# Supplementary material for: ABA promotes fatty acid biosynthesis and transport to boost arbuscular mycorrhizal symbiosis in apple roots
Source: Plant Commun. 2025 Jun 24;6(8):101426. doi: 10.1016/j.xplc.2025.101426 (PMC12365809; doi:10.1016/j.xplc.2025.101426)
Supplement: Supplemental Data 1. FPKM values of ABA-related genes in the transcriptomic data of apple roots from mycorrhizal and non-mycorrhizal plants sampled 60 days after inoculation [file mmc2.xlsx]

## Sheet: ABA
Supplementary data 1: FPKM values of ABA-related genes in the transcriptomic data of the apple roots of mycorrhizal and non-mycorrhizal plants that were sampled after inoculation for 60 days.
NCED
#ID	gene_name	ck-R-1_FPKM	ck-R-2_FPKM	ck-R-3_FPKM	AMF-R-1_FPKM	AMF-R-2_FPKM	AMF-R-3_FPKM	ck-R-1_ck-R-2_ck-R-3_vs_AMF-R-1_AMF-R-2_AMF-R-3_DESeq2_(FDR_0.01_FC_2)_regulated	COG_class	COG_class_annotation	GO_annotation	KEGG_annotation	KEGG_pathway_annotation	KOG_class	KOG_class_annotation	Pfam_annotation	Swiss_Prot_annotation	eggNOG_class	eggNOG_class_annotation	NR_annotation	NAME	DESCRIPTION
MD05G1207300.gene	--	0.713021	0.897549	1.14999	4.45404	3.61804	3.95952	up	[Q]	Secondary metabolites biosynthesis, transport and catabolism	Molecular Function: oxidoreductase activity, acting on single donors with incorporation of molecular oxygen, incorporation of two atoms of oxygen (GO:0016702);; Molecular Function: metal ion binding (GO:0046872);;	K09840|0.0e+00|pxb:103945979|K09840 9-cis-epoxycarotenoid dioxygenase [EC:1.13.11.51] | (RefSeq) 9-cis-epoxycarotenoid dioxygenase NCED3, chloroplastic-like	Carotenoid biosynthesis (ko00906)	[Q]	Secondary metabolites biosynthesis, transport and catabolism	Retinal pigment epithelial membrane protein	9-cis-epoxycarotenoid dioxygenase NCED1, chloroplastic OS=Solanum lycopersicum OX=4081 GN=NCED1 PE=1 SV=2	Q	Secondary metabolites biosynthesis, transport and catabolism	hypothetical protein DVH24_010703 [Malus domestica]	'Phytohormone action.abscisic acid.biosynthesis.neoxanthin cleavage protein'	'neoxanthin cleavage protein'
MD10G1194200.gene	--	0.623616	0.573586	0.911141	2.81357	2.77117	2.48484	up	[Q]	Secondary metabolites biosynthesis, transport and catabolism	Molecular Function: oxidoreductase activity, acting on single donors with incorporation of molecular oxygen, incorporation of two atoms of oxygen (GO:0016702);; Molecular Function: metal ion binding (GO:0046872);;	K09840|0.0e+00|mdm:103445724|K09840 9-cis-epoxycarotenoid dioxygenase [EC:1.13.11.51] | (RefSeq) 9-cis-epoxycarotenoid dioxygenase NCED1, chloroplastic-like	Carotenoid biosynthesis (ko00906)	[Q]	Secondary metabolites biosynthesis, transport and catabolism	Retinal pigment epithelial membrane protein	9-cis-epoxycarotenoid dioxygenase NCED1, chloroplastic OS=Solanum lycopersicum OX=4081 GN=NCED1 PE=1 SV=2	Q	Secondary metabolites biosynthesis, transport and catabolism	9-cis-epoxycarotenoid dioxygenase NCED1, chloroplastic-like [Malus domestica]	'Phytohormone action.abscisic acid.biosynthesis.neoxanthin cleavage protein'	'neoxanthin cleavage protein'
MD05G1282700.gene	--	0.13552	0.228453	0.096218	0.770842	0.562341	0.688785	up	[Q]	Secondary metabolites biosynthesis, transport and catabolism	Molecular Function: oxidoreductase activity, acting on single donors with incorporation of molecular oxygen, incorporation of two atoms of oxygen (GO:0016702);; Molecular Function: metal ion binding (GO:0046872);;	K09840|0.0e+00|mdm:103435153|K09840 9-cis-epoxycarotenoid dioxygenase [EC:1.13.11.51] | (RefSeq) 9-cis-epoxycarotenoid dioxygenase NCED2, chloroplastic-like	Carotenoid biosynthesis (ko00906)	[Q]	Secondary metabolites biosynthesis, transport and catabolism	Retinal pigment epithelial membrane protein	9-cis-epoxycarotenoid dioxygenase NCED2, chloroplastic OS=Solanum lycopersicum OX=4081 GN=NCED2 PE=2 SV=1	Q	Secondary metabolites biosynthesis, transport and catabolism	9-cis-epoxycarotenoid dioxygenase NCED2, chloroplastic-like [Malus domestica]	'Phytohormone action.abscisic acid.biosynthesis.neoxanthin cleavage protein'	'neoxanthin cleavage protein'
MD10G1261000.gene	--	0	0	0	0	0	0	--	[Q]	Secondary metabolites biosynthesis, transport and catabolism	Molecular Function: 9-cis-epoxycarotenoid dioxygenase activity (GO:0045549);; Molecular Function: metal ion binding (GO:0046872);;	K09840|0.0e+00|mdm:103435001|K09840 9-cis-epoxycarotenoid dioxygenase [EC:1.13.11.51] | (RefSeq) 9-cis-epoxycarotenoid dioxygenase NCED2, chloroplastic-like	Carotenoid biosynthesis (ko00906)	[Q]	Secondary metabolites biosynthesis, transport and catabolism	Retinal pigment epithelial membrane protein	9-cis-epoxycarotenoid dioxygenase NCED2, chloroplastic OS=Solanum lycopersicum OX=4081 GN=NCED2 PE=2 SV=1	Q	Secondary metabolites biosynthesis, transport and catabolism	9-cis-epoxycarotenoid dioxygenase NCED2, chloroplastic-like [Malus domestica]	'Phytohormone action.abscisic acid.biosynthesis.neoxanthin cleavage protein'	'neoxanthin cleavage protein'
MD16G1235500.gene	--	0.028986	0.050934	0.071107	0.023701	0.025038	0.082471	--	[Q]	Secondary metabolites biosynthesis, transport and catabolism	Molecular Function: oxidoreductase activity, acting on single donors with incorporation of molecular oxygen, incorporation of two atoms of oxygen (GO:0016702);; Molecular Function: metal ion binding (GO:0046872);;	K09840|0.0e+00|mdm:103420192|K09840 9-cis-epoxycarotenoid dioxygenase [EC:1.13.11.51] | (RefSeq) 9-cis-epoxycarotenoid dioxygenase NCED6, chloroplastic	Carotenoid biosynthesis (ko00906)	[Q]	Secondary metabolites biosynthesis, transport and catabolism	Retinal pigment epithelial membrane protein	9-cis-epoxycarotenoid dioxygenase NCED6, chloroplastic OS=Arabidopsis thaliana OX=3702 GN=NCED6 PE=2 SV=1	Q	Secondary metabolites biosynthesis, transport and catabolism	9-cis-epoxycarotenoid dioxygenase NCED6, chloroplastic [Malus domestica]	'Phytohormone action.abscisic acid.biosynthesis.neoxanthin cleavage protein'	'neoxanthin cleavage protein'
ZEP
#ID	gene_name	ck-R-1_FPKM	ck-R-2_FPKM	ck-R-3_FPKM	AMF-R-1_FPKM	AMF-R-2_FPKM	AMF-R-3_FPKM	ck-R-1_ck-R-2_ck-R-3_vs_AMF-R-1_AMF-R-2_AMF-R-3_DESeq2_(FDR_0.01_FC_2)_regulated	COG_class	COG_class_annotation	GO_annotation	KEGG_annotation	KEGG_pathway_annotation	KOG_class	KOG_class_annotation	Pfam_annotation	Swiss_Prot_annotation	eggNOG_class	eggNOG_class_annotation	NR_annotation	NAME	DESCRIPTION
MD02G1172400.gene	--	16.3304	16.3353	14.8999	24.3954	24.9972	23.8048	normal	[HC]	Coenzyme transport and metabolism;; Energy production and conversion	Cellular Component: chloroplast (GO:0009507);; Molecular Function: zeaxanthin epoxidase [overall] activity (GO:0009540);; Biological Process: abscisic acid biosynthetic process (GO:0009688);; Cellular Component: membrane (GO:0016020);; Molecular Function: FAD binding (GO:0071949);;	K09838|0.0e+00|mdm:103403091|K09838 zeaxanthin epoxidase [EC:1.14.15.21] | (RefSeq) zeaxanthin epoxidase, chloroplastic	Carotenoid biosynthesis (ko00906)	[CR]	Energy production and conversion;; General function prediction only	FAD binding domain	Zeaxanthin epoxidase, chloroplastic OS=Prunus armeniaca OX=36596 PE=2 SV=1	C	Energy production and conversion	zeaxanthin epoxidase, chloroplastic [Malus domestica]	'Photosynthesis.photophosphorylation.photosystem II.photosynthetic acclimation.non-photochemical quenching (NPQ).qE/qZ-type quenching.xanthophyll cycle.zeaxanthin epoxidase (ZEP)'	'zeaxanthin epoxidase (ZEP)'
MD15G1284500.gene	--	0.351423	0.57628	0.53063	0.148873	0.355135	0.307232	--	[HC]	Coenzyme transport and metabolism;; Energy production and conversion	Cellular Component: chloroplast (GO:0009507);; Molecular Function: zeaxanthin epoxidase [overall] activity (GO:0009540);; Biological Process: abscisic acid biosynthetic process (GO:0009688);; Cellular Component: membrane (GO:0016020);; Molecular Function: FAD binding (GO:0071949);;	K09838|0.0e+00|mdm:103401379|K09838 zeaxanthin epoxidase [EC:1.14.15.21] | (RefSeq) zeaxanthin epoxidase, chloroplastic isoform X1	Carotenoid biosynthesis (ko00906)	[CR]	Energy production and conversion;; General function prediction only	FAD binding domain	Zeaxanthin epoxidase, chloroplastic OS=Prunus armeniaca OX=36596 PE=2 SV=1	C	Energy production and conversion	zeaxanthin epoxidase, chloroplastic isoform X2 [Malus domestica]	'Photosynthesis.photophosphorylation.photosystem II.photosynthetic acclimation.non-photochemical quenching (NPQ).qE/qZ-type quenching.xanthophyll cycle.zeaxanthin epoxidase (ZEP)'	'zeaxanthin epoxidase (ZEP)'
MD02G1318300.gene	--	0	0	0	0	0	0	--	[HC]	Coenzyme transport and metabolism;; Energy production and conversion	Molecular Function: FAD binding (GO:0071949);;	K09838|1.1e-212|mdm:103414285|K09838 zeaxanthin epoxidase [EC:1.14.15.21] | (RefSeq) zeaxanthin epoxidase, chloroplastic-like	Carotenoid biosynthesis (ko00906)	[CR]	Energy production and conversion;; General function prediction only	FAD binding domain	Zeaxanthin epoxidase, chloroplastic OS=Oryza sativa subsp. japonica OX=39947 GN=ZEP PE=2 SV=1	C	Energy production and conversion	hypothetical protein DVH24_006729 [Malus domestica]	'Photosynthesis.photophosphorylation.photosystem II.photosynthetic acclimation.non-photochemical quenching (NPQ).qE/qZ-type quenching.xanthophyll cycle.zeaxanthin epoxidase (ZEP)'	'zeaxanthin epoxidase (ZEP)'
MD07G1003000.gene	--	1.4186	1.76317	1.52691	2.17747	2.11008	2.10956	normal	[HC]	Coenzyme transport and metabolism;; Energy production and conversion	Molecular Function: FAD binding (GO:0071949);;	K09838|5.6e-265|mdm:103438489|K09838 zeaxanthin epoxidase [EC:1.14.15.21] | (RefSeq) zeaxanthin epoxidase, chloroplastic-like	Carotenoid biosynthesis (ko00906)	[CR]	Energy production and conversion;; General function prediction only	FAD binding domain	Zeaxanthin epoxidase, chloroplastic OS=Oryza sativa subsp. japonica OX=39947 GN=ZEP PE=2 SV=1	C	Energy production and conversion	hypothetical protein DVH24_016205 [Malus domestica]	'Photosynthesis.photophosphorylation.photosystem II.photosynthetic acclimation.non-photochemical quenching (NPQ).qE/qZ-type quenching.xanthophyll cycle.zeaxanthin epoxidase (ZEP)'	'zeaxanthin epoxidase (ZEP)'
AAO
#ID	gene_name	ck-R-1_FPKM	ck-R-2_FPKM	ck-R-3_FPKM	AMF-R-1_FPKM	AMF-R-2_FPKM	AMF-R-3_FPKM	ck-R-1_ck-R-2_ck-R-3_vs_AMF-R-1_AMF-R-2_AMF-R-3_DESeq2_(FDR_0.01_FC_2)_regulated	COG_class	COG_class_annotation	GO_annotation	KEGG_annotation	KEGG_pathway_annotation	KOG_class	KOG_class_annotation	Pfam_annotation	Swiss_Prot_annotation	eggNOG_class	eggNOG_class_annotation	NR_annotation	NAME	DESCRIPTION
MD00G1162900.gene	--	2.64404	2.76216	2.19204	2.57437	2.002	2.15775	normal	[F]	Nucleotide transport and metabolism	Molecular Function: iron ion binding (GO:0005506);; Molecular Function: electron carrier activity (GO:0009055);; Molecular Function: 2 iron, 2 sulfur cluster binding (GO:0051537);; Molecular Function: FAD binding (GO:0071949);;	K09842|0.0e+00|pxb:103958137|K09842 abscisic-aldehyde oxidase [EC:1.2.3.14] | (RefSeq) indole-3-acetaldehyde oxidase-like isoform X1	Carotenoid biosynthesis (ko00906)	[F]	Nucleotide transport and metabolism	Molybdopterin-binding domain of aldehyde dehydrogenase	Abscisic-aldehyde oxidase OS=Arabidopsis thaliana OX=3702 GN=AAO3 PE=1 SV=1	F	Nucleotide transport and metabolism	hypothetical protein C1H46_028939 [Malus baccata]	'Phytohormone action.abscisic acid.biosynthesis.abscisic aldehyde oxidase'	'abscisic aldehyde oxidase'
MD03G1162200.gene	--	7.7244	8.11439	6.87356	7.61979	7.48176	7.60023	normal	[F]	Nucleotide transport and metabolism	Molecular Function: iron ion binding (GO:0005506);; Molecular Function: electron carrier activity (GO:0009055);; Molecular Function: 2 iron, 2 sulfur cluster binding (GO:0051537);; Molecular Function: FAD binding (GO:0071949);;	K09842|0.0e+00|mdm:103425610|K09842 abscisic-aldehyde oxidase [EC:1.2.3.14] | (RefSeq) abscisic-aldehyde oxidase isoform X2	Carotenoid biosynthesis (ko00906)	[F]	Nucleotide transport and metabolism	Molybdopterin-binding domain of aldehyde dehydrogenase	Indole-3-acetaldehyde oxidase OS=Arabidopsis thaliana OX=3702 GN=AAO1 PE=1 SV=2	F	Nucleotide transport and metabolism	abscisic-aldehyde oxidase isoform X2 [Malus domestica]	'Phytohormone action.abscisic acid.biosynthesis.abscisic aldehyde oxidase'	'abscisic aldehyde oxidase'
MD11G1178400.gene	--	86.2375	91.3741	81.7718	98.2753	95.4061	93.3559	normal	[F]	Nucleotide transport and metabolism	Molecular Function: iron ion binding (GO:0005506);; Molecular Function: electron carrier activity (GO:0009055);; Molecular Function: 2 iron, 2 sulfur cluster binding (GO:0051537);; Molecular Function: FAD binding (GO:0071949);;	K09842|0.0e+00|mdm:103438505|K09842 abscisic-aldehyde oxidase [EC:1.2.3.14] | (RefSeq) indole-3-acetaldehyde oxidase-like	Carotenoid biosynthesis (ko00906)	[F]	Nucleotide transport and metabolism	Molybdopterin-binding domain of aldehyde dehydrogenase	Indole-3-acetaldehyde oxidase OS=Arabidopsis thaliana OX=3702 GN=AAO1 PE=1 SV=2	F	Nucleotide transport and metabolism	indole-3-acetaldehyde oxidase-like [Malus domestica]	'Phytohormone action.abscisic acid.biosynthesis.abscisic aldehyde oxidase'	'abscisic aldehyde oxidase'
MD11G1178500.gene	--	1.99841	2.26071	2.46496	2.57582	1.79593	2.03753	normal	[F]	Nucleotide transport and metabolism	Molecular Function: iron ion binding (GO:0005506);; Molecular Function: electron carrier activity (GO:0009055);; Molecular Function: 2 iron, 2 sulfur cluster binding (GO:0051537);; Molecular Function: FAD binding (GO:0071949);;	K09842|0.0e+00|mdm:103438505|K09842 abscisic-aldehyde oxidase [EC:1.2.3.14] | (RefSeq) indole-3-acetaldehyde oxidase-like	Carotenoid biosynthesis (ko00906)	[F]	Nucleotide transport and metabolism	Molybdopterin-binding domain of aldehyde dehydrogenase	Abscisic-aldehyde oxidase OS=Arabidopsis thaliana OX=3702 GN=AAO3 PE=1 SV=1	F	Nucleotide transport and metabolism	hypothetical protein C1H46_028939 [Malus baccata]	'Phytohormone action.abscisic acid.biosynthesis.abscisic aldehyde oxidase'	'abscisic aldehyde oxidase'
PYL
#ID	gene_name	ck-R-1_FPKM	ck-R-2_FPKM	ck-R-3_FPKM	AMF-R-1_FPKM	AMF-R-2_FPKM	AMF-R-3_FPKM	ck-R-1_ck-R-2_ck-R-3_vs_AMF-R-1_AMF-R-2_AMF-R-3_DESeq2_(FDR_0.01_FC_2)_regulated	COG_class	COG_class_annotation	GO_annotation	KEGG_annotation	KEGG_pathway_annotation	KOG_class	KOG_class_annotation	Pfam_annotation	Swiss_Prot_annotation	eggNOG_class	eggNOG_class_annotation	NR_annotation	NAME	DESCRIPTION
MD01G1078900.gene	--	109.782	114.618	109.956	97.2458	99.909	95.807	normal	--	--	Biological Process: response to acid chemical (GO:0001101);; Molecular Function: molecular_function (GO:0003674);; Molecular Function: enzyme inhibitor activity (GO:0004857);; Molecular Function: protein phosphatase inhibitor activity (GO:0004864);; Molecular Function: binding (GO:0005488);; Molecular Function: protein binding (GO:0005515);; Cellular Component: cellular_component (GO:0005575);; C…	K14496|2.9e-102|mdm:103413926|K14496 abscisic acid receptor PYR/PYL family | (RefSeq) abscisic acid receptor PYL3	MAPK signaling pathway - plant (ko04016);; Plant hormone signal transduction (ko04075)	--	--	Polyketide cyclase / dehydrase and lipid transport	Abscisic acid receptor PYL3 OS=Oryza sativa subsp. japonica OX=39947 GN=PYL3 PE=1 SV=1	S	Function unknown	abscisic acid receptor PYL3 [Malus domestica]	'Phytohormone action.abscisic acid.perception and signalling.receptor activities.cytoplasm-localized receptor complex.receptor component PYL/RCAR'	'receptor component PYL/RCAR of cytoplasm-localized abscisic acid receptor complex'
MD01G1158500.gene	--	58.7974	52.1651	55.9381	29.9158	30.3734	27.7074	normal	--	--	--	K14496|1.0e-116|mdm:103406427|K14496 abscisic acid receptor PYR/PYL family | (RefSeq) abscisic acid receptor PYL4-like	MAPK signaling pathway - plant (ko04016);; Plant hormone signal transduction (ko04075)	--	--	Polyketide cyclase / dehydrase and lipid transport	Abscisic acid receptor PYL4 OS=Arabidopsis thaliana OX=3702 GN=PYL4 PE=1 SV=1	S	Function unknown	abscisic acid receptor PYL4-like [Malus domestica]	'Phytohormone action.abscisic acid.perception and signalling.receptor activities.cytoplasm-localized receptor complex.receptor component PYL/RCAR'	'receptor component PYL/RCAR of cytoplasm-localized abscisic acid receptor complex'
MD01G1216100.gene	--	53.6188	55.6858	53.9546	51.2198	49.8735	48.8821	normal	--	--	Biological Process: response to acid chemical (GO:0001101);; Molecular Function: molecular_function (GO:0003674);; Molecular Function: enzyme inhibitor activity (GO:0004857);; Molecular Function: protein phosphatase inhibitor activity (GO:0004864);; Molecular Function: binding (GO:0005488);; Molecular Function: protein binding (GO:0005515);; Cellular Component: cellular_component (GO:0005575);; C…	K14496|2.8e-103|mdm:103443519|K14496 abscisic acid receptor PYR/PYL family | (RefSeq) abscisic acid receptor PYL8-like	MAPK signaling pathway - plant (ko04016);; Plant hormone signal transduction (ko04075)	--	--	Polyketide cyclase / dehydrase and lipid transport	Abscisic acid receptor PYL8 OS=Arabidopsis thaliana OX=3702 GN=PYL8 PE=1 SV=1	S	Function unknown	abscisic acid receptor PYL8-like [Malus domestica]	'Phytohormone action.abscisic acid.perception and signalling.receptor activities.cytoplasm-localized receptor complex.receptor component PYL/RCAR'	'receptor component PYL/RCAR of cytoplasm-localized abscisic acid receptor complex'
MD04G1165000.gene	--	80.484	82.341	74.9709	73.4886	72.4308	62.0156	normal	--	--	Biological Process: response to acid chemical (GO:0001101);; Molecular Function: molecular_function (GO:0003674);; Molecular Function: enzyme inhibitor activity (GO:0004857);; Molecular Function: protein phosphatase inhibitor activity (GO:0004864);; Molecular Function: binding (GO:0005488);; Molecular Function: protein binding (GO:0005515);; Cellular Component: cellular_component (GO:0005575);; C…	K14496|4.7e-135|mdm:103433682|K14496 abscisic acid receptor PYR/PYL family | (RefSeq) abscisic acid receptor PYL4-like	MAPK signaling pathway - plant (ko04016);; Plant hormone signal transduction (ko04075)	--	--	Polyketide cyclase / dehydrase and lipid transport	Abscisic acid receptor PYL4 OS=Arabidopsis thaliana OX=3702 GN=PYL4 PE=1 SV=1	S	Function unknown	abscisic acid receptor PYL4-like [Malus domestica]	'Phytohormone action.abscisic acid.perception and signalling.receptor activities.cytoplasm-localized receptor complex.receptor component PYL/RCAR'	'receptor component PYL/RCAR of cytoplasm-localized abscisic acid receptor complex'
MD05G1300200.gene	--	0.324436	0.082434	0.06787	0.144737	0.157863	0.05705	--	--	--	Biological Process: response to acid chemical (GO:0001101);; Molecular Function: molecular_function (GO:0003674);; Molecular Function: enzyme inhibitor activity (GO:0004857);; Molecular Function: protein phosphatase inhibitor activity (GO:0004864);; Molecular Function: binding (GO:0005488);; Molecular Function: protein binding (GO:0005515);; Cellular Component: cellular_component (GO:0005575);; C…	K14496|5.0e-102|mdm:103434883|K14496 abscisic acid receptor PYR/PYL family | (RefSeq) abscisic acid receptor PYL12-like	MAPK signaling pathway - plant (ko04016);; Plant hormone signal transduction (ko04075)	--	--	Polyketide cyclase / dehydrase and lipid transport	Abscisic acid receptor PYL12 OS=Arabidopsis thaliana OX=3702 GN=PYL12 PE=1 SV=1	S	Function unknown	abscisic acid receptor PYL12-like [Malus domestica]	'Phytohormone action.abscisic acid.perception and signalling.receptor activities.cytoplasm-localized receptor complex.receptor component PYL/RCAR'	'receptor component PYL/RCAR of cytoplasm-localized abscisic acid receptor complex'
MD06G1034000.gene	--	79.9651	72.0501	75.2533	68.4261	70.4558	64.5735	normal	--	--	Biological Process: response to acid chemical (GO:0001101);; Molecular Function: molecular_function (GO:0003674);; Molecular Function: enzyme inhibitor activity (GO:0004857);; Molecular Function: protein phosphatase inhibitor activity (GO:0004864);; Molecular Function: binding (GO:0005488);; Molecular Function: protein binding (GO:0005515);; Cellular Component: cellular_component (GO:0005575);; C…	K14496|3.7e-114|mdm:103436894|K14496 abscisic acid receptor PYR/PYL family | (RefSeq) abscisic acid receptor PYR1-like	MAPK signaling pathway - plant (ko04016);; Plant hormone signal transduction (ko04075)	--	--	Polyketide cyclase / dehydrase and lipid transport	Abscisic acid receptor PYL1 OS=Arabidopsis thaliana OX=3702 GN=PYL1 PE=1 SV=1	S	Function unknown	abscisic acid receptor PYR1-like [Malus domestica]	'Phytohormone action.abscisic acid.perception and signalling.receptor activities.cytoplasm-localized receptor complex.receptor component PYL/RCAR'	'receptor component PYL/RCAR of cytoplasm-localized abscisic acid receptor complex'
MD07G1147700.gene	--	97.9737	97.1419	99.6725	110.205	106.811	107.945	normal	--	--	Biological Process: response to acid chemical (GO:0001101);; Molecular Function: molecular_function (GO:0003674);; Molecular Function: enzyme inhibitor activity (GO:0004857);; Molecular Function: protein phosphatase inhibitor activity (GO:0004864);; Molecular Function: binding (GO:0005488);; Molecular Function: protein binding (GO:0005515);; Cellular Component: cellular_component (GO:0005575);; C…	K14496|1.7e-102|mdm:103439337|K14496 abscisic acid receptor PYR/PYL family | (RefSeq) abscisic acid receptor PYL3-like	MAPK signaling pathway - plant (ko04016);; Plant hormone signal transduction (ko04075)	--	--	Polyketide cyclase / dehydrase and lipid transport	Abscisic acid receptor PYL3 OS=Oryza sativa subsp. japonica OX=39947 GN=PYL3 PE=1 SV=1	S	Function unknown	abscisic acid receptor PYL3-like [Malus domestica]	'Phytohormone action.abscisic acid.perception and signalling.receptor activities.cytoplasm-localized receptor complex.receptor component PYL/RCAR'	'receptor component PYL/RCAR of cytoplasm-localized abscisic acid receptor complex'
MD07G1227100.gene	--	36.7179	34.5265	34.9585	28.9039	34.0433	24.2713	normal	--	--	--	K14496|1.8e-116|mdm:103432868|K14496 abscisic acid receptor PYR/PYL family | (RefSeq) abscisic acid receptor PYL4	MAPK signaling pathway - plant (ko04016);; Plant hormone signal transduction (ko04075)	--	--	Polyketide cyclase / dehydrase and lipid transport	Abscisic acid receptor PYL4 OS=Arabidopsis thaliana OX=3702 GN=PYL4 PE=1 SV=1	S	Function unknown	abscisic acid receptor PYL4 [Malus domestica]	'Phytohormone action.abscisic acid.perception and signalling.receptor activities.cytoplasm-localized receptor complex.receptor component PYL/RCAR'	'receptor component PYL/RCAR of cytoplasm-localized abscisic acid receptor complex'
MD07G1286000.gene	--	18.7344	19.4448	19.7279	18.0683	18.7564	20.4477	normal	--	--	Biological Process: response to acid chemical (GO:0001101);; Molecular Function: molecular_function (GO:0003674);; Molecular Function: enzyme inhibitor activity (GO:0004857);; Molecular Function: protein phosphatase inhibitor activity (GO:0004864);; Molecular Function: binding (GO:0005488);; Molecular Function: protein binding (GO:0005515);; Cellular Component: cellular_component (GO:0005575);; C…	K14496|2.6e-104|mdm:103439853|K14496 abscisic acid receptor PYR/PYL family | (RefSeq) abscisic acid receptor PYL8	MAPK signaling pathway - plant (ko04016);; Plant hormone signal transduction (ko04075)	--	--	Polyketide cyclase / dehydrase and lipid transport	Abscisic acid receptor PYL8 OS=Arabidopsis thaliana OX=3702 GN=PYL8 PE=1 SV=1	S	Function unknown	abscisic acid receptor PYL8 [Malus domestica]	'Phytohormone action.abscisic acid.perception and signalling.receptor activities.cytoplasm-localized receptor complex.receptor component PYL/RCAR'	'receptor component PYL/RCAR of cytoplasm-localized abscisic acid receptor complex'
MD08G1043500.gene	--	0.184969	0	0.220142	0.205232	0.252441	0.188937	--	--	--	Biological Process: response to acid chemical (GO:0001101);; Molecular Function: molecular_function (GO:0003674);; Molecular Function: binding (GO:0005488);; Molecular Function: protein binding (GO:0005515);; Cellular Component: cellular_component (GO:0005575);; Cellular Component: intracellular (GO:0005622);; Cellular Component: cell (GO:0005623);; Cellular Component: nucleus (GO:0005634);; Cell…	K14496|4.4e-112|mdm:103440595|K14496 abscisic acid receptor PYR/PYL family | (RefSeq) abscisic acid receptor PYL2	MAPK signaling pathway - plant (ko04016);; Plant hormone signal transduction (ko04075)	--	--	Polyketide cyclase / dehydrase and lipid transport	Abscisic acid receptor PYL2 OS=Arabidopsis thaliana OX=3702 GN=PYL2 PE=1 SV=1	S	Function unknown	abscisic acid receptor PYL2 [Malus domestica]	'Phytohormone action.abscisic acid.perception and signalling.receptor activities.cytoplasm-localized receptor complex.receptor component PYL/RCAR'	'receptor component PYL/RCAR of cytoplasm-localized abscisic acid receptor complex'
MD12G1178800.gene	--	100.283	103.785	108.134	76.3673	69.2453	68.6735	normal	--	--	Biological Process: response to acid chemical (GO:0001101);; Molecular Function: molecular_function (GO:0003674);; Molecular Function: enzyme inhibitor activity (GO:0004857);; Molecular Function: protein phosphatase inhibitor activity (GO:0004864);; Molecular Function: binding (GO:0005488);; Molecular Function: protein binding (GO:0005515);; Cellular Component: cellular_component (GO:0005575);; C…	K14496|2.2e-121|mdm:114819947|K14496 abscisic acid receptor PYR/PYL family | (RefSeq) abscisic acid receptor PYL4-like isoform X1	MAPK signaling pathway - plant (ko04016);; Plant hormone signal transduction (ko04075)	--	--	Polyketide cyclase / dehydrase and lipid transport	Abscisic acid receptor PYL4 OS=Arabidopsis thaliana OX=3702 GN=PYL4 PE=1 SV=1	S	Function unknown	abscisic acid receptor PYL4-like isoform X1 [Malus domestica]	'Phytohormone action.abscisic acid.perception and signalling.receptor activities.cytoplasm-localized receptor complex.receptor component PYL/RCAR'	'receptor component PYL/RCAR of cytoplasm-localized abscisic acid receptor complex'
MD15G1060800.gene	--	2.43536	1.15504	1.30849	3.39262	4.59002	4.46675	up	--	--	Biological Process: response to acid chemical (GO:0001101);; Molecular Function: molecular_function (GO:0003674);; Molecular Function: binding (GO:0005488);; Molecular Function: protein binding (GO:0005515);; Cellular Component: cellular_component (GO:0005575);; Cellular Component: intracellular (GO:0005622);; Cellular Component: cell (GO:0005623);; Cellular Component: nucleus (GO:0005634);; Cell…	K14496|1.4e-113|mdm:103415398|K14496 abscisic acid receptor PYR/PYL family | (RefSeq) abscisic acid receptor PYL2-like	MAPK signaling pathway - plant (ko04016);; Plant hormone signal transduction (ko04075)	--	--	Polyketide cyclase / dehydrase and lipid transport	Abscisic acid receptor PYL2 OS=Arabidopsis thaliana OX=3702 GN=PYL2 PE=1 SV=1	S	Function unknown	abscisic acid receptor PYL2-like [Malus domestica]	'Phytohormone action.abscisic acid.perception and signalling.receptor activities.cytoplasm-localized receptor complex.receptor component PYL/RCAR'	'receptor component PYL/RCAR of cytoplasm-localized abscisic acid receptor complex'
MD16G1274400.gene	--	19.0648	19.7664	20.9766	21.1972	22.0598	21.7801	normal	--	--	Biological Process: response to acid chemical (GO:0001101);; Molecular Function: molecular_function (GO:0003674);; Molecular Function: enzyme inhibitor activity (GO:0004857);; Molecular Function: protein phosphatase inhibitor activity (GO:0004864);; Molecular Function: binding (GO:0005488);; Molecular Function: protein binding (GO:0005515);; Cellular Component: cellular_component (GO:0005575);; C…	K14496|2.3e-116|mdm:103404778|K14496 abscisic acid receptor PYR/PYL family | (RefSeq) abscisic acid receptor PYR1-like	MAPK signaling pathway - plant (ko04016);; Plant hormone signal transduction (ko04075)	--	--	Polyketide cyclase / dehydrase and lipid transport	Abscisic acid receptor PYL1 OS=Arabidopsis thaliana OX=3702 GN=PYL1 PE=1 SV=1	S	Function unknown	ABA receptor [Malus domestica]	'Phytohormone action.abscisic acid.perception and signalling.receptor activities.cytoplasm-localized receptor complex.receptor component PYL/RCAR'	'receptor component PYL/RCAR of cytoplasm-localized abscisic acid receptor complex'
PP2C
#ID	gene_name	ck-R-1_FPKM	ck-R-2_FPKM	ck-R-3_FPKM	AMF-R-1_FPKM	AMF-R-2_FPKM	AMF-R-3_FPKM	ck-R-1_ck-R-2_ck-R-3_vs_AMF-R-1_AMF-R-2_AMF-R-3_DESeq2_(FDR_0.01_FC_2)_regulated	COG_class	COG_class_annotation	GO_annotation	KEGG_annotation	KEGG_pathway_annotation	KOG_class	KOG_class_annotation	Pfam_annotation	Swiss_Prot_annotation	eggNOG_class	eggNOG_class_annotation	NR_annotation	NAME	DESCRIPTION
MD13G1215600.gene	--	5.7854	7.07489	6.95686	12.9333	12.8191	12.9328	normal	--	--	Molecular Function: structural constituent of ribosome (GO:0003735);; Molecular Function: protein serine/threonine phosphatase activity (GO:0004722);; Cellular Component: ribosome (GO:0005840);; Biological Process: translation (GO:0006412);;	K19704|6.5e-151|mdm:103432342|K19704 protein phosphatase PTC1 [EC:3.1.3.16] | (RefSeq) putative protein phosphatase 2C-like protein 44	--	[T]	Signal transduction mechanisms	Protein phosphatase 2C	Putative protein phosphatase 2C-like protein 44 OS=Arabidopsis thaliana OX=3702 GN=At3g23360 PE=5 SV=1	T	Signal transduction mechanisms	putative protein phosphatase 2C-like protein 44 [Malus domestica]	'not assigned.annotated'	Putative protein phosphatase 2C-like protein 44 OS=Arabidopsis thaliana (sp|q9lw60|p2c44_arath : 213.0)'
MD16G1220800.gene	--	4.58168	5.54284	5.05173	13.011	11.2697	11.1111	up	--	--	Molecular Function: protein serine/threonine phosphatase activity (GO:0004722);;	K19704|3.9e-144|pxb:103948700|K19704 protein phosphatase PTC1 [EC:3.1.3.16] | (RefSeq) putative protein phosphatase 2C-like protein 44	--	[T]	Signal transduction mechanisms	Protein phosphatase 2C	Putative protein phosphatase 2C-like protein 44 OS=Arabidopsis thaliana OX=3702 GN=At3g23360 PE=5 SV=1	T	Signal transduction mechanisms	protein phosphatase 2C-like protein 44 [Pyrus ussuriensis x Pyrus communis]	'not assigned.annotated'	'Putative protein phosphatase 2C-like protein 44 OS=Arabidopsis thaliana (sp|q9lw60|p2c44_arath : 218.0)'
MD08G1032700.gene	--	12.6798	14.0406	12.2886	15.5172	14.9381	15.7832	normal	--	--	Molecular Function: phosphoprotein phosphatase activity (GO:0004721);; Molecular Function: metal ion binding (GO:0046872);;	K17508|8.3e-285|mdm:103440493|K17508 protein phosphatase PTC7 [EC:3.1.3.16] | (RefSeq) probable protein phosphatase 2C 55	--	[T]	Signal transduction mechanisms	Stage II sporulation protein E (SpoIIE)	Probable protein phosphatase 2C 55 OS=Arabidopsis thaliana OX=3702 GN=At4g16580 PE=2 SV=2	T	Signal transduction mechanisms	probable protein phosphatase 2C 55 [Malus domestica]	'not assigned.annotated'	'Probable protein phosphatase 2C 55 OS=Arabidopsis thaliana (sp|q9suk9|p2c55_arath : 478.0)'
MD08G1210800.gene	--	0	0	0	0	0	0	--	--	--	Molecular Function: phosphoprotein phosphatase activity (GO:0004721);; Molecular Function: metal ion binding (GO:0046872);;	K17508|1.2e-190|mdm:114826310|K17508 protein phosphatase PTC7 [EC:3.1.3.16] | (RefSeq) probable protein phosphatase 2C 55	--	[T]	Signal transduction mechanisms	Stage II sporulation protein E (SpoIIE)	Probable protein phosphatase 2C 55 OS=Arabidopsis thaliana OX=3702 GN=At4g16580 PE=2 SV=2	T	Signal transduction mechanisms	hypothetical protein DVH24_033412 [Malus domestica]	'not assigned.annotated'	'Probable protein phosphatase 2C 55 OS=Arabidopsis thaliana (sp|q9suk9|p2c55_arath : 211.0)'
MD11G1261400.gene	--	0	0	0	0	0	0	--	--	--	Molecular Function: phosphoprotein phosphatase activity (GO:0004721);; Molecular Function: metal ion binding (GO:0046872);;	K17508|2.8e-199|mdm:103423065|K17508 protein phosphatase PTC7 [EC:3.1.3.16] | (RefSeq) probable protein phosphatase 2C 55	--	[T]	Signal transduction mechanisms	Stage II sporulation protein E (SpoIIE)	Probable protein phosphatase 2C 55 OS=Arabidopsis thaliana OX=3702 GN=At4g16580 PE=2 SV=2	T	Signal transduction mechanisms	probable protein phosphatase 2C 55 [Malus domestica]	'not assigned.annotated'	'Probable protein phosphatase 2C 55 OS=Arabidopsis thaliana (sp|q9suk9|p2c55_arath : 208.0)'
MD15G1029400.gene	--	21.65	22.0271	22.2832	21.8573	20.04	21.1129	normal	--	--	Molecular Function: phosphoprotein phosphatase activity (GO:0004721);; Molecular Function: metal ion binding (GO:0046872);;	K17508|6.2e-288|mdm:103440418|K17508 protein phosphatase PTC7 [EC:3.1.3.16] | (RefSeq) probable protein phosphatase 2C 55	--	[T]	Signal transduction mechanisms	Stage II sporulation protein E (SpoIIE)	Probable protein phosphatase 2C 55 OS=Arabidopsis thaliana OX=3702 GN=At4g16580 PE=2 SV=2	T	Signal transduction mechanisms	probable protein phosphatase 2C 55 [Malus domestica]	'not assigned.annotated'	'Probable protein phosphatase 2C 55 OS=Arabidopsis thaliana (sp|q9suk9|p2c55_arath : 503.0)'
MD00G1147600.gene	--	0.300713	0.358574	0.302553	0.144455	0.372368	0.188302	--	--	--	Molecular Function: protein kinase activity (GO:0004672);; Molecular Function: protein serine/threonine phosphatase activity (GO:0004722);; Molecular Function: ATP binding (GO:0005524);;	K17505|1.7e-80|dosa:Os11t0586001-00|K17505 protein phosphatase 1K [EC:3.1.3.16] | (RefSeq) Os11g0586001; Putative protein phosphatase 2C 76.	--	[T]	Signal transduction mechanisms	Protein phosphatase 2C	Probable protein phosphatase 2C 51 OS=Arabidopsis thaliana OX=3702 GN=At3g63340 PE=2 SV=2	T	Signal transduction mechanisms	probable protein phosphatase 2C 51, partial [Malus domestica]	'not assigned.annotated'	'Probable protein phosphatase 2C 51 OS=Arabidopsis thaliana (sp|q93ys2|p2c51_arath : 326.0)'
MD00G1147800.gene	--	0	0	0	0	0	0	--	--	--	Molecular Function: protein serine/threonine phosphatase activity (GO:0004722);;	K17505|1.9e-66|dosa:Os11t0586001-00|K17505 protein phosphatase 1K [EC:3.1.3.16] | (RefSeq) Os11g0586001; Putative protein phosphatase 2C 76.	--	[T]	Signal transduction mechanisms	Protein phosphatase 2C	Probable protein phosphatase 2C 51 OS=Arabidopsis thaliana OX=3702 GN=At3g63340 PE=2 SV=2	T	Signal transduction mechanisms	probable protein phosphatase 2C 51 [Malus domestica]	'not assigned.annotated'	'Probable protein phosphatase 2C 51 OS=Arabidopsis thaliana (sp|q93ys2|p2c51_arath : 337.0)'
MD08G1204800.gene	--	0	0	0	0	0	0	--	--	--	Molecular Function: protein serine/threonine phosphatase activity (GO:0004722);;	K17505|2.2e-26|dosa:Os11t0586001-00|K17505 protein phosphatase 1K [EC:3.1.3.16] | (RefSeq) Os11g0586001; Putative protein phosphatase 2C 76.	--	[T]	Signal transduction mechanisms	Protein phosphatase 2C	Probable protein phosphatase 2C 51 OS=Arabidopsis thaliana OX=3702 GN=At3g63340 PE=2 SV=2	T	Signal transduction mechanisms	hypothetical protein DVH24_033466 [Malus domestica]	'not assigned.annotated'	'Probable protein phosphatase 2C 51 OS=Arabidopsis thaliana (sp|q93ys2|p2c51_arath : 142.0)'
MD03G1095000.gene	--	0	0.161305	0	0	0	0.119298	--	--	--	Molecular Function: protein serine/threonine phosphatase activity (GO:0004722);;	K01102|3.0e-31|mtr:MTR_4g076560|K01102 pyruvate dehydrogenase phosphatase [EC:3.1.3.43] | (RefSeq) protein phosphatase 2C-like protein	--	[T]	Signal transduction mechanisms	Protein phosphatase 2C	Probable protein phosphatase 2C 4 OS=Arabidopsis thaliana OX=3702 GN=PLL5 PE=2 SV=1	T	Signal transduction mechanisms	probable protein phosphatase 2C 4 [Malus domestica]	'not assigned.annotated'	'Probable protein phosphatase 2C 4 OS=Arabidopsis thaliana (sp|q9lqn6|p2c04_arath : 167.0)'
MD13G1178700.gene	--	1.61578	2.01054	1.76194	1.74403	1.88566	1.15804	normal	--	--	Molecular Function: phosphoprotein phosphatase activity (GO:0004721);; Molecular Function: metal ion binding (GO:0046872);;	K17506|2.3e-22|sbi:8070263|K17506 protein phosphatase 1L [EC:3.1.3.16] | (RefSeq) probable protein phosphatase 2C 45	--	[T]	Signal transduction mechanisms	Protein phosphatase 2C	Probable protein phosphatase 2C 35 OS=Arabidopsis thaliana OX=3702 GN=At3g06270 PE=2 SV=1	T	Signal transduction mechanisms	probable protein phosphatase 2C 35 [Malus domestica]	'not assigned.annotated'	'Probable protein phosphatase 2C 35 OS=Arabidopsis thaliana (sp|q7xj53|p2c35_arath : 503.0)'
MD16G1179900.gene	--	3.57176	3.67268	3.32634	3.91242	3.65877	3.82864	normal	--	--	Molecular Function: phosphoprotein phosphatase activity (GO:0004721);; Molecular Function: metal ion binding (GO:0046872);;	K17506|1.2e-23|zma:100192535|K17506 protein phosphatase 1L [EC:3.1.3.16] | (RefSeq) putative protein phosphatase 2C family protein	--	[T]	Signal transduction mechanisms	Protein phosphatase 2C	Probable protein phosphatase 2C 35 OS=Arabidopsis thaliana OX=3702 GN=At3g06270 PE=2 SV=1	T	Signal transduction mechanisms	probable protein phosphatase 2C 35 isoform X1 [Malus domestica]	'not assigned.annotated'	'Probable protein phosphatase 2C 35 OS=Arabidopsis thaliana (sp|q7xj53|p2c35_arath : 528.0)'
MD13G1037200.gene	--	1.38827	0.618328	0.60432	0.378357	0.926695	0.629322	--	--	--	Molecular Function: protein serine/threonine phosphatase activity (GO:0004722);;	K17500|2.5e-38|obr:102715233|K17500 integrin-linked kinase-associated serine/threonine phosphatase 2C [EC:3.1.3.16] | (RefSeq) probable protein phosphatase 2C 69	--	[T]	Signal transduction mechanisms	Protein phosphatase 2C	Probable protein phosphatase 2C 3 OS=Oryza sativa subsp. japonica OX=39947 GN=Os01g0513100 PE=2 SV=2	T	Signal transduction mechanisms	probable protein phosphatase 2C 3 [Malus domestica]	'not assigned.annotated'	'Probable protein phosphatase 2C 3 OS=Oryza sativa subsp. japonica (sp|q0jmd4|p2c03_orysj : 262.0)'
MD13G1037600.gene	--	0.97165	0.933136	1.25694	1.28341	1.9687	0.847309	--	--	--	Molecular Function: protein serine/threonine phosphatase activity (GO:0004722);;	K17500|1.1e-32|obr:102715233|K17500 integrin-linked kinase-associated serine/threonine phosphatase 2C [EC:3.1.3.16] | (RefSeq) probable protein phosphatase 2C 69	--	[T]	Signal transduction mechanisms	--	Probable protein phosphatase 2C 3 OS=Oryza sativa subsp. japonica OX=39947 GN=Os01g0513100 PE=2 SV=2	T	Signal transduction mechanisms	hypothetical protein DVH24_040425 [Malus domestica]	'not assigned.annotated'	'Probable protein phosphatase 2C 15 OS=Arabidopsis thaliana (sp|q9m9c6|p2c15_arath : 259.0)'
MD05G1139600.gene	--	0	0	0	0	0	0	--	--	--	Molecular Function: protein serine/threonine phosphatase activity (GO:0004722);; Cellular Component: integral component of membrane (GO:0016021);;	K14803|5.4e-84|pxb:103926722|K14803 protein phosphatase PTC2/3 [EC:3.1.3.16] | (RefSeq) probable protein phosphatase 2C 27	--	[T]	Signal transduction mechanisms	Protein phosphatase 2C	Probable protein phosphatase 2C 27 OS=Arabidopsis thaliana OX=3702 GN=PP2C27 PE=2 SV=1	T	Signal transduction mechanisms	hypothetical protein DVH24_010148 [Malus domestica]	'not assigned.annotated'	'Probable protein phosphatase 2C 27 OS=Arabidopsis thaliana (sp|p93006|p2c27_arath : 179.0)'
MD04G1128600.gene	--	0	0.054358	0.152871	0.277274	0	0.204085	--	--	--	Molecular Function: protein serine/threonine phosphatase activity (GO:0004722);;	K01102|7.3e-30|sbi:8068679|K01102 pyruvate dehydrogenase phosphatase [EC:3.1.3.43] | (RefSeq) putative protein phosphatase 2C 46	--	[T]	Signal transduction mechanisms	Protein phosphatase 2C	Probable protein phosphatase 2C 23 OS=Arabidopsis thaliana OX=3702 GN=PLL4 PE=2 SV=1	T	Signal transduction mechanisms	hypothetical protein DVH24_026771 [Malus domestica]	'not assigned.annotated'	'Probable protein phosphatase 2C 23 OS=Arabidopsis thaliana (sp|q9zv25|p2c23_arath : 173.0)'
SnRK
#ID	gene_name	AMF-R-1_FPKM	AMF-R-2_FPKM	AMF-R-3_FPKM	ck-R-1_FPKM	ck-R-2_FPKM	ck-R-3_FPKM	ck-R-1_ck-R-2_ck-R-3_vs_AMF-R-1_AMF-R-2_AMF-R-3_DESeq2_(FDR_0.01_FC_2)_regulated	COG_class	COG_class_annotation	GO_annotation	KEGG_annotation	KEGG_pathway_annotation	KOG_class	KOG_class_annotation	Pfam_annotation	Swiss_Prot_annotation	eggNOG_class	eggNOG_class_annotation	NR_annotation	NAME	DESCRIPTION
MD05G1280400.gene	--	18.1486	16.7298	16.4232	9.50797	11.0145	9.82691	normal	[T]	Signal transduction mechanisms	Molecular Function: protein serine/threonine kinase activity (GO:0004674);; Molecular Function: ATP binding (GO:0005524);; Biological Process: signal transduction (GO:0007165);;	K07198|8.9e-119|aof:109823901|K07198 5'-AMP-activated protein kinase, catalytic alpha subunit [EC:2.7.11.11] | (RefSeq) CBL-interacting protein kinase 5-like	--	[T]	Signal transduction mechanisms	Protein kinase domain	CBL-interacting protein kinase 23 OS=Oryza sativa subsp. japonica OX=39947 GN=CIPK23 PE=2 SV=1	T	Signal transduction mechanisms	CBL-interacting protein kinase 23-like [Malus domestica]	'Protein modification.phosphorylation.CAMK protein kinase superfamily.SNF1-related protein kinase (SnRK3)'	SNF1-related protein kinase (SnRK3)'
MD06G1046300.gene	--	4.68625	5.51593	6.32576	4.19639	3.34905	4.32029	normal	[M]	Cell wall/membrane/envelope biogenesis	Molecular Function: protein serine/threonine kinase activity (GO:0004674);; Molecular Function: ATP binding (GO:0005524);;	K14498|2.7e-194|mdm:103436962|K14498 serine/threonine-protein kinase SRK2 [EC:2.7.11.1] | (RefSeq) serine/threonine-protein kinase SAPK3-like	MAPK signaling pathway - plant (ko04016);; Plant hormone signal transduction (ko04075)	[T]	Signal transduction mechanisms	Protein kinase domain	Serine/threonine-protein kinase SAPK3 OS=Oryza sativa subsp. indica OX=39946 GN=SAPK3 PE=1 SV=2	T	Signal transduction mechanisms	serine/threonine-protein kinase SAPK3-like [Malus domestica]	'Protein modification.phosphorylation.CAMK protein kinase superfamily.SNF1-related protein kinase (SnRK2)'	'SNF1-related protein kinase (SnRK2)'
MD15G1428500.gene	--	71.8931	67.719	64.8018	53.6393	55.9469	52.313	normal	[T]	Signal transduction mechanisms	Molecular Function: protein serine/threonine kinase activity (GO:0004674);; Molecular Function: ATP binding (GO:0005524);;	K14498|3.1e-198|mdm:103425402|K14498 serine/threonine-protein kinase SRK2 [EC:2.7.11.1] | (RefSeq) serine/threonine-protein kinase SRK2A	MAPK signaling pathway - plant (ko04016);; Plant hormone signal transduction (ko04075)	[T]	Signal transduction mechanisms	Protein kinase domain	Serine/threonine-protein kinase SRK2A OS=Arabidopsis thaliana OX=3702 GN=SRK2A PE=1 SV=1	T	Signal transduction mechanisms	serine/threonine-protein kinase SRK2A [Malus domestica]	'Protein modification.phosphorylation.CAMK protein kinase superfamily.SNF1-related protein kinase (SnRK2)'	'SNF1-related protein kinase (SnRK2)'
MD15G1153500.gene	--	150.328	150.612	139.079	125.477	118.931	117.55	normal	[T]	Signal transduction mechanisms	Molecular Function: protein serine/threonine kinase activity (GO:0004674);; Molecular Function: ATP binding (GO:0005524);; Biological Process: signal transduction (GO:0007165);;	K07198|5.2e-219|jcu:105633501|K07198 5'-AMP-activated protein kinase, catalytic alpha subunit [EC:2.7.11.11] | (RefSeq) CBL-interacting serine/threonine-protein kinase 6	--	[T]	Signal transduction mechanisms	Protein kinase domain	CBL-interacting serine/threonine-protein kinase 6 OS=Arabidopsis thaliana OX=3702 GN=CIPK6 PE=1 SV=1	T	Signal transduction mechanisms	CBL-interacting serine/threonine-protein kinase 6-like [Malus domestica]	'Protein modification.phosphorylation.CAMK protein kinase superfamily.SNF1-related protein kinase (SnRK3)'	'SNF1-related protein kinase (SnRK3)'
MD05G1298800.gene	--	17.5173	19.2322	16.6643	14.8916	15.0753	14.3762	normal	[O]	Posttranslational modification, protein turnover, chaperones	Molecular Function: protein serine/threonine kinase activity (GO:0004674);; Molecular Function: ATP binding (GO:0005524);; Biological Process: signal transduction (GO:0007165);;	K07198|1.0e-154|vvi:100258329|K07198 5'-AMP-activated protein kinase, catalytic alpha subunit [EC:2.7.11.11] | (RefSeq) CIPK16; CBL-interacting protein kinase 16	--	[T]	Signal transduction mechanisms	Protein kinase domain	CBL-interacting serine/threonine-protein kinase 12 OS=Arabidopsis thaliana OX=3702 GN=CIPK12 PE=1 SV=1	T	Signal transduction mechanisms	CBL-interacting serine/threonine-protein kinase 12-like [Malus domestica]	'Protein modification.phosphorylation.CAMK protein kinase superfamily.SNF1-related protein kinase (SnRK3)'	'SNF1-related protein kinase (SnRK3)'
MD10G1278300.gene	--	21.1462	21.0192	19.3867	16.8576	17.061	17.9608	normal	[O]	Posttranslational modification, protein turnover, chaperones	Molecular Function: protein serine/threonine kinase activity (GO:0004674);; Molecular Function: ATP binding (GO:0005524);; Biological Process: signal transduction (GO:0007165);;	K07198|3.2e-156|vvi:100258329|K07198 5'-AMP-activated protein kinase, catalytic alpha subunit [EC:2.7.11.11] | (RefSeq) CIPK16; CBL-interacting protein kinase 16	--	[T]	Signal transduction mechanisms	Protein kinase domain	CBL-interacting serine/threonine-protein kinase 12 OS=Arabidopsis thaliana OX=3702 GN=CIPK12 PE=1 SV=1	T	Signal transduction mechanisms	CBL-interacting serine/threonine-protein kinase 12-like [Malus domestica]	'Protein modification.phosphorylation.CAMK protein kinase superfamily.SNF1-related protein kinase (SnRK3)'	SNF1-related protein kinase (SnRK3)'
MD15G1039300.gene	--	33.424	35.4596	31.5867	27.0427	28.7031	29.7441	normal	[T]	Signal transduction mechanisms	Molecular Function: protein serine/threonine kinase activity (GO:0004674);; Molecular Function: ATP binding (GO:0005524);; Biological Process: signal transduction (GO:0007165);;	K07198|3.5e-178|aly:9308209|K07198 5'-AMP-activated protein kinase, catalytic alpha subunit [EC:2.7.11.11] | (RefSeq) CBL-interacting serine/threonine-protein kinase 25	--	[T]	Signal transduction mechanisms	Protein kinase domain	CBL-interacting serine/threonine-protein kinase 25 OS=Arabidopsis thaliana OX=3702 GN=CIPK25 PE=2 SV=1	T	Signal transduction mechanisms	CBL-interacting serine/threonine-protein kinase 5 [Malus domestica]	'Protein modification.phosphorylation.CAMK protein kinase superfamily.SNF1-related protein kinase (SnRK3)'	'SNF1-related protein kinase (SnRK3)'
MD04G1054400.gene	--	30.4699	29.0943	28.9276	23.9097	27.158	24.6775	normal	[M]	Cell wall/membrane/envelope biogenesis	Molecular Function: protein serine/threonine kinase activity (GO:0004674);; Molecular Function: ATP binding (GO:0005524);;	K14498|1.0e-193|mdm:103432846|K14498 serine/threonine-protein kinase SRK2 [EC:2.7.11.1] | (RefSeq) serine/threonine-protein kinase SAPK3-like	MAPK signaling pathway - plant (ko04016);; Plant hormone signal transduction (ko04075)	[T]	Signal transduction mechanisms	Protein kinase domain	Serine/threonine-protein kinase SAPK2 OS=Oryza sativa subsp. indica OX=39946 GN=SAPK2 PE=2 SV=2	T	Signal transduction mechanisms	serine/threonine-protein kinase SAPK3-like [Malus domestica]	'Protein modification.phosphorylation.CAMK protein kinase superfamily.SNF1-related protein kinase (SnRK2)'	'SNF1-related protein kinase (SnRK2)'
MD10G1258700.gene	--	54.654	60.7481	54.1174	48.4192	48.3741	51.021	normal	[T]	Signal transduction mechanisms	Molecular Function: protein serine/threonine kinase activity (GO:0004674);; Molecular Function: ATP binding (GO:0005524);; Biological Process: signal transduction (GO:0007165);;	K07198|6.9e-145|aof:109823901|K07198 5'-AMP-activated protein kinase, catalytic alpha subunit [EC:2.7.11.11] | (RefSeq) CBL-interacting protein kinase 5-like	--	[T]	Signal transduction mechanisms	Protein kinase domain	CBL-interacting serine/threonine-protein kinase 23 OS=Arabidopsis thaliana OX=3702 GN=CIPK23 PE=1 SV=1	T	Signal transduction mechanisms	CBL-interacting serine/threonine-protein kinase 23 [Malus domestica]	'Protein modification.phosphorylation.CAMK protein kinase superfamily.SNF1-related protein kinase (SnRK3)'	'SNF1-related protein kinase (SnRK3)'
MD04G1172200.gene	--	7.35968	6.53132	7.35396	6.11594	6.73674	5.67513	normal	[T]	Signal transduction mechanisms	Molecular Function: protein serine/threonine kinase activity (GO:0004674);; Molecular Function: ATP binding (GO:0005524);; Biological Process: signal transduction (GO:0007165);;	K12761|1.4e-227|mdm:103450735|K12761 carbon catabolite-derepressing protein kinase [EC:2.7.11.1] | (RefSeq) CBL-interacting serine/threonine-protein kinase 14	--	[T]	Signal transduction mechanisms	Protein kinase domain	CBL-interacting serine/threonine-protein kinase 14 OS=Arabidopsis thaliana OX=3702 GN=CIPK14 PE=1 SV=1	T	Signal transduction mechanisms	CBL-interacting serine/threonine-protein kinase 14-like [Malus domestica]	'Protein modification.phosphorylation.CAMK protein kinase superfamily.SNF1-related protein kinase (SnRK3)'	'SNF1-related protein kinase (SnRK3)'
MD03G1059600.gene	--	40.6716	42.2922	40.1893	38.1481	35.4713	36.5193	normal	[T]	Signal transduction mechanisms	Molecular Function: protein serine/threonine kinase activity (GO:0004674);; Molecular Function: ATP binding (GO:0005524);; Biological Process: signal transduction (GO:0007165);;	K07198|2.8e-186|nnu:104593799|K07198 5'-AMP-activated protein kinase, catalytic alpha subunit [EC:2.7.11.11] | (RefSeq) CBL-interacting protein kinase 18-like	--	[T]	Signal transduction mechanisms	Protein kinase domain	CBL-interacting serine/threonine-protein kinase 10 OS=Arabidopsis thaliana OX=3702 GN=CIPK10 PE=1 SV=1	T	Signal transduction mechanisms	CBL-interacting serine/threonine-protein kinase 10-like isoform X1 [Malus domestica]	'Protein modification.phosphorylation.CAMK protein kinase superfamily.SNF1-related protein kinase (SnRK3)'	'SNF1-related protein kinase (SnRK3)'
MD03G1163600.gene	--	54.4797	59.0138	56.9246	50.2908	53.1331	51.1681	normal	[T]	Signal transduction mechanisms	Molecular Function: protein serine/threonine kinase activity (GO:0004674);; Molecular Function: ATP binding (GO:0005524);; Biological Process: signal transduction (GO:0007165);; Cellular Component: integral component of membrane (GO:0016021);;	K07198|2.7e-138|egu:105045953|K07198 5'-AMP-activated protein kinase, catalytic alpha subunit [EC:2.7.11.11] | (RefSeq) CBL-interacting protein kinase 18-like	--	[T]	Signal transduction mechanisms	Protein kinase domain	CBL-interacting serine/threonine-protein kinase 3 OS=Arabidopsis thaliana OX=3702 GN=CIPK3 PE=1 SV=2	T	Signal transduction mechanisms	CBL-interacting serine/threonine-protein kinase 3 [Malus domestica]	'Protein modification.phosphorylation.CAMK protein kinase superfamily.SNF1-related protein kinase (SnRK3)'	'SNF1-related protein kinase (SnRK3)'
MD12G1185000.gene	--	34.1324	31.4449	30.7567	31.4353	27.9155	31.7884	normal	[T]	Signal transduction mechanisms	Molecular Function: protein serine/threonine kinase activity (GO:0004674);; Molecular Function: ATP binding (GO:0005524);; Biological Process: signal transduction (GO:0007165);;	K07198|1.8e-268|mdm:103423508|K07198 5'-AMP-activated protein kinase, catalytic alpha subunit [EC:2.7.11.11] | (RefSeq) CBL-interacting protein kinase 2-like	--	[T]	Signal transduction mechanisms	Protein kinase domain	CBL-interacting protein kinase 18 OS=Oryza sativa subsp. japonica OX=39947 GN=CIPK18 PE=2 SV=1	T	Signal transduction mechanisms	CBL-interacting protein kinase 2-like [Malus domestica]	'Protein modification.phosphorylation.CAMK protein kinase superfamily.SNF1-related protein kinase (SnRK3)'	'SNF1-related protein kinase (SnRK3)'
MD15G1279000.gene	--	38.4643	38.1233	37.1773	38.9946	35.9763	34.9322	normal	[T]	Signal transduction mechanisms	Molecular Function: protein serine/threonine kinase activity (GO:0004674);; Molecular Function: ATP binding (GO:0005524);;	K14498|2.5e-206|mdm:103416001|K14498 serine/threonine-protein kinase SRK2 [EC:2.7.11.1] | (RefSeq) serine/threonine-protein kinase SRK2I-like	MAPK signaling pathway - plant (ko04016);; Plant hormone signal transduction (ko04075)	[T]	Signal transduction mechanisms	Protein kinase domain	Serine/threonine-protein kinase SRK2I OS=Arabidopsis thaliana OX=3702 GN=SRK2I PE=1 SV=1	T	Signal transduction mechanisms	serine/threonine-protein kinase SRK2I-like [Malus domestica]	'Protein modification.phosphorylation.CAMK protein kinase superfamily.SNF1-related protein kinase (SnRK2)'	'SNF1-related protein kinase (SnRK2)'
MD13G1265500.gene	--	8.00053	8.00928	9.72475	8.56446	7.94287	9.07197	normal	[T]	Signal transduction mechanisms	Molecular Function: protein serine/threonine kinase activity (GO:0004674);; Molecular Function: ATP binding (GO:0005524);; Biological Process: signal transduction (GO:0007165);;	K07198|7.3e-110|tcc:18603774|K07198 5'-AMP-activated protein kinase, catalytic alpha subunit [EC:2.7.11.11] | (RefSeq) CBL-interacting serine/threonine-protein kinase 1	--	[T]	Signal transduction mechanisms	Protein kinase domain	CBL-interacting serine/threonine-protein kinase 21 OS=Arabidopsis thaliana OX=3702 GN=CIPK21 PE=1 SV=1	T	Signal transduction mechanisms	CBL-interacting serine/threonine-protein kinase 21 [Malus domestica]	'Protein modification.phosphorylation.CAMK protein kinase superfamily.SNF1-related protein kinase (SnRK3)'	'SNF1-related protein kinase (SnRK3)'
MD11G1056100.gene	--	40.9897	41.9041	37.1608	40.3566	40.4233	39.4108	normal	[T]	Signal transduction mechanisms	Molecular Function: protein serine/threonine kinase activity (GO:0004674);; Molecular Function: ATP binding (GO:0005524);; Biological Process: signal transduction (GO:0007165);;	K12761|7.4e-240|mdm:103418210|K12761 carbon catabolite-derepressing protein kinase [EC:2.7.11.1] | (RefSeq) CBL-interacting serine/threonine-protein kinase 11-like	--	[T]	Signal transduction mechanisms	Protein kinase domain	CBL-interacting serine/threonine-protein kinase 11 OS=Arabidopsis thaliana OX=3702 GN=CIPK11 PE=1 SV=1	T	Signal transduction mechanisms	hypothetical protein DVH24_041741 [Malus domestica]	'Protein modification.phosphorylation.CAMK protein kinase superfamily.SNF1-related protein kinase (SnRK3)'	'SNF1-related protein kinase (SnRK3)'
MD13G1139700.gene	--	42.2687	42.3537	42.4474	43.6492	41.401	42.5626	normal	[T]	Signal transduction mechanisms	Molecular Function: protein serine/threonine kinase activity (GO:0004674);; Molecular Function: ATP binding (GO:0005524);; Biological Process: signal transduction (GO:0007165);;	K07198|3.1e-262|mdm:103452612|K07198 5'-AMP-activated protein kinase, catalytic alpha subunit [EC:2.7.11.11] | (RefSeq) CBL-interacting serine/threonine-protein kinase 1-like	--	[T]	Signal transduction mechanisms	Protein kinase domain	CBL-interacting serine/threonine-protein kinase 1 OS=Arabidopsis thaliana OX=3702 GN=CIPK1 PE=1 SV=2	T	Signal transduction mechanisms	CBL-interacting serine/threonine-protein kinase 1-like [Malus domestica]	'Protein modification.phosphorylation.CAMK protein kinase superfamily.SNF1-related protein kinase (SnRK3)'	'SNF1-related protein kinase (SnRK3)'
MD15G1171600.gene	--	5.03113	4.56557	4.26568	4.33644	3.87441	5.76946	normal	[T]	Signal transduction mechanisms	Molecular Function: protein serine/threonine kinase activity (GO:0004674);; Molecular Function: ATP binding (GO:0005524);; Biological Process: signal transduction (GO:0007165);;	K07198|1.2e-122|psom:113290288|K07198 5'-AMP-activated protein kinase, catalytic alpha subunit [EC:2.7.11.11] | (RefSeq) CBL-interacting protein kinase 5-like	--	[T]	Signal transduction mechanisms	Protein kinase domain	CBL-interacting serine/threonine-protein kinase 24 OS=Arabidopsis thaliana OX=3702 GN=CIPK24 PE=1 SV=1	T	Signal transduction mechanisms	CBL-interacting serine/threonine-protein kinase 24-like isoform X2 [Malus domestica]	'Protein modification.phosphorylation.CAMK protein kinase superfamily.SNF1-related protein kinase (SnRK3)'	'SNF1-related protein kinase (SnRK3)'
MD03G1054700.gene	--	45.1965	45.5176	45.2154	44.2029	47.9455	45.3913	normal	[T]	Signal transduction mechanisms	Molecular Function: protein serine/threonine kinase activity (GO:0004674);; Molecular Function: ATP binding (GO:0005524);; Biological Process: signal transduction (GO:0007165);;	K12761|1.1e-262|mdm:103418210|K12761 carbon catabolite-derepressing protein kinase [EC:2.7.11.1] | (RefSeq) CBL-interacting serine/threonine-protein kinase 11-like	--	[T]	Signal transduction mechanisms	Protein kinase domain	CBL-interacting serine/threonine-protein kinase 11 OS=Arabidopsis thaliana OX=3702 GN=CIPK11 PE=1 SV=1	T	Signal transduction mechanisms	CBL-interacting serine/threonine-protein kinase 11-like [Malus domestica]	'Protein modification.phosphorylation.CAMK protein kinase superfamily.SNF1-related protein kinase (SnRK3)'	'SNF1-related protein kinase (SnRK3)'
MD10G1089100.gene	--	11.6387	10.4605	12.1598	11.4887	12.2796	11.5805	normal	[M]	Cell wall/membrane/envelope biogenesis	Molecular Function: protein serine/threonine kinase activity (GO:0004674);; Molecular Function: ATP binding (GO:0005524);;	K14498|2.3e-207|mdm:103402284|K14498 serine/threonine-protein kinase SRK2 [EC:2.7.11.1] | (RefSeq) serine/threonine-protein kinase SRK2E	MAPK signaling pathway - plant (ko04016);; Plant hormone signal transduction (ko04075)	[T]	Signal transduction mechanisms	Protein kinase domain	Serine/threonine-protein kinase SAPK10 OS=Oryza sativa subsp. japonica OX=39947 GN=SAPK10 PE=1 SV=1	T	Signal transduction mechanisms	serine/threonine-protein kinase SRK2E [Malus domestica]	'Protein modification.phosphorylation.CAMK protein kinase superfamily.SNF1-related protein kinase (SnRK2)'	'SNF1-related protein kinase (SnRK2)'
MD04G1171600.gene	--	9.11793	8.76153	8.55162	9.94349	8.41514	8.95626	normal	[T]	Signal transduction mechanisms	Molecular Function: protein serine/threonine kinase activity (GO:0004674);; Molecular Function: ATP binding (GO:0005524);; Biological Process: signal transduction (GO:0007165);;	K07198|9.4e-243|pxb:103962177|K07198 5'-AMP-activated protein kinase, catalytic alpha subunit [EC:2.7.11.11] | (RefSeq) CBL-interacting protein kinase 2-like	--	[T]	Signal transduction mechanisms	Protein kinase domain	CBL-interacting protein kinase 18 OS=Oryza sativa subsp. japonica OX=39947 GN=CIPK18 PE=2 SV=1	T	Signal transduction mechanisms	CBL-interacting protein kinase 2 isoform X1 [Malus domestica]	'Protein modification.phosphorylation.CAMK protein kinase superfamily.SNF1-related protein kinase (SnRK3)'	'SNF1-related protein kinase (SnRK3)'
MD01G1035000.gene	--	9.69145	9.47854	10.4637	10.6392	10.9894	10.1787	normal	[M]	Cell wall/membrane/envelope biogenesis	Molecular Function: protein serine/threonine kinase activity (GO:0004674);; Molecular Function: ATP binding (GO:0005524);;	K14498|3.4e-197|mdm:103422052|K14498 serine/threonine-protein kinase SRK2 [EC:2.7.11.1] | (RefSeq) serine/threonine-protein kinase SAPK2-like	MAPK signaling pathway - plant (ko04016);; Plant hormone signal transduction (ko04075)	[T]	Signal transduction mechanisms	Protein kinase domain	Serine/threonine-protein kinase SAPK2 OS=Oryza sativa subsp. indica OX=39946 GN=SAPK2 PE=2 SV=2	T	Signal transduction mechanisms	serine/threonine-protein kinase SAPK2-like [Malus domestica]	'Protein modification.phosphorylation.CAMK protein kinase superfamily.SNF1-related protein kinase (SnRK2)'	'SNF1-related protein kinase (SnRK2)'
MD08G1187200.gene	--	23.8499	25.8818	22.9022	28.8585	24.1494	27.2732	normal	[M]	Cell wall/membrane/envelope biogenesis	Molecular Function: protein serine/threonine kinase activity (GO:0004674);; Molecular Function: ATP binding (GO:0005524);;	K14498|9.7e-197|mdm:103448631|K14498 serine/threonine-protein kinase SRK2 [EC:2.7.11.1] | (RefSeq) serine/threonine-protein kinase SAPK2	MAPK signaling pathway - plant (ko04016);; Plant hormone signal transduction (ko04075)	[T]	Signal transduction mechanisms	Protein kinase domain	Serine/threonine-protein kinase SAPK2 OS=Oryza sativa subsp. japonica OX=39947 GN=SAPK2 PE=1 SV=1	T	Signal transduction mechanisms	serine/threonine-protein kinase SAPK2 [Malus domestica]	'Protein modification.phosphorylation.CAMK protein kinase superfamily.SNF1-related protein kinase (SnRK2)'	'SNF1-related protein kinase (SnRK2)'
MD11G1061700.gene	--	13.2268	14.325	12.572	16.194	14.4004	13.934	normal	[T]	Signal transduction mechanisms	Molecular Function: protein serine/threonine kinase activity (GO:0004674);; Molecular Function: ATP binding (GO:0005524);; Biological Process: signal transduction (GO:0007165);;	K07198|2.9e-183|nnu:104593799|K07198 5'-AMP-activated protein kinase, catalytic alpha subunit [EC:2.7.11.11] | (RefSeq) CBL-interacting protein kinase 18-like	--	[T]	Signal transduction mechanisms	Protein kinase domain	CBL-interacting serine/threonine-protein kinase 10 OS=Arabidopsis thaliana OX=3702 GN=CIPK10 PE=1 SV=1	T	Signal transduction mechanisms	CBL-interacting serine/threonine-protein kinase 10-like isoform X1 [Malus domestica]	'Protein modification.phosphorylation.CAMK protein kinase superfamily.SNF1-related protein kinase (SnRK3)'	'SNF1-related protein kinase (SnRK3)'
MD02G1166500.gene	--	107.999	112.503	109.291	124.678	124.388	119.676	normal	[T]	Signal transduction mechanisms	Molecular Function: protein serine/threonine kinase activity (GO:0004674);; Molecular Function: ATP binding (GO:0005524);;	K14498|7.1e-206|mdm:103402785|K14498 serine/threonine-protein kinase SRK2 [EC:2.7.11.1] | (RefSeq) serine/threonine-protein kinase SRK2I	MAPK signaling pathway - plant (ko04016);; Plant hormone signal transduction (ko04075)	[T]	Signal transduction mechanisms	Protein kinase domain	Serine/threonine-protein kinase SRK2I OS=Arabidopsis thaliana OX=3702 GN=SRK2I PE=1 SV=1	T	Signal transduction mechanisms	serine/threonine-protein kinase SRK2I [Malus domestica]	'Protein modification.phosphorylation.CAMK protein kinase superfamily.SNF1-related protein kinase (SnRK2)'	'SNF1-related protein kinase (SnRK2)'
MD08G1236500.gene	--	71.2305	67.4556	62.0912	76.656	78.6608	75.2302	normal	[M]	Cell wall/membrane/envelope biogenesis	Molecular Function: protein serine/threonine kinase activity (GO:0004674);; Molecular Function: ATP binding (GO:0005524);;	K14498|6.1e-202|mdm:103411041|K14498 serine/threonine-protein kinase SRK2 [EC:2.7.11.1] | (RefSeq) serine/threonine-protein kinase SRK2A-like	MAPK signaling pathway - plant (ko04016);; Plant hormone signal transduction (ko04075)	[T]	Signal transduction mechanisms	Protein kinase domain	Serine/threonine-protein kinase SRK2A OS=Arabidopsis thaliana OX=3702 GN=SRK2A PE=1 SV=1	T	Signal transduction mechanisms	serine/threonine-protein kinase SRK2A-like [Malus domestica]	'Protein modification.phosphorylation.CAMK protein kinase superfamily.SNF1-related protein kinase (SnRK2)'	'SNF1-related protein kinase (SnRK2)'
MD08G1206900.gene	--	36.4242	36.2521	32.2102	40.1311	42.5266	37.9908	normal	[T]	Signal transduction mechanisms	Molecular Function: protein serine/threonine kinase activity (GO:0004674);; Molecular Function: ATP binding (GO:0005524);; Biological Process: signal transduction (GO:0007165);;	K07198|2.2e-114|pxb:103944694|K07198 5'-AMP-activated protein kinase, catalytic alpha subunit [EC:2.7.11.11] | (RefSeq) CBL-interacting serine/threonine-protein kinase 1-like isoform X1	--	[T]	Signal transduction mechanisms	Protein kinase domain	CBL-interacting serine/threonine-protein kinase 8 OS=Arabidopsis thaliana OX=3702 GN=CIPK8 PE=1 SV=1	T	Signal transduction mechanisms	hypothetical protein C1H46_043496 [Malus baccata]	'Protein modification.phosphorylation.CAMK protein kinase superfamily.SNF1-related protein kinase (SnRK3)'	'SNF1-related protein kinase (SnRK3)'
MD02G1030100.gene	--	20.7509	19.6941	20.6805	23.5325	22.8864	24.7353	normal	[T]	Signal transduction mechanisms	Molecular Function: protein serine/threonine kinase activity (GO:0004674);; Molecular Function: ATP binding (GO:0005524);; Biological Process: signal transduction (GO:0007165);;	K07198|8.5e-124|pda:103715405|K07198 5'-AMP-activated protein kinase, catalytic alpha subunit [EC:2.7.11.11] | (RefSeq) CBL-interacting protein kinase 5	--	[T]	Signal transduction mechanisms	Protein kinase domain	CBL-interacting serine/threonine-protein kinase 24 OS=Arabidopsis thaliana OX=3702 GN=CIPK24 PE=1 SV=1	T	Signal transduction mechanisms	son of sevenless homolog 2 isoform X1 [Malus domestica]	'Protein modification.phosphorylation.CAMK protein kinase superfamily.SNF1-related protein kinase (SnRK3)'	'SNF1-related protein kinase (SnRK3)'
MD15G1390800.gene	--	12.8458	12.988	12.0203	14.9554	14.4611	15.733	normal	[T]	Signal transduction mechanisms	Molecular Function: protein serine/threonine kinase activity (GO:0004674);; Molecular Function: ATP binding (GO:0005524);; Biological Process: signal transduction (GO:0007165);;	K07198|4.5e-117|pxb:103944694|K07198 5'-AMP-activated protein kinase, catalytic alpha subunit [EC:2.7.11.11] | (RefSeq) CBL-interacting serine/threonine-protein kinase 1-like isoform X1	--	[T]	Signal transduction mechanisms	Protein kinase domain	CBL-interacting serine/threonine-protein kinase 8 OS=Arabidopsis thaliana OX=3702 GN=CIPK8 PE=1 SV=1	T	Signal transduction mechanisms	CBL-interacting serine/threonine-protein kinase 8-like isoform X1 [Malus domestica]	'Protein modification.phosphorylation.CAMK protein kinase superfamily.SNF1-related protein kinase (SnRK3)'	'SNF1-related protein kinase (SnRK3)'
MD16G1136100.gene	--	25.8207	24.1479	23.5863	28.8164	28.3926	30.5293	normal	[M]	Cell wall/membrane/envelope biogenesis	Molecular Function: protein serine/threonine kinase activity (GO:0004674);; Molecular Function: ATP binding (GO:0005524);; Biological Process: signal transduction (GO:0007165);;	K07198|2.5e-256|mdm:103452734|K07198 5'-AMP-activated protein kinase, catalytic alpha subunit [EC:2.7.11.11] | (RefSeq) CBL-interacting serine/threonine-protein kinase 1-like	--	[T]	Signal transduction mechanisms	Protein kinase domain	CBL-interacting serine/threonine-protein kinase 1 OS=Arabidopsis thaliana OX=3702 GN=CIPK1 PE=1 SV=2	T	Signal transduction mechanisms	CBL-interacting serine/threonine-protein kinase 1-like [Malus domestica]	'Protein modification.phosphorylation.CAMK protein kinase superfamily.SNF1-related protein kinase (SnRK3)'	'SNF1-related protein kinase (SnRK3)'
MD01G1087300.gene	--	1.20247	0.959145	1.21539	1.04645	1.16817	1.90042	normal	[T]	Signal transduction mechanisms	Molecular Function: protein serine/threonine kinase activity (GO:0004674);; Molecular Function: ATP binding (GO:0005524);; Biological Process: signal transduction (GO:0007165);;	K07198|1.2e-128|pda:103708879|K07198 5'-AMP-activated protein kinase, catalytic alpha subunit [EC:2.7.11.11] | (RefSeq) CBL-interacting protein kinase 18-like	--	[T]	Signal transduction mechanisms	Protein kinase domain	CBL-interacting serine/threonine-protein kinase 9 OS=Arabidopsis thaliana OX=3702 GN=CIPK9 PE=1 SV=2	T	Signal transduction mechanisms	CBL-interacting serine/threonine-protein kinase 9-like isoform X3 [Malus domestica]	'Protein modification.phosphorylation.CAMK protein kinase superfamily.SNF1-related protein kinase (SnRK3)'	'SNF1-related protein kinase (SnRK3)'
MD15G1373000.gene	--	15.6021	15.1963	13.5081	16.2949	19.1011	17.6397	normal	[M]	Cell wall/membrane/envelope biogenesis	Molecular Function: protein kinase activity (GO:0004672);; Molecular Function: ATP binding (GO:0005524);; Molecular Function: oxidoreductase activity, acting on single donors with incorporation of molecular oxygen, incorporation of two atoms of oxygen (GO:0016702);;	K14498|1.0e-198|mdm:103420077|K14498 serine/threonine-protein kinase SRK2 [EC:2.7.11.1] | (RefSeq) serine/threonine-protein kinase SAPK2-like	MAPK signaling pathway - plant (ko04016);; Plant hormone signal transduction (ko04075)	[T]	Signal transduction mechanisms	Protein kinase domain	Serine/threonine-protein kinase SAPK2 OS=Oryza sativa subsp. japonica OX=39947 GN=SAPK2 PE=1 SV=1	T	Signal transduction mechanisms	serine/threonine-protein kinase SAPK2-like [Malus domestica]	'Protein modification.phosphorylation.CAMK protein kinase superfamily.SNF1-related protein kinase (SnRK2)'	'SNF1-related protein kinase (SnRK2)'
MD13G1203400.gene	--	7.51297	7.57734	8.19649	9.4863	9.14688	9.74382	normal	[T]	Signal transduction mechanisms	Molecular Function: protein serine/threonine kinase activity (GO:0004674);; Molecular Function: ATP binding (GO:0005524);; Biological Process: signal transduction (GO:0007165);;	K12761|2.3e-243|mdm:103407240|K12761 carbon catabolite-derepressing protein kinase [EC:2.7.11.1] | (RefSeq) CBL-interacting serine/threonine-protein kinase 4-like	--	[T]	Signal transduction mechanisms	Protein kinase domain	CBL-interacting serine/threonine-protein kinase 4 OS=Arabidopsis thaliana OX=3702 GN=CIPK4 PE=1 SV=1	T	Signal transduction mechanisms	CBL-interacting serine/threonine-protein kinase 4-like [Malus domestica]	'Protein modification.phosphorylation.CAMK protein kinase superfamily.SNF1-related protein kinase (SnRK3)'	'SNF1-related protein kinase (SnRK3)'
MD15G1373200.gene	--	15.803	15.8628	15.5023	19.783	22.0186	17.0773	normal	[T]	Signal transduction mechanisms	Molecular Function: protein serine/threonine kinase activity (GO:0004674);; Molecular Function: ATP binding (GO:0005524);;	K14498|1.5e-183|mdm:103420076|K14498 serine/threonine-protein kinase SRK2 [EC:2.7.11.1] | (RefSeq) serine/threonine-protein kinase SAPK1-like isoform X2	MAPK signaling pathway - plant (ko04016);; Plant hormone signal transduction (ko04075)	[T]	Signal transduction mechanisms	Protein kinase domain	Serine/threonine-protein kinase SAPK1 OS=Oryza sativa subsp. japonica OX=39947 GN=SAPK1 PE=1 SV=1	T	Signal transduction mechanisms	serine/threonine-protein kinase SAPK1-like isoform X2 [Malus domestica]	'Protein modification.phosphorylation.CAMK protein kinase superfamily.SNF1-related protein kinase (SnRK2)'	'SNF1-related protein kinase (SnRK2)'
MD16G1204900.gene	--	66.0436	69.2922	66.1983	84.6264	84.5671	85.1267	normal	[T]	Signal transduction mechanisms	Molecular Function: protein serine/threonine kinase activity (GO:0004674);; Molecular Function: ATP binding (GO:0005524);; Biological Process: signal transduction (GO:0007165);;	K12761|3.8e-246|mdm:103403966|K12761 carbon catabolite-derepressing protein kinase [EC:2.7.11.1] | (RefSeq) CBL-interacting serine/threonine-protein kinase 4-like	--	[T]	Signal transduction mechanisms	Protein kinase domain	CBL-interacting serine/threonine-protein kinase 4 OS=Arabidopsis thaliana OX=3702 GN=CIPK4 PE=1 SV=1	T	Signal transduction mechanisms	CBL-interacting serine/threonine-protein kinase 4-like [Malus domestica]	'Protein modification.phosphorylation.CAMK protein kinase superfamily.SNF1-related protein kinase (SnRK3)'	'SNF1-related protein kinase (SnRK3)'
MD07G1157500.gene	--	8.12451	9.01399	9.05438	10.4401	12.5889	10.5946	normal	[T]	Signal transduction mechanisms	Molecular Function: protein serine/threonine kinase activity (GO:0004674);; Molecular Function: ATP binding (GO:0005524);; Biological Process: signal transduction (GO:0007165);;	K07198|1.9e-136|dct:110113686|K07198 5'-AMP-activated protein kinase, catalytic alpha subunit [EC:2.7.11.11] | (RefSeq) CBL-interacting protein kinase 5	--	[T]	Signal transduction mechanisms	Protein kinase domain	CBL-interacting serine/threonine-protein kinase 9 OS=Arabidopsis thaliana OX=3702 GN=CIPK9 PE=1 SV=2	T	Signal transduction mechanisms	CBL-interacting serine/threonine-protein kinase 9 [Pyrus ussuriensis x Pyrus communis]	'Protein modification.phosphorylation.CAMK protein kinase superfamily.SNF1-related protein kinase (SnRK3)'	'SNF1-related protein kinase (SnRK3)'
MD15G1321000.gene	--	5.78727	5.31669	6.10524	7.26109	7.52559	7.45581	normal	[M]	Cell wall/membrane/envelope biogenesis	Molecular Function: protein serine/threonine kinase activity (GO:0004674);; Molecular Function: ATP binding (GO:0005524);;	K14498|9.8e-197|mdm:103429472|K14498 serine/threonine-protein kinase SRK2 [EC:2.7.11.1] | (RefSeq) serine/threonine-protein kinase SAPK2-like	MAPK signaling pathway - plant (ko04016);; Plant hormone signal transduction (ko04075)	[T]	Signal transduction mechanisms	Protein kinase domain	Serine/threonine-protein kinase SAPK2 OS=Oryza sativa subsp. indica OX=39946 GN=SAPK2 PE=2 SV=2	T	Signal transduction mechanisms	serine/threonine-protein kinase SAPK2-like [Malus domestica]	'Protein modification.phosphorylation.CAMK protein kinase superfamily.SNF1-related protein kinase (SnRK2)'	'SNF1-related protein kinase (SnRK2)'
MD10G1088700.gene	--	8.95838	9.12731	10.0234	12.8157	11.509	11.9613	normal	[T]	Signal transduction mechanisms	Molecular Function: protein serine/threonine kinase activity (GO:0004674);; Molecular Function: ATP binding (GO:0005524);;	K14498|6.8e-138|mdm:103402284|K14498 serine/threonine-protein kinase SRK2 [EC:2.7.11.1] | (RefSeq) serine/threonine-protein kinase SRK2E	MAPK signaling pathway - plant (ko04016);; Plant hormone signal transduction (ko04075)	[T]	Signal transduction mechanisms	Protein kinase domain	Serine/threonine-protein kinase SRK2E OS=Arabidopsis thaliana OX=3702 GN=SRK2E PE=1 SV=1	T	Signal transduction mechanisms	hypothetical protein DVH24_042218 [Malus domestica]	'Protein modification.phosphorylation.CAMK protein kinase superfamily.SNF1-related protein kinase (SnRK2)'	'SNF1-related protein kinase (SnRK2)'
MD12G1185400.gene	--	3.20283	3.09469	2.41724	5.74901	6.12554	4.70681	normal	[T]	Signal transduction mechanisms	Molecular Function: protein serine/threonine kinase activity (GO:0004674);; Molecular Function: ATP binding (GO:0005524);; Biological Process: signal transduction (GO:0007165);;	K12761|8.5e-254|mdm:103450735|K12761 carbon catabolite-derepressing protein kinase [EC:2.7.11.1] | (RefSeq) CBL-interacting serine/threonine-protein kinase 14	--	[T]	Signal transduction mechanisms	Protein kinase domain	CBL-interacting serine/threonine-protein kinase 14 OS=Arabidopsis thaliana OX=3702 GN=CIPK14 PE=1 SV=1	T	Signal transduction mechanisms	CBL-interacting serine/threonine-protein kinase 14 [Malus domestica]	'Protein modification.phosphorylation.CAMK protein kinase superfamily.SNF1-related protein kinase (SnRK3)'	'SNF1-related protein kinase (SnRK3)'
ABF
#ID	gene_name	AMF-R-1_FPKM	AMF-R-2_FPKM	AMF-R-3_FPKM	ck-R-1_FPKM	ck-R-2_FPKM	ck-R-3_FPKM	ck-R-1_ck-R-2_ck-R-3_vs_AMF-R-1_AMF-R-2_AMF-R-3_DESeq2_(FDR_0.01_FC_2)_regulated	COG_class	COG_class_annotation	GO_annotation	KEGG_annotation	KEGG_pathway_annotation	KOG_class	KOG_class_annotation	Pfam_annotation	Swiss_Prot_annotation	eggNOG_class	eggNOG_class_annotation	NR_annotation	NAME	DESCRIPTION
MD15G1081800.gene	--	33.1877	32.9831	32.4818	60.1834	57.3307	51.6503	normal	--	--	Molecular Function: transcription factor activity, sequence-specific DNA binding (GO:0003700);; Biological Process: positive regulation of transcription, DNA-templated (GO:0045893);;	K14432|5.9e-228|mdm:114819165|K14432 ABA responsive element binding factor | (RefSeq) bZIP transcription factor 46-like	Plant hormone signal transduction (ko04075)	--	--	bZIP transcription factor	ABSCISIC ACID-INSENSITIVE 5-like protein 5 OS=Arabidopsis thaliana OX=3702 GN=ABF2 PE=1 SV=1	K	Transcription	bZIP transcription factor 46-like [Malus domestica]	'RNA biosynthesis.transcriptional regulation.bZIP transcription factor superfamily.transcription factor (bZIP)'	'transcription factor (bZIP)'
MD07G1052500.gene	--	13.0185	14.4324	13.373	15.6879	17.09	17.0327	normal	--	--	Molecular Function: transcription factor activity, sequence-specific DNA binding (GO:0003700);; Biological Process: positive regulation of transcription, DNA-templated (GO:0045893);;	K14432|8.4e-174|mdm:103438647|K14432 ABA responsive element binding factor | (RefSeq) BZIP15; ABSCISIC ACID-INSENSITIVE 5-like protein 2	Plant hormone signal transduction (ko04075)	--	--	bZIP transcription factor	ABSCISIC ACID-INSENSITIVE 5-like protein 2 OS=Arabidopsis thaliana OX=3702 GN=DPBF3 PE=1 SV=1	K	Transcription	ABSCISIC ACID-INSENSITIVE 5-like protein 2 [Malus domestica]	'RNA biosynthesis.transcriptional regulation.bZIP transcription factor superfamily.transcription factor (bZIP)'	'transcription factor (bZIP)'
MD08G1099600.gene	--	32.908	33.6423	30.4152	31.2788	33.568	31.927	normal	--	--	Molecular Function: transcription factor activity, sequence-specific DNA binding (GO:0003700);; Biological Process: positive regulation of transcription, DNA-templated (GO:0045893);;	K14432|6.4e-214|mdm:103441116|K14432 ABA responsive element binding factor | (RefSeq) bZIP transcription factor 46 isoform X1	Plant hormone signal transduction (ko04075)	--	--	bZIP transcription factor	ABSCISIC ACID-INSENSITIVE 5-like protein 5 OS=Arabidopsis thaliana OX=3702 GN=ABF2 PE=1 SV=1	K	Transcription	bZIP transcription factor 46 isoform X2 [Malus domestica]	'RNA biosynthesis.transcriptional regulation.bZIP transcription factor superfamily.transcription factor (bZIP)'	'transcription factor (bZIP)'
MD02G1266800.gene	--	13.9436	14.9111	12.3515	12.3437	15.0293	12.6888	normal	--	--	Molecular Function: transcription factor activity, sequence-specific DNA binding (GO:0003700);; Biological Process: positive regulation of transcription, DNA-templated (GO:0045893);;	K14432|1.2e-172|mdm:103409129|K14432 ABA responsive element binding factor | (RefSeq) ZIP1; ABSCISIC ACID-INSENSITIVE 5-like protein 2	Plant hormone signal transduction (ko04075)	--	--	bZIP transcription factor	ABSCISIC ACID-INSENSITIVE 5-like protein 2 OS=Arabidopsis thaliana OX=3702 GN=DPBF3 PE=1 SV=1	K	Transcription	ABSCISIC ACID-INSENSITIVE 5-like protein 2 isoform X1 [Malus domestica]	'RNA biosynthesis.transcriptional regulation.bZIP transcription factor superfamily.transcription factor (bZIP)'	'transcription factor (bZIP)'
MD05G1082000.gene	--	21.3817	19.743	20.2432	19.0202	21.1283	18.167	normal	--	--	Molecular Function: transcription factor activity, sequence-specific DNA binding (GO:0003700);; Biological Process: positive regulation of transcription, DNA-templated (GO:0045893);;	K14432|1.7e-238|mdm:103436484|K14432 ABA responsive element binding factor | (RefSeq) bZIP transcription factor 23	Plant hormone signal transduction (ko04075)	--	--	bZIP transcription factor	ABSCISIC ACID-INSENSITIVE 5-like protein 7 OS=Arabidopsis thaliana OX=3702 GN=ABF4 PE=1 SV=1	K	Transcription	bZIP transcription factor 23 [Malus domestica]	'RNA biosynthesis.transcriptional regulation.bZIP transcription factor superfamily.transcription factor (bZIP)'	'transcription factor (bZIP)'
MD12G1024300.gene	--	1.05459	1.05704	1.42101	0.275408	0.200392	0.313024	down	--	--	Molecular Function: transcription factor activity, sequence-specific DNA binding (GO:0003700);; Cellular Component: nucleus (GO:0005634);; Biological Process: response to abscisic acid (GO:0009737);; Cellular Component: integral component of membrane (GO:0016021);; Biological Process: positive regulation of transcription, DNA-templated (GO:0045893);;	K14432|5.5e-114|mdm:103430245|K14432 ABA responsive element binding factor | (RefSeq) protein ABSCISIC ACID-INSENSITIVE 5-like	Plant hormone signal transduction (ko04075)	--	--	bZIP transcription factor	Protein ABSCISIC ACID-INSENSITIVE 5 OS=Arabidopsis thaliana OX=3702 GN=ABI5 PE=1 SV=1	K	Transcription	LOW QUALITY PROTEIN: protein ABSCISIC ACID-INSENSITIVE 5 [Malus domestica]	'RNA biosynthesis.transcriptional regulation.bZIP transcription factor superfamily.transcription factor (bZIP)'	'transcription factor (bZIP)'
MD12G1034900.gene	--	1.70672	1.60106	2.02688	0.293022	0.275652	0.215526	down	--	--	Molecular Function: transcription factor activity, sequence-specific DNA binding (GO:0003700);; Cellular Component: nucleus (GO:0005634);; Biological Process: response to abscisic acid (GO:0009737);; Cellular Component: integral component of membrane (GO:0016021);; Biological Process: positive regulation of transcription, DNA-templated (GO:0045893);;	K14432|2.2e-225|mdm:103430245|K14432 ABA responsive element binding factor | (RefSeq) protein ABSCISIC ACID-INSENSITIVE 5-like	Plant hormone signal transduction (ko04075)	--	--	--	Protein ABSCISIC ACID-INSENSITIVE 5 OS=Arabidopsis thaliana OX=3702 GN=ABI5 PE=1 SV=1	K	Transcription	protein ABSCISIC ACID-INSENSITIVE 5-like [Malus domestica]	'RNA biosynthesis.transcriptional regulation.bZIP transcription factor superfamily.transcription factor (bZIP)'	'transcription factor (bZIP)'
