# Supplementary material for: ABA promotes fatty acid biosynthesis and transport to boost arbuscular mycorrhizal symbiosis in apple roots
Source: Plant Commun. 2025 Jun 24;6(8):101426. doi: 10.1016/j.xplc.2025.101426 (PMC12365809; doi:10.1016/j.xplc.2025.101426)
Supplement: Supplemental Data 2. Transcriptome one: FPKM values of fatty acid-related genes in apple roots from mycorrhizal and non-mycorrhizal plants sampled 60 days after inoculation — Transcriptome two: FPKM values of fatty acid-related genes in mycorrhizal roots of transgenic lines overexpressing or silencing MdABF2, sampled 60 days after inoculation. [file mmc3.xlsx]

## Sheet: transcriptome one
Supplementary data 2: FPKM values of fatty acid-related genes in the transcriptomic data of the apple roots of mycorrhizal and non-mycorrhizal plants that were sampled after inoculation for 60 days.
transcriptome1	gene_name	ck-R-1_FPKM	ck-R-2_FPKM	ck-R-3_FPKM	AMF-R-1_FPKM	AMF-R-2_FPKM	AMF-R-3_FPKM	ck-R-1_ck-R-2_ck-R-3_vs_AMF-R-1_AMF-R-2_AMF-R-3_DESeq2_(FDR_0.01_FC_2)_regulated	NAME	IDENTIFIER	DESCRIPTION
MD16G1081700.gene	--	0.076839	0.120343	0.087492	1.78455	1.70247	1.89864	up	'Lipid metabolism.glycerolipid metabolism.phosphatidate biosynthesis.endoplasmic reticulum phosphatidate biosynthesis.glycerol-3-phosphate acyltransferase (GPAT4-8)'	md16g1081700	'glycerol-3-phosphate acyltransferase (GPAT4-8)'
MD17G1044600.gene	--	0.399475	0.292953	0.06046	9.25233	8.53687	7.18965	up	'Lipid metabolism.glycerolipid metabolism.phosphatidate biosynthesis.endoplasmic reticulum phosphatidate biosynthesis.glycerol-3-phosphate acyltransferase (GPAT4-8)'	md17g1044600	'glycerol-3-phosphate acyltransferase (GPAT4-8)'
MD14G1131500.gene	--	2.85636	3.62848	3.02634	10.6833	9.92797	9.97811	up	'Lipid metabolism.fatty acid metabolism.plastidial fatty acid synthase (ptFAS) system.ketoacyl-ACP synthase (ptKAS) activities.ketoacyl-ACP synthase I'	md14g1131500	'ketoacyl-ACP synthase I'
MD06G1110900.gene	--	2.76921	2.76609	2.71079	5.71377	6.36872	6.09984	up	'Lipid metabolism.fatty acid metabolism.plastidial fatty acid synthase (ptFAS) system.ketoacyl-ACP synthase (ptKAS) activities.ketoacyl-ACP synthase I'	md06g1110900	'ketoacyl-ACP synthase I'
MD09G1022600.gene	--	11.8771	11.5461	11.7742	25.7635	24.6547	23.4698	up	'Lipid metabolism.fatty acid metabolism.plastidial fatty acid synthase (ptFAS) system.ketoacyl-ACP synthase (ptKAS) activities.ketoacyl-ACP synthase III'	md09g1022600	'ketoacyl-ACP synthase III'
MD01G1044600.gene	--	0.66722	0.754834	0.363921	11.9211	11.2922	11.0834	up	Molecular Function: ATP binding (GO:0005524);; Cellular Component: integral component of membrane (GO:0016021);; Molecular Function: ATPase activity (GO:0016887);;	K05681|3.2e-11|cre:CHLREDRAFT_143982|K05681 ATP-binding cassette, subfamily G (WHITE), member 2 | (RefSeq) predicted protein	ABC transporters (ko02010)
MD09G1047600.gene	--	5.24131	4.50969	4.29988	18.1656	19.3251	17.2072	up	Molecular Function: DNA binding (GO:0003677);; Molecular Function: transcription factor activity, sequence-specific DNA binding (GO:0003700);; Cellular Component: nucleus (GO:0005634);;	K09285|3.2e-85|cpep:111780119|K09285 AP2-like factor, ANT lineage | (RefSeq) AP2-like ethylene-responsive transcription factor At1g16060	--
MD01G1054300.gene	--	0	0	0	0	0	0	--	'Lipid metabolism.fatty acid metabolism.acetyl-CoA carboxylation.polymeric acetyl-CoA carboxylase complex.carboxyltransferase subunit alpha'	md01g1054300	'carboxyltransferase subunit alpha of polymeric acetyl-CoA carboxylase complex'
MD10G1021200.gene	--	0	0	0	0	0	0	--	'Lipid metabolism.fatty acid metabolism.endoplasmic reticulum-localized fatty acid elongase (FAE) system.fatty acid elongation complex.3-ketoacyl-CoA reductase (KCR)'	md10g1021200	'3-ketoacyl-CoA reductase (KCR)'
MD13G1107400.gene	--	0.191017	0.170408	0.194049	0.173129	0.049894	0.131474	--	'Lipid metabolism.fatty acid metabolism.endoplasmic reticulum-localized fatty acid elongase (FAE) system.fatty acid elongation complex.3-ketoacyl-CoA reductase (KCR)'	md13g1107400	'3-ketoacyl-CoA reductase (KCR)'
MD16G1107400.gene	--	0	0	0	0	0	0.042717	--	'Lipid metabolism.fatty acid metabolism.endoplasmic reticulum-localized fatty acid elongase (FAE) system.fatty acid elongation complex.3-ketoacyl-CoA reductase (KCR)'	md16g1107400	'3-ketoacyl-CoA reductase (KCR)'
MD00G1059400.gene	--	0	0	0	0.036701	0	0	--	'Lipid metabolism.fatty acid metabolism.endoplasmic reticulum-localized fatty acid elongase (FAE) system.fatty acid elongation complex.condensing enzyme activities.3-ketoacyl-CoA synthase (KCS)'	md00g1059400	'3-ketoacyl-CoA synthase (KCS)'
MD00G1066000.gene	--	0.291541	0.295337	0.111297	0.375708	0.42805	0.095168	--	'Lipid metabolism.fatty acid metabolism.endoplasmic reticulum-localized fatty acid elongase (FAE) system.fatty acid elongation complex.condensing enzyme activities.3-ketoacyl-CoA synthase (KCS)'	md00g1066000	'3-ketoacyl-CoA synthase (KCS)'
MD01G1118800.gene	--	0	0	0	0	0	0	--	'Lipid metabolism.fatty acid metabolism.endoplasmic reticulum-localized fatty acid elongase (FAE) system.fatty acid elongation complex.condensing enzyme activities.3-ketoacyl-CoA synthase (KCS)'	md01g1118800	'3-ketoacyl-CoA synthase (KCS)'
MD01G1119200.gene	--	0	0	0	0	0	0	--	'Lipid metabolism.fatty acid metabolism.endoplasmic reticulum-localized fatty acid elongase (FAE) system.fatty acid elongation complex.condensing enzyme activities.3-ketoacyl-CoA synthase (KCS)'	md01g1119200	'3-ketoacyl-CoA synthase (KCS)'
MD01G1119300.gene	--	0	0	0	0	0	0	--	'Lipid metabolism.fatty acid metabolism.endoplasmic reticulum-localized fatty acid elongase (FAE) system.fatty acid elongation complex.condensing enzyme activities.3-ketoacyl-CoA synthase (KCS)'	md01g1119300	'3-ketoacyl-CoA synthase (KCS)'
MD01G1188700.gene	--	0	0	0	0	0	0	--	'Lipid metabolism.fatty acid metabolism.endoplasmic reticulum-localized fatty acid elongase (FAE) system.fatty acid elongation complex.condensing enzyme activities.3-ketoacyl-CoA synthase (KCS)'	md01g1188700	'3-ketoacyl-CoA synthase (KCS)'
MD03G1102500.gene	--	0.050189	0.073704	0.15412	0.188537	0.134123	0.344868	--	'Lipid metabolism.fatty acid metabolism.endoplasmic reticulum-localized fatty acid elongase (FAE) system.fatty acid elongation complex.condensing enzyme activities.3-ketoacyl-CoA synthase (KCS)'	md03g1102500	'3-ketoacyl-CoA synthase (KCS)'
MD04G1001400.gene	--	0	0	0	0	0	0	--	'Lipid metabolism.fatty acid metabolism.endoplasmic reticulum-localized fatty acid elongase (FAE) system.fatty acid elongation complex.condensing enzyme activities.3-ketoacyl-CoA synthase (KCS)'	md04g1001400	'3-ketoacyl-CoA synthase (KCS)'
MD05G1034400.gene	--	0	0	0	0	0	0	--	'Lipid metabolism.fatty acid metabolism.endoplasmic reticulum-localized fatty acid elongase (FAE) system.fatty acid elongation complex.condensing enzyme activities.3-ketoacyl-CoA synthase (KCS)'	md05g1034400	'3-ketoacyl-CoA synthase (KCS)'
MD07G1187000.gene	--	0.12785	0.084578	0	0	0.158736	0.076573	--	'Lipid metabolism.fatty acid metabolism.endoplasmic reticulum-localized fatty acid elongase (FAE) system.fatty acid elongation complex.condensing enzyme activities.3-ketoacyl-CoA synthase (KCS)'	md07g1187000	'3-ketoacyl-CoA synthase (KCS)'
MD07G1187200.gene	--	0	0.0103	0	0	0	0	--	'Lipid metabolism.fatty acid metabolism.endoplasmic reticulum-localized fatty acid elongase (FAE) system.fatty acid elongation complex.condensing enzyme activities.3-ketoacyl-CoA synthase (KCS)'	md07g1187200	'3-ketoacyl-CoA synthase (KCS)'
MD07G1187800.gene	--	0	0	0	0	0	0.034933	--	'Lipid metabolism.fatty acid metabolism.endoplasmic reticulum-localized fatty acid elongase (FAE) system.fatty acid elongation complex.condensing enzyme activities.3-ketoacyl-CoA synthase (KCS)'	md07g1187800	'3-ketoacyl-CoA synthase (KCS)'
MD08G1046600.gene	--	0	0.130364	0	0	0	0.403179	--	'Lipid metabolism.fatty acid metabolism.endoplasmic reticulum-localized fatty acid elongase (FAE) system.fatty acid elongation complex.condensing enzyme activities.3-ketoacyl-CoA synthase (KCS)'	md08g1046600	'3-ketoacyl-CoA synthase (KCS)'
MD08G1230400.gene	--	0	0	0	0	0	0	--	'Lipid metabolism.fatty acid metabolism.endoplasmic reticulum-localized fatty acid elongase (FAE) system.fatty acid elongation complex.condensing enzyme activities.3-ketoacyl-CoA synthase (KCS)'	md08g1230400	'3-ketoacyl-CoA synthase (KCS)'
MD08G1230500.gene	--	0	0	0	0	0	0	--	'Lipid metabolism.fatty acid metabolism.endoplasmic reticulum-localized fatty acid elongase (FAE) system.fatty acid elongation complex.condensing enzyme activities.3-ketoacyl-CoA synthase (KCS)'	md08g1230500	'3-ketoacyl-CoA synthase (KCS)'
MD10G1036400.gene	--	0	0	0.084695	0	0.030665	0.144531	--	'Lipid metabolism.fatty acid metabolism.endoplasmic reticulum-localized fatty acid elongase (FAE) system.fatty acid elongation complex.condensing enzyme activities.3-ketoacyl-CoA synthase (KCS)'	md10g1036400	'3-ketoacyl-CoA synthase (KCS)'
MD11G1116500.gene	--	0.050606	0.268608	0.103003	0.034447	0	0.017825	--	'Lipid metabolism.fatty acid metabolism.endoplasmic reticulum-localized fatty acid elongase (FAE) system.fatty acid elongation complex.condensing enzyme activities.3-ketoacyl-CoA synthase (KCS)'	md11g1116500	'3-ketoacyl-CoA synthase (KCS)'
MD13G1042400.gene	--	0.036628	0.061666	0	0	0.02954	0.371195	--	'Lipid metabolism.fatty acid metabolism.endoplasmic reticulum-localized fatty acid elongase (FAE) system.fatty acid elongation complex.condensing enzyme activities.3-ketoacyl-CoA synthase (KCS)'	md13g1042400	'3-ketoacyl-CoA synthase (KCS)'
MD14G1093000.gene	--	0	0	0.024002	0	0	0	--	'Lipid metabolism.fatty acid metabolism.endoplasmic reticulum-localized fatty acid elongase (FAE) system.fatty acid elongation complex.condensing enzyme activities.3-ketoacyl-CoA synthase (KCS)'	md14g1093000	'3-ketoacyl-CoA synthase (KCS)'
MD15G1365400.gene	--	0	0	0	0.00738	0	0	--	'Lipid metabolism.fatty acid metabolism.endoplasmic reticulum-localized fatty acid elongase (FAE) system.fatty acid elongation complex.condensing enzyme activities.3-ketoacyl-CoA synthase (KCS)'	md15g1365400	'3-ketoacyl-CoA synthase (KCS)'
MD16G1043300.gene	--	0	0	0	0	0.015535	0.101176	--	'Lipid metabolism.fatty acid metabolism.endoplasmic reticulum-localized fatty acid elongase (FAE) system.fatty acid elongation complex.condensing enzyme activities.3-ketoacyl-CoA synthase (KCS)'	md16g1043300	'3-ketoacyl-CoA synthase (KCS)'
MD16G1166800.gene	--	0	0.071241	0	0	0	0.0313	--	'Lipid metabolism.fatty acid metabolism.endoplasmic reticulum-localized fatty acid elongase (FAE) system.fatty acid elongation complex.condensing enzyme activities.3-ketoacyl-CoA synthase (KCS)'	md16g1166800	'3-ketoacyl-CoA synthase (KCS)'
MD02G1155100.gene	--	0.121611	0.169037	0.061863	0.080027	0.115467	0.214603	--	'Lipid metabolism.fatty acid metabolism.endoplasmic reticulum-localized fatty acid elongase (FAE) system.fatty acid elongation complex.condensing enzyme activities.condensing enzyme (ELO)'	md02g1155100	'fatty acid elongation condensing enzyme (ELO)'
MD08G1227900.gene	--	0	0.108496	0	0	0	0	--	'Lipid metabolism.fatty acid metabolism.endoplasmic reticulum-localized fatty acid elongase (FAE) system.fatty acid elongation complex.condensing enzyme activities.condensing enzyme (ELO)'	md08g1227900	'fatty acid elongation condensing enzyme (ELO)'
MD15G1421700.gene	--	0	0	0	0.040721	0	0.024871	--	'Lipid metabolism.fatty acid metabolism.endoplasmic reticulum-localized fatty acid elongase (FAE) system.fatty acid elongation complex.condensing enzyme activities.condensing enzyme (ELO)'	md15g1421700	'fatty acid elongation condensing enzyme (ELO)'
MD08G1199300.gene	--	0	0	0	0	0	0	--	'Lipid metabolism.fatty acid metabolism.endoplasmic reticulum-localized fatty acid elongase (FAE) system.very long chain fatty acid elongation.catalytic protein (CER2)'	md08g1199300	'catalytic protein (CER2)'
MD15G1386300.gene	--	0	0.025804	0	0	0	0.0563	--	'Lipid metabolism.fatty acid metabolism.endoplasmic reticulum-localized fatty acid elongase (FAE) system.very long chain fatty acid elongation.catalytic protein (CER2)'	md15g1386300	'catalytic protein (CER2)'
MD15G1386800.gene	--	0	0	0.037956	0.09636	0.076519	0.056264	--	'Lipid metabolism.fatty acid metabolism.endoplasmic reticulum-localized fatty acid elongase (FAE) system.very long chain fatty acid elongation.catalytic protein (CER2)'	md15g1386800	'catalytic protein (CER2)'
MD14G1234000.gene	--	0.170058	0	0	0	0	0	--	'Lipid metabolism.fatty acid metabolism.fatty acid degradation.alpha-oxidation.alpha dioxygenase'	md14g1234000	'alpha dioxygenase'
MD10G1167800.gene	--	0	0	0	0	0	0	--	'Lipid metabolism.fatty acid metabolism.fatty acid degradation.core beta-oxidation.3-ketoacyl-CoA thiolase (KAT)'	md10g1167800	'3-ketoacyl-CoA thiolase (KAT)'
MD02G1043200.gene	--	0.21025	0.303588	0.188731	0	0.238289	0	--	'Lipid metabolism.fatty acid metabolism.fatty acid degradation.core beta-oxidation.multifunctional enzyme (MFP)'	md02g1043200	'multifunctional enzyme (MFP)'
MD09G1106500.gene	--	0.03375	0	0.056049	0.121793	0.132893	0.153562	--	'Lipid metabolism.fatty acid metabolism.fatty acid degradation.glyoxylate cycle.isocitrate lyase'	md09g1106500	'isocitrate lyase'
MD17G1094300.gene	--	0.132904	0.118554	0.089053	0.254025	0.05959	0.14402	--	'Lipid metabolism.fatty acid metabolism.fatty acid degradation.glyoxylate cycle.isocitrate lyase'	md17g1094300	'isocitrate lyase'
MD06G1147700.gene	--	0	0	0.066792	0.044633	0	0	--	'Lipid metabolism.fatty acid metabolism.fatty acid degradation.glyoxylate cycle.malate synthase'	md06g1147700	'malate synthase'
MD05G1112700.gene	--	0.104829	0.113198	0.04026	0.061533	0	0.278107	--	'Lipid metabolism.fatty acid metabolism.fatty acid degradation.glyoxylate cycle.peroxisomal NAD-dependent malate dehydrogenase'	md05g1112700	'peroxisomal NAD-dependent malate dehydrogenase'
MD00G1098700.gene	--	0	0.046746	0	0	0	0.236925	--	'Lipid metabolism.fatty acid metabolism.fatty acid desaturation.first desaturation.acyl-CoA desaturase (ADS/FAD5)'	md00g1098700	'acyl-CoA desaturase (ADS)'
MD00G1139800.gene	--	0	0	0	0	0	0	--	'Lipid metabolism.fatty acid metabolism.fatty acid desaturation.first desaturation.acyl-CoA desaturase (ADS/FAD5)'	md00g1139800	'acyl-CoA desaturase (ADS)'
MD00G1174400.gene	--	0.122644	0.108579	0.11237	0.062187	0	0	--	'Lipid metabolism.fatty acid metabolism.fatty acid desaturation.first desaturation.acyl-CoA desaturase (ADS/FAD5)'	md00g1174400	'acyl-CoA desaturase (ADS)'
MD02G1133600.gene	--	0	0	0	0	0	0	--	'Lipid metabolism.fatty acid metabolism.fatty acid desaturation.first desaturation.acyl-CoA desaturase (ADS/FAD5)'	md02g1133600	'acyl-CoA desaturase (ADS)'
MD02G1271200.gene	--	0	0	0	0	0	0	--	'Lipid metabolism.fatty acid metabolism.fatty acid desaturation.first desaturation.acyl-CoA desaturase (ADS/FAD5)'	md02g1271200	'acyl-CoA desaturase (ADS)'
MD09G1114000.gene	--	0	0.020262	0	0	0.018272	0	--	'Lipid metabolism.fatty acid metabolism.fatty acid desaturation.first desaturation.acyl-CoA desaturase (ADS/FAD5)'	md09g1114000	'acyl-CoA desaturase (ADS)'
MD09G1114100.gene	--	0.183159	0.213488	0.255783	0.197088	0	0.391147	--	'Lipid metabolism.fatty acid metabolism.fatty acid desaturation.first desaturation.acyl-CoA desaturase (ADS/FAD5)'	md09g1114100	'acyl-CoA desaturase (ADS)'
MD09G1114200.gene	--	0	0	0	0	0	0	--	'Lipid metabolism.fatty acid metabolism.fatty acid desaturation.first desaturation.acyl-CoA desaturase (ADS/FAD5)'	md09g1114200	'acyl-CoA desaturase (ADS)'
MD11G1194300.gene	--	0	0	0	0	0	0	--	'Lipid metabolism.fatty acid metabolism.fatty acid desaturation.first desaturation.acyl-CoA desaturase (ADS/FAD5)'	md11g1194300	'acyl-CoA desaturase (ADS)'
MD15G1438800.gene	--	0	0	0	0	0	0	--	'Lipid metabolism.fatty acid metabolism.fatty acid desaturation.first desaturation.acyl-CoA desaturase (ADS/FAD5)'	md15g1438800	'acyl-CoA desaturase (ADS)'
MD17G1105800.gene	--	0	0.035693	0	0	0	0	--	'Lipid metabolism.fatty acid metabolism.fatty acid desaturation.first desaturation.acyl-CoA desaturase (ADS/FAD5)'	md17g1105800	'acyl-CoA desaturase (ADS)'
MD17G1105900.gene	--	0	0	0	0	0	0.07502	--	'Lipid metabolism.fatty acid metabolism.fatty acid desaturation.first desaturation.acyl-CoA desaturase (ADS/FAD5)'	md17g1105900	'acyl-CoA desaturase (ADS)'
MD17G1212000.gene	--	0.605215	0.267291	0.333241	0.407944	0.373999	0.215704	--	'Lipid metabolism.fatty acid metabolism.fatty acid desaturation.first desaturation.acyl-CoA desaturase (ADS/FAD5)'	md17g1212000	'acyl-CoA desaturase (ADS)'
MD04G1048200.gene	--	0	0	0	0	0	0	--	'Lipid metabolism.fatty acid metabolism.fatty acid desaturation.first desaturation.delta-9 stearoyl-ACP desaturase (AAD)'	md04g1048200	'delta-9 stearoyl-ACP desaturase (AAD)'
MD03G1205300.gene	--	0.046861	0	0	0	0.045625	0.128375	--	'Lipid metabolism.fatty acid metabolism.fatty acid desaturation.first desaturation.trans-delta-3-hexadecenoic acid phosphatidylglycerol desaturase (FAD4)'	md03g1205300	'trans-delta-3-hexadecenoic acid phosphatidylglycerol desaturase (FAD4)'
MD11G1221200.gene	--	0	0.024413	0	0.024046	0	0.087764	--	'Lipid metabolism.fatty acid metabolism.fatty acid desaturation.first desaturation.trans-delta-3-hexadecenoic acid phosphatidylglycerol desaturase (FAD4)'	md11g1221200	'trans-delta-3-hexadecenoic acid phosphatidylglycerol desaturase (FAD4)'
MD03G1015100.gene	--	0	0	0	0	0	0.168348	--	'Lipid metabolism.fatty acid metabolism.fatty acid desaturation.methyl-end desaturation.delta-12/delta-15 fatty acid desaturase (FAD2/3/6-8)'	md03g1015100	'delta-12/delta-15 fatty acid desaturase'
MD03G1068000.gene	--	0.041982	0.029784	0	0.124841	0	0	--	'Lipid metabolism.fatty acid metabolism.fatty acid desaturation.methyl-end desaturation.delta-12/delta-15 fatty acid desaturase (FAD2/3/6-8)'	md03g1068000	'delta-12/delta-15 fatty acid desaturase'
MD11G1072600.gene	--	0	0	0	0	0	0	--	'Lipid metabolism.fatty acid metabolism.fatty acid desaturation.methyl-end desaturation.delta-12/delta-15 fatty acid desaturase (FAD2/3/6-8)'	md11g1072600	'delta-12/delta-15 fatty acid desaturase'
MD14G1058200.gene	--	0	0	0	0	0.075038	0	--	'Lipid metabolism.fatty acid metabolism.fatty acid desaturation.methyl-end desaturation.delta-12/delta-15 fatty acid desaturase (FAD2/3/6-8)'	md14g1058200	'delta-12/delta-15 fatty acid desaturase'
MD14G1027400.gene	--	1.61286	1.34015	0.678807	1.49651	1.5531	1.18884	--	'Lipid metabolism.fatty acid metabolism.mitochondrial fatty acid synthase (mtFAS) system.phosphopantetheinyl transferase (mtPPT)'	md14g1027400	'phosphopantetheinyl transferase (mtPPT)'
MD06G1091400.gene	--	0.12778	0.495117	0.515237	0.659007	0	0.028684	--	'Lipid metabolism.fatty acid metabolism.plastidial fatty acid synthase (ptFAS) system.acyl carrier protein (ptACP)'	md06g1091400	'acyl carrier protein (ptACP)'
MD12G1231000.gene	--	2.18348	1.50545	1.62468	1.4251	0.891176	1.9187	--	'Lipid metabolism.fatty acid metabolism.plastidial fatty acid synthase (ptFAS) system.acyl carrier protein (ptACP)'	md12g1231000	'acyl carrier protein (ptACP)'
MD15G1211200.gene	--	0	0	0	0	0	0	--	'Lipid metabolism.fatty acid metabolism.plastidial fatty acid synthase (ptFAS) system.acyl carrier protein (ptACP)'	md15g1211200	'acyl carrier protein (ptACP)'
MD04G1018700.gene	--	0.155034	0.125875	0.297738	0.149005	0.112339	0.539779	--	'Lipid metabolism.fatty acid metabolism.plastidial fatty acid synthase (ptFAS) system.elongation of exogenous fatty acid chains.medium-chain acyl-ACP synthetase'	md04g1018700	'medium-chain acyl-ACP synthetase'
MD06G1063400.gene	--	0	0	0	0	0	0.179941	--	'Lipid metabolism.fatty acid metabolism.plastidial fatty acid synthase (ptFAS) system.ketoacyl-ACP synthase (ptKAS) activities.ketoacyl-ACP synthase III'	md06g1063400	'ketoacyl-ACP synthase III'
MD05G1084300.gene	--	0	0	0	0	0	0	--	'Lipid metabolism.galactolipid and sulfolipid biosynthesis.digalactosyldiacylglycerol synthase (DGD)'	md05g1084300	'digalactosyldiacylglycerol synthase'
MD06G1221300.gene	--	0	0	0	0	0	0	--	'Lipid metabolism.glycerolipid metabolism.diacylglycerol biosynthesis.phosphatidate phosphatase (LPP-alpha)'	md06g1221300	'phosphatidate phosphatase (LPP-alpha)'
MD14G1230500.gene	--	0	0	0.100364	0.070483	0.090713	0	--	'Lipid metabolism.glycerolipid metabolism.diacylglycerol biosynthesis.phosphatidate phosphatase (LPP-alpha)'	md14g1230500	'phosphatidate phosphatase (LPP-alpha)'
MD04G1170000.gene	--	0.147118	0.071327	0.092183	0.651341	0.296541	0.410901	--	'Lipid metabolism.glycerolipid metabolism.glycerolipid degradation.phospholipase activities.phospholipase A1 activities.phosphatidylglycerol lipase (PLIP1)'	md04g1170000	'phosphatidylglycerol lipase (PLIP1)'
MD02G1213100.gene	--	0	0	0	0	0	0	--	'Lipid metabolism.glycerolipid metabolism.glycerolipid degradation.phospholipase activities.phospholipase A1 activities.phospholipase A1 (PC-PLA1)'	md02g1213100	'phospholipase A1 (PC-PLA1)'
MD04G1032700.gene	--	0	0.070199	0	0.233273	0.351188	0.245116	--	'Lipid metabolism.glycerolipid metabolism.glycerolipid degradation.phospholipase activities.phospholipase A1 activities.phospholipase A1 (PC-PLA1)'	md04g1032700	'phospholipase A1 (PC-PLA1)'
MD05G1278000.gene	--	0	0	0	0	0	0	--	'Lipid metabolism.glycerolipid metabolism.glycerolipid degradation.phospholipase activities.phospholipase A1 activities.phospholipase A1 (PC-PLA1)'	md05g1278000	'phospholipase A1 (PC-PLA1)'
MD05G1278100.gene	--	0.364488	0.169751	0.296495	0.612247	0.807661	0.544662	--	'Lipid metabolism.glycerolipid metabolism.glycerolipid degradation.phospholipase activities.phospholipase A1 activities.phospholipase A1 (PC-PLA1)'	md05g1278100	'phospholipase A1 (PC-PLA1)'
MD07G1109300.gene	--	0	0	0	0	0	0	--	'Lipid metabolism.glycerolipid metabolism.glycerolipid degradation.phospholipase activities.phospholipase A1 activities.phospholipase A1 (PC-PLA1)'	md07g1109300	'phospholipase A1 (PC-PLA1)'
MD00G1045100.gene	--	0	0	0	0	0	0	--	'Lipid metabolism.glycerolipid metabolism.glycerolipid degradation.phospholipase activities.phospholipase A2 activities.phospholipase A2 (pPLA2-II)'	md00g1045100	'phospholipase A2 (pPLA2-II)'
MD08G1100500.gene	--	0	0	0	0.119765	0.29852	0.397608	--	'Lipid metabolism.glycerolipid metabolism.glycerolipid degradation.phospholipase activities.phospholipase A2 activities.phospholipase A2 (pPLA2-II)'	md08g1100500	'phospholipase A2 (pPLA2-II)'
MD08G1104500.gene	--	0	0	0	0	0	0	--	'Lipid metabolism.glycerolipid metabolism.glycerolipid degradation.phospholipase activities.phospholipase A2 activities.phospholipase A2 (pPLA2-II)'	md08g1104500	'phospholipase A2 (pPLA2-II)'
MD11G1099400.gene	--	0.330353	0.36463	0.213686	0.237391	0.223636	0.191866	--	'Lipid metabolism.glycerolipid metabolism.glycerolipid degradation.phospholipase activities.phospholipase A2 activities.phospholipase A2 (pPLA2-II)'	md11g1099400	'phospholipase A2 (pPLA2-II)'
MD11G1099600.gene	--	0.374785	0.304222	0.292231	0.11281	0.182589	0.276746	--	'Lipid metabolism.glycerolipid metabolism.glycerolipid degradation.phospholipase activities.phospholipase A2 activities.phospholipase A2 (pPLA2-II)'	md11g1099600	'phospholipase A2 (pPLA2-II)'
MD15G1085400.gene	--	0	0	0	0	0	0	--	'Lipid metabolism.glycerolipid metabolism.glycerolipid degradation.phospholipase activities.phospholipase A2 activities.phospholipase A2 (pPLA2-II)'	md15g1085400	'phospholipase A2 (pPLA2-II)'
MD15G1085600.gene	--	0.794111	0.8025	0.416944	0	0	0	--	'Lipid metabolism.glycerolipid metabolism.glycerolipid degradation.phospholipase activities.phospholipase A2 activities.phospholipase A2 (pPLA2-II)'	md15g1085600	'phospholipase A2 (pPLA2-II)'
MD15G1086500.gene	--	0.037067	0.094924	0.130398	0.038382	0	0	--	'Lipid metabolism.glycerolipid metabolism.glycerolipid degradation.phospholipase activities.phospholipase A2 activities.phospholipase A2 (pPLA2-II)'	md15g1086500	'phospholipase A2 (pPLA2-II)'
MD11G1185000.gene	--	0	0	0	0	0	0	--	'Lipid metabolism.glycerolipid metabolism.glycerolipid degradation.phospholipase activities.phospholipase C activities.phospholipase C (nPLC)'	md11g1185000	'phospholipase C (nPLC)'
MD15G1125000.gene	--	0.242545	0.239283	0.256448	0.082729	0.089634	0.072649	--	'Lipid metabolism.glycerolipid metabolism.glycerolipid degradation.phospholipase activities.phospholipase D activities.phospholipase D (PLD-alpha)'	md15g1125000	'phospholipase D (PLD-alpha)'
MD08G1237200.gene	--	0	0	0	0	0	0	--	'Lipid metabolism.glycerolipid metabolism.glycerolipid degradation.phospholipase activities.phospholipase D activities.phospholipase D (PLD-delta)'	md08g1237200	'phospholipase D (PLD-delta)'
MD17G1175200.gene	--	0.037606	0.015605	0	0.039784	0.036597	0.069307	--	'Lipid metabolism.glycerolipid metabolism.glycerolipid degradation.phospholipase activities.phospholipase D activities.phospholipase D (PLD-epsilon)'	md17g1175200	'phospholipase D (PLD-epsilon)'
MD09G1115600.gene	--	0	0	0	0	0	0	--	'Lipid metabolism.glycerolipid metabolism.glycerolipid degradation.triacylglycerol lipase activities.diacyl-/triacylglycerol lipase activities.lipase (LIP)'	md09g1115600	'lipase (LIP)'
MD09G1115700.gene	--	0	0	0	0	0	0	--	'Lipid metabolism.glycerolipid metabolism.glycerolipid degradation.triacylglycerol lipase activities.diacyl-/triacylglycerol lipase activities.lipase (LIP)'	md09g1115700	'lipase (LIP)'
MD09G1115800.gene	--	0	0	0	0	0	0	--	'Lipid metabolism.glycerolipid metabolism.glycerolipid degradation.triacylglycerol lipase activities.diacyl-/triacylglycerol lipase activities.lipase (LIP)'	md09g1115800	'lipase (LIP)'
MD09G1115900.gene	--	0	0	0	0	0	0	--	'Lipid metabolism.glycerolipid metabolism.glycerolipid degradation.triacylglycerol lipase activities.diacyl-/triacylglycerol lipase activities.lipase (LIP)'	md09g1115900	'lipase (LIP)'
MD17G1107600.gene	--	0	0	0	0	0.033746	0	--	'Lipid metabolism.glycerolipid metabolism.glycerolipid degradation.triacylglycerol lipase activities.diacyl-/triacylglycerol lipase activities.lipase (LIP)'	md17g1107600	'lipase (LIP)'
MD17G1107700.gene	--	0.649889	0.270464	0.404666	0.102196	0.214731	0.106906	--	'Lipid metabolism.glycerolipid metabolism.glycerolipid degradation.triacylglycerol lipase activities.diacyl-/triacylglycerol lipase activities.lipase (LIP)'	md17g1107700	'lipase (LIP)'
MD09G1171400.gene	--	0	0	0	0	0.027091	0	--	'Lipid metabolism.glycerolipid metabolism.glycerolipid degradation.triacylglycerol lipase activities.diacyl-/triacylglycerol lipase activities.lipase (OBL)'	md09g1171400	'lipase (OBL)'
MD15G1081300.gene	--	0.138661	0.23795	0	0.377042	0.533258	0.772288	--	'Lipid metabolism.glycerolipid metabolism.glycerolipid degradation.triacylglycerol lipase activities.diacyl-/triacylglycerol lipase activities.lipase (OBL)'	md15g1081300	'lipase (OBL)'
MD07G1151200.gene	--	0	0	0	0	0	0	--	'Lipid metabolism.glycerolipid metabolism.glycerolipid degradation.triacylglycerol lipase activities.diacyl-/triacylglycerol lipase activities.lipase (Patatin/SDP)'	md07g1151200	'Patatin-type lipase'
MD13G1082600.gene	--	0	0	0	0	0	0	--	'Lipid metabolism.glycerolipid metabolism.phosphatidate biosynthesis.endoplasmic reticulum phosphatidate biosynthesis.glycerol-3-phosphate acyltransferase (GPAT4-8)'	md13g1082600	'glycerol-3-phosphate acyltransferase (GPAT4-8)'
MD00G1164400.gene	--	0	0	0	0	0	0	--	Lipid metabolism.glycerolipid metabolism.phosphatidate biosynthesis.endoplasmic reticulum phosphatidate biosynthesis.lysophosphatidate acyltransferase (LPAT)'	md00g1164400	'1-acylglycerol-3-phosphate O-acyltransferase'
MD03G1176900.gene	--	0	0	0	0	0	0	--	'Lipid metabolism.glycerolipid metabolism.phosphatidate biosynthesis.endoplasmic reticulum phosphatidate biosynthesis.lysophosphatidate acyltransferase (LPAT)'	md03g1176900	'1-acylglycerol-3-phosphate O-acyltransferase'
MD03G1177000.gene	--	0	0	0	0	0	0	--	'Lipid metabolism.glycerolipid metabolism.phosphatidate biosynthesis.endoplasmic reticulum phosphatidate biosynthesis.lysophosphatidate acyltransferase (LPAT)'	md03g1177000	'1-acylglycerol-3-phosphate O-acyltransferase'
MD08G1174800.gene	--	0	0	0	0	0.024396	0.028457	--	'Lipid metabolism.glycerolipid metabolism.phosphatidate biosynthesis.mitochondrial lysophosphatidate biosynthesis.glycerol-3-phosphate acyltransferase (GPAT1-3)'	md08g1174800	'glycerol-3-phosphate acyltransferase (GPAT)'
MD09G1285900.gene	--	0.10104	0.11647	0.159978	0.132153	0.054636	0.072163	--	'Lipid metabolism.glycerolipid metabolism.phosphatidate biosynthesis.mitochondrial lysophosphatidate biosynthesis.glycerol-3-phosphate acyltransferase (GPAT1-3)'	md09g1285900	'glycerol-3-phosphate acyltransferase (GPAT)'
MD15G1361500.gene	--	0.095235	0.067846	0	0	0	0.241294	--	'Lipid metabolism.glycerolipid metabolism.phosphatidate biosynthesis.mitochondrial lysophosphatidate biosynthesis.glycerol-3-phosphate acyltransferase (GPAT1-3)'	md15g1361500	'glycerol-3-phosphate acyltransferase (GPAT)'
MD17G1139100.gene	--	0.028041	0.162694	0.134702	0.105669	0.329738	0.151525	--	'Lipid metabolism.glycerolipid metabolism.phosphatidate biosynthesis.mitochondrial lysophosphatidate biosynthesis.glycerol-3-phosphate acyltransferase (GPAT1-3)'	md17g1139100	'glycerol-3-phosphate acyltransferase (GPAT)'
MD17G1115200.gene	--	0	0	0	0	0	0	--	'Lipid metabolism.glycerolipid metabolism.phosphatidylethanolamine biosynthesis.CDP-ethanolamine pathway.aminoalcohol phosphotransferase'	md17g1115200	'aminoalcohol phosphotransferase'
MD05G1021600.gene	--	0.182124	0.130913	0.042868	0.175045	0.053843	0.282348	--	'Lipid metabolism.glycerolipid metabolism.phosphatidylethanolamine biosynthesis.CDP-ethanolamine pathway.serine decarboxylase'	md05g1021600	'serine decarboxylase'
MD17G1233400.gene	--	0	0	0	0	0	0	--	'Lipid metabolism.glycerolipid metabolism.phosphatidylethanolamine biosynthesis.mitochondrial phosphatidylserine decarboxylation pathway.membrane juxtaposition-dependent route.MICOS complex.component Mic10'	md17g1233400	'component Mic10 of MICOS complex'
MD08G1067500.gene	--	0.46521	1.26983	0.731282	0.558796	0.715919	0.646519	--	'Lipid metabolism.glycerolipid metabolism.phosphatidylethanolamine biosynthesis.mitochondrial phosphatidylserine decarboxylation pathway.phosphatidylserine-transfer-dependent route.UPS2-Mdm35 phospholipid transfer complex.component Mdm35'	md08g1067500	'component Mdm35 of UPS2-Mdm35 phospholipid transfer complex'
MD09G1070200.gene	--	0.370082	0.106264	0.122996	0.398475	0.339408	0.181855	--	'Lipid metabolism.glycerolipid metabolism.phosphatidylethanolamine biosynthesis.mitochondrial phosphatidylserine decarboxylation pathway.phosphatidylserine-transfer-dependent route.UPS2-Mdm35 phospholipid transfer complex.component Mdm35'	md09g1070200	'component Mdm35 of UPS2-Mdm35 phospholipid transfer complex'
MD02G1107700.gene	--	0.151987	0	0	0.057737	0.232478	0.101896	--	'Lipid metabolism.glycerolipid metabolism.triacylglycerol biosynthesis.acyl-CoA:diacylglycerol acyltransferase activities.acyl-CoA:diacylglycerol acyltransferase (DGAT2)'	md02g1107700	'acyl-CoA:diacylglycerol acyltransferase (DGAT2)'
MD11G1154200.gene	--	0.193116	0.213908	0.101269	0	0.201638	0.165634	--	'Lipid metabolism.glycerolipid metabolism.triacylglycerol biosynthesis.phospholipid:diacylglycerol acyltransferase activities.phospholipid:diacylglycerol acyltransferase (PDAT)'	md11g1154200	'phospholipid:diacylglycerol acyltransferase (PDAT)'
MD01G1161800.gene	--	0.114246	0.163322	0	0.098368	0.195319	0.037152	--	'Lipid metabolism.lipid droplet-associated activities.associated factor (LDAP)'	md01g1161800	'associated factor (LDAP)'
MD08G1165600.gene	--	0	0	0	0	0.02491	0	--	'Lipid metabolism.lipid droplet-associated activities.associated factor (LDAP)'	md08g1165600	'associated factor (LDAP)'
MD00G1215300.gene	--	0	0	0	0	0	0	--	'Lipid metabolism.lipid droplet-associated activities.associated factor (OBAP)'	md00g1215300	'associated factor (OBAP)'
MD05G1004300.gene	--	0.581411	0.390995	0.125563	0.066475	0.242189	0.236628	--	'Lipid metabolism.lipid droplet-associated activities.associated factor (OBAP)'	md05g1004300	'associated factor (OBAP)'
MD08G1248700.gene	--	0	0	0	0	0	0	--	'Lipid metabolism.lipid droplet-associated activities.associated factor (OBAP)'	md08g1248700	'associated factor (OBAP)'
MD10G1093500.gene	--	0	0	0	0	0	0	--	'Lipid metabolism.lipid droplet-associated activities.associated factor (OBAP)'	md10g1093500	'associated factor (OBAP)'
MD10G1271700.gene	--	0	0	0	0	0.10504	0	--	'Lipid metabolism.lipid droplet-associated activities.associated factor (OBAP)'	md10g1271700	'associated factor (OBAP)'
MD08G1214700.gene	--	0	0	0	0	0	0	--	'Lipid metabolism.lipid droplet-associated activities.dehydrogenase (STEROLEOSIN/SLO/HSD)'	md08g1214700	'dehydrogenase (STEROLEOSIN)'
MD14G1152800.gene	--	0	0	0	0	0	0	--	'Lipid metabolism.lipid droplet-associated activities.dehydrogenase (STEROLEOSIN/SLO/HSD)'	md14g1152800	'dehydrogenase (STEROLEOSIN)'
MD14G1152900.gene	--	0	0	0	0	0	0	--	'Lipid metabolism.lipid droplet-associated activities.dehydrogenase (STEROLEOSIN/SLO/HSD)'	md14g1152900	'dehydrogenase (STEROLEOSIN)'
MD14G1153000.gene	--	0	0	0	0.214956	0	0	--	'Lipid metabolism.lipid droplet-associated activities.dehydrogenase (STEROLEOSIN/SLO/HSD)'	md14g1153000	'dehydrogenase (STEROLEOSIN)'
MD15G1397600.gene	--	0	0	0	0	0	0.035049	--	'Lipid metabolism.lipid droplet-associated activities.dehydrogenase (STEROLEOSIN/SLO/HSD)'	md15g1397600	'dehydrogenase (STEROLEOSIN)'
MD04G1244900.gene	--	0	0	0	0	0.024683	0	--	'Lipid metabolism.lipid droplet-associated activities.lipid droplet biogenesis factor (SEIPIN)'	md04g1244900	'lipid droplet biogenesis factor (SEIPIN)'
MD11G1267400.gene	--	0	0.035872	0	0	0	0	--	'Lipid metabolism.lipid droplet-associated activities.lipid droplet biogenesis factor (SEIPIN)'	md11g1267400	'lipid droplet biogenesis factor (SEIPIN)'
MD01G1176900.gene	--	0	0	0	0	0	0	--	'Lipid metabolism.lipid droplet-associated activities.lipid droplet structural protein (OLEOSIN/OLO)'	md01g1176900	'lipid droplet structural protein (OLEOSIN)'
MD03G1040200.gene	--	0	0	0.142044	0	0.051333	0.270714	--	'Lipid metabolism.lipid droplet-associated activities.lipid droplet structural protein (OLEOSIN/OLO)'	md03g1040200	'lipid droplet structural protein (OLEOSIN)'
MD06G1051200.gene	--	0	0	0	0	0	0	--	'Lipid metabolism.lipid droplet-associated activities.lipid droplet structural protein (OLEOSIN/OLO)'	md06g1051200	'lipid droplet structural protein (OLEOSIN)'
MD06G1169100.gene	--	0	0	0.163934	0	0.043118	0	--	'Lipid metabolism.lipid droplet-associated activities.lipid droplet structural protein (OLEOSIN/OLO)'	md06g1169100	'lipid droplet structural protein (OLEOSIN)'
MD06G1210400.gene	--	0.05557	0.212388	0.096838	0.091928	0.069116	0	--	'Lipid metabolism.lipid droplet-associated activities.lipid droplet structural protein (OLEOSIN/OLO)'	md06g1210400	'lipid droplet structural protein (OLEOSIN)'
MD08G1109100.gene	--	0	0	0	0	0	0	--	'Lipid metabolism.lipid droplet-associated activities.lipid droplet structural protein (OLEOSIN/OLO)'	md08g1109100	'lipid droplet structural protein (OLEOSIN)'
MD09G1028000.gene	--	0	0	0	0	0	0	--	'Lipid metabolism.lipid droplet-associated activities.lipid droplet structural protein (OLEOSIN/OLO)'	md09g1028000	'lipid droplet structural protein (OLEOSIN)'
MD14G1174400.gene	--	0	0	0	0.074495	0	0	--	'Lipid metabolism.lipid droplet-associated activities.lipid droplet structural protein (OLEOSIN/OLO)'	md14g1174400	'lipid droplet structural protein (OLEOSIN)'
MD14G1221100.gene	--	0.514571	0.620372	0.126259	0.986072	1.42232	1.08251	--	'Lipid metabolism.lipid droplet-associated activities.lipid droplet structural protein (OLEOSIN/OLO)'	md14g1221100	'lipid droplet structural protein (OLEOSIN)'
MD17G1029500.gene	--	0	0	0	0	0	0	--	'Lipid metabolism.lipid droplet-associated activities.lipid droplet structural protein (OLEOSIN/OLO)'	md17g1029500	'lipid droplet structural protein (OLEOSIN)'
MD17G1068400.gene	--	0	0	0	0.070417	0	0	--	'Lipid metabolism.lipid droplet-associated activities.lipid droplet structural protein (OLEOSIN/OLO)'	md17g1068400	'lipid droplet structural protein (OLEOSIN)'
MD04G1231700.gene	--	0	0	0.124222	0	0	0	--	'Lipid metabolism.lipid droplet-associated activities.peroxygenase (CALEOSIN/CLO/PXG)'	md04g1231700	'peroxygenase (CALEOSIN)'
MD07G1150700.gene	--	0	0	0	0	0	0	--	'Lipid metabolism.lipid droplet-associated activities.peroxygenase (CALEOSIN/CLO/PXG)'	md07g1150700	'peroxygenase (CALEOSIN)'
MD12G1249700.gene	--	0	0	0	0	0	0	--	'Lipid metabolism.lipid droplet-associated activities.peroxygenase (CALEOSIN/CLO/PXG)'	md12g1249700	'peroxygenase (CALEOSIN)'
MD13G1220000.gene	--	0.36365	0.217929	0	0.159443	0	0.142725	--	'Lipid metabolism.lipid droplet-associated activities.peroxygenase (CALEOSIN/CLO/PXG)'	md13g1220000	'peroxygenase (CALEOSIN)'
MD16G1225400.gene	--	0.51958	0.269097	0.44039	0.42586	0.361899	0.249111	--	'Lipid metabolism.lipid droplet-associated activities.peroxygenase (CALEOSIN/CLO/PXG)'	md16g1225400	'peroxygenase (CALEOSIN)'
MD02G1171000.gene	--	0	0	0	0	0	0	--	'Lipid metabolism.lipid trafficking.acyl-CoA-binding protein activities.acyl-CoA-binding protein (ACBP1/2/3)'	md02g1171000	'acyl-CoA-binding protein (ACBP1/2/3)'
MD02G1087600.gene	--	0	0	0	0.451825	0.433806	0	--	'Lipid metabolism.lipid trafficking.acyl-CoA-binding protein activities.acyl-CoA-binding protein (ACBP6)'	md02g1087600	'acyl-CoA-binding protein (ACBP6)'
MD07G1056900.gene	--	0.099929	0	0.064866	0.109961	0.118437	0	--	'Lipid metabolism.lipid trafficking.endoplasmic reticulum-plastid lipid transfer.phospholipid transverse translocation.ALA-ALIS flippase complex.P4-type ATPase component ALA'	md07g1056900	'active component ALA of ALA-ALIS flippase complex'
MD07G1057000.gene	--	0	0	0	0	0	0	--	'Lipid metabolism.lipid trafficking.endoplasmic reticulum-plastid lipid transfer.phospholipid transverse translocation.ALA-ALIS flippase complex.P4-type ATPase component ALA'	md07g1057000	'active component ALA of ALA-ALIS flippase complex'
MD09G1280100.gene	--	0	0	0	0	0	0	--	'Lipid metabolism.lipid trafficking.endoplasmic reticulum-plastid lipid transfer.phospholipid transverse translocation.ALA-ALIS flippase complex.regulatory component ALIS'	md09g1280100	'regulatory component ALIS of ALA-ALIS flippase complex'
MD13G1257900.gene	--	0	0	0	0	0	0	--	'Lipid metabolism.lipid trafficking.endoplasmic reticulum-plastid lipid transfer.TGD lipid importer complex.substrate binding component TGD2'	md13g1257900	'substrate binding component TGD2 of TGD lipid importer complex'
MD13G1258100.gene	--	0	0	0	0	0	0	--	'Lipid metabolism.lipid trafficking.endoplasmic reticulum-plastid lipid transfer.TGD lipid importer complex.substrate binding component TGD2'	md13g1258100	'substrate binding component TGD2 of TGD lipid importer complex'
MD17G1108300.gene	--	0	0	0	0	0	0	--	'Lipid metabolism.lipid-A biosynthesis.lipid-A-disaccharide synthase (LpxB)'	md17g1108300	'lipid-A-disaccharide synthase (LpxB)'
MD02G1076200.gene	--	0.934909	0.469023	0.648421	0.810296	0.626239	0.345732	--	'Lipid metabolism.lipid-A biosynthesis.UDP-N-acetylglucosamine O-acyltransferase (LpxA)'	md02g1076200	'UDP-N-acetylglucosamine O-acyltransferase (LpxA)'
MD13G1273400.gene	--	0	0	0	0	0	0	--	'Lipid metabolism.lipid-A biosynthesis.UDP-N-acetylglucosamine O-acyltransferase (LpxA)'	md13g1273400	'UDP-N-acetylglucosamine O-acyltransferase (LpxA)'
MD07G1008300.gene	--	0	0	0	0	0	0	--	'Lipid metabolism.phytosterol metabolism.phytosterol C4-demethylation complex.methylsterol monooxygenase component SMO1'	md07g1008300	'methylsterol monooxygenase SMO1 of phytosterol C4-demethylation complex'
MD10G1112500.gene	--	0	0	0	0	0.264974	0	--	'Lipid metabolism.phytosterol metabolism.phytosterol C4-demethylation complex.scaffold protein component ERG28'	md10g1112500	'scaffold protein of phytosterol C4-demethylation complex'
MD02G1299400.gene	--	0.230813	0.056595	0.095376	0.366639	0.085149	0.266977	--	'Lipid metabolism.phytosterol metabolism.phytosterol esterification.acyl-CoA:cholesterol acyltransferase'	md02g1299400	'acyl-CoA:cholesterol acyltransferase'
MD02G1299700.gene	--	0.110307	0.049354	0.01702	0	0.079449	0.03917	--	'Lipid metabolism.phytosterol metabolism.phytosterol esterification.acyl-CoA:cholesterol acyltransferase'	md02g1299700	'acyl-CoA:cholesterol acyltransferase'
MD03G1191100.gene	--	0.405312	0.769305	0.373601	0.190826	0.24967	0.106737	--	'Lipid metabolism.phytosterol metabolism.phytosterol esterification.acyl-CoA:cholesterol acyltransferase'	md03g1191100	'acyl-CoA:cholesterol acyltransferase'
MD03G1191200.gene	--	0.064002	0.146083	0	0.087838	0	0.145808	--	'Lipid metabolism.phytosterol metabolism.phytosterol esterification.acyl-CoA:cholesterol acyltransferase'	md03g1191200	'acyl-CoA:cholesterol acyltransferase'
MD05G1357600.gene	--	0.292655	1.13324	0.534658	0.389779	0.607632	1.09052	--	'Lipid metabolism.phytosterol metabolism.phytosterol esterification.acyl-CoA:cholesterol acyltransferase'	md05g1357600	'acyl-CoA:cholesterol acyltransferase'
MD09G1247100.gene	--	0	0	0	0	0	0	--	'Lipid metabolism.sphingolipid metabolism.ceramide biosynthesis.ceramide synthase (LOH)'	md09g1247100	'ceramide synthase'
MD05G1314600.gene	--	0.39835	0.447088	0.167979	0.198251	0.227348	0.275782	--	'Lipid metabolism.sphingolipid metabolism.ceramide biosynthesis.delta-4 sphingolipid desaturase (DSD)'	md05g1314600	'delta-4 sphingolipid desaturase'
MD02G1032600.gene	--	0.275999	0.099141	0.206136	0.646524	0.274638	0.174533	--	'Lipid metabolism.sphingolipid metabolism.ceramide biosynthesis.sphingobase hydroxylase (SBH/SUR2)'	md02g1032600	'sphingobase hydroxylase'
MD05G1037600.gene	--	0	0	0	0	0	0	--	'Lipid metabolism.sphingolipid metabolism.ceramide biosynthesis.sphingobase hydroxylase (SBH/SUR2)'	md05g1037600	'sphingobase hydroxylase'
MD05G1269000.gene	--	0	0	0	0	0.046904	0.066107	--	'Lipid metabolism.sphingolipid metabolism.complex sphingolipid biosynthesis.sphingolipid fatty acid 2-hydroxylase (FAH)'	md05g1269000	'sphingolipid fatty acid 2-hydroxylase'
MD10G1247800.gene	--	0	0	0	0	0	0	--	'Lipid metabolism.sphingolipid metabolism.complex sphingolipid biosynthesis.sphingolipid fatty acid 2-hydroxylase (FAH)'	md10g1247800	'sphingolipid fatty acid 2-hydroxylase'
MD07G1129700.gene	--	0.493266	0.36908	0.28503	0.562955	0.288297	0.267441	--	'Lipid metabolism.sphingolipid metabolism.sphingolipid desaturation.clade-I delta-8 sphingolipid desaturase (SLD)'	md07g1129700	'delta-8 sphingolipid desaturase'
MD15G1058600.gene	--	0.040182	0.059558	0	0.041946	0.012943	0.058402	--	'Lipid metabolism.sphingolipid metabolism.sphingolipid desaturation.clade-I delta-8 sphingolipid desaturase (SLD)'	md15g1058600	'delta-8 sphingolipid desaturase'
MD07G1250200.gene	--	0	0	0	0	0	0	--	'Lipid metabolism.sphingolipid metabolism.sphingolipid phosphorylation.ceramide kinase'	md07g1250200	'ceramide kinase'
MD03G1108400.gene	--	0	0	0.078193	0	0	0	--	'Lipid metabolism.sphingolipid metabolism.sphingolipid transport.glycolipid transfer protein (GLTP)'	md03g1108400	'glycolipid transfer protein (GLTP)'
MD05G1300600.gene	--	0	0	0	0	0	0.006964	--	'Lipid metabolism.sphingolipid metabolism.sphingolipid transport.glycolipid transfer protein (GLTP)'	md05g1300600	'glycolipid transfer protein (GLTP)'
MD05G1302000.gene	--	0	0	0	0	0	0	--	'Lipid metabolism.sphingolipid metabolism.sphingolipid transport.glycolipid transfer protein (GLTP)'	md05g1302000	'glycolipid transfer protein (GLTP)'
MD11G1019900.gene	--	0	0	0	0	0	0	--	'Lipid metabolism.sphingolipid metabolism.sphingolipid transport.sphingosine transfer protein (ACD11)'	md11g1019900	'sphingosine transfer protein'
MD11G1020600.gene	--	0.829599	0.82352	0.266519	0.821347	0.781193	0.86517	--	'Lipid metabolism.sphingolipid metabolism.sphingolipid transport.sphingosine transfer protein (ACD11)'	md11g1020600	'sphingosine transfer protein'
MD16G1044100.gene	--	0	0	0	0.039447	0.070809	0.149957	--	'Lipid metabolism.sphingolipid metabolism.sphingolipid transport.sphingosine transfer protein (ACD11)'	md16g1044100	'sphingosine transfer protein'
MD17G1107400.gene	--	0.308711	0.678142	0.487601	15.2171	16.3903	16.0837	up	'Lipid metabolism.glycerolipid metabolism.glycerolipid degradation.triacylglycerol lipase activities.diacyl-/triacylglycerol lipase activities.lipase (LIP)'	md17g1107400	'lipase (LIP)'
MD15G1215200.gene	--	0.528144	1.05298	0.590451	18.6337	17.5377	16.5381	up	'Lipid metabolism.lipid trafficking.acyl-CoA-binding protein activities.acyl-CoA-binding protein (ACBP6)'	md15g1215200	'acyl-CoA-binding protein (ACBP6)'
MD09G1176700.gene	--	2.46822	2.05168	2.11673	43.2584	37.1066	36.6868	up	'Lipid metabolism.fatty acid metabolism.plastidial fatty acid synthase (ptFAS) system.acyl carrier protein (ptACP)'	md09g1176700	'acyl carrier protein (ptACP)'
MD08G1004600.gene	--	0.423184	0.899054	0.413446	15.205	13.6569	13.1765	up	'Lipid metabolism.sphingolipid metabolism.sphingolipid homeostasis.ceramidase activities.neutral ceramidase (NCER)'	md08g1004600	'neutral ceramidase (NCER)'
MD17G1150100.gene	--	2.46038	4.20267	2.04541	45.3077	43.725	48.3911	up	'Lipid metabolism.fatty acid metabolism.plastidial fatty acid synthase (ptFAS) system.acyl carrier protein (ptACP)'	md17g1150100	'acyl carrier protein (ptACP)'
MD01G1079000.gene	--	0.149765	0.086065	0.146623	2.63035	2.38849	2.90033	up	'Lipid metabolism.glycerolipid metabolism.glycerolipid degradation.phospholipase activities.phospholipase A1 activities.phosphatidylglycerol lipase (PLIP1)'	md01g1079000	'phosphatidylglycerol lipase (PLIP1)'
MD09G1151400.gene	--	0.237435	0.410619	0.197426	3.35437	3.15961	2.93155	up	'Lipid metabolism.glycerolipid metabolism.phosphatidate biosynthesis.mitochondrial lysophosphatidate biosynthesis.glycerol-3-phosphate acyltransferase (GPAT1-3)'	md09g1151400	'glycerol-3-phosphate acyltransferase (GPAT)'
MD14G1006300.gene	--	0.036265	0.229106	0.086921	1.36845	1.89516	1.33298	up	'Lipid metabolism.glycerolipid metabolism.glycerolipid degradation.phospholipase activities.phospholipase A1 activities.phosphatidylglycerol lipase (PLIP1)'	md14g1006300	'phosphatidylglycerol lipase (PLIP1)'
MD15G1349800.gene	--	0.151794	0.211134	0.152663	1.36606	1.33689	0.899184	up	'Lipid metabolism.lipid trafficking.endoplasmic reticulum-plastid lipid transfer.long-chain acyl-CoA synthetase (LACS9)'	md15g1349800	'long-chain acyl-CoA synthetase (LACS9)'
MD12G1184000.gene	--	0.089589	0.184774	0.127212	1.3041	1.34044	1.25199	up	'Lipid metabolism.glycerolipid metabolism.glycerolipid degradation.phospholipase activities.phospholipase A1 activities.phosphatidylglycerol lipase (PLIP1)'	md12g1184000	'phosphatidylglycerol lipase (PLIP1)'
MD10G1014800.gene	--	2.20453	3.17441	2.49025	11.9067	12.1107	12.6925	up	'Lipid metabolism.fatty acid metabolism.fatty acid desaturation.first desaturation.delta-9 stearoyl-ACP desaturase (AAD)'	md10g1014800	'delta-9 stearoyl-ACP desaturase (AAD)'
MD09G1064200.gene	--	12.7593	13.8775	12.2357	36.4499	36.9726	34.1673	up	'Lipid metabolism.fatty acid metabolism.acetyl-CoA carboxylation.polymeric acetyl-CoA carboxylase complex.BC-BCCP-BADC subcomplex.biotin carboxyl carrier subunit (BCCP)'	md09g1064200	'biotin carboxyl carrier subunit of polymeric acetyl-CoA carboxylase complex'
MD12G1059400.gene	--	7.25218	9.64184	6.59572	22.0701	21.4536	19.741	up	'Lipid metabolism.fatty acid metabolism.plastidial fatty acid synthase (ptFAS) system.enoyl-ACP reductase (ER)'	md12g1059400	'enoyl-ACP reductase'
MD05G1284000.gene	--	0.16999	0.235266	0.234032	0.713001	0.659047	0.686034	up	'Lipid metabolism.sphingolipid metabolism.sphingolipid homeostasis.ceramidase activities.alkaline ceramidase (TOD1)'	md05g1284000	'alkaline ceramidase (TOD1)'
MD10G1238400.gene	--	1.13854	1.20847	1.25575	2.98121	3.32818	2.75527	up	'Lipid metabolism.lipid trafficking.endoplasmic reticulum-plastid lipid transfer.phospholipid transverse translocation.ALA-ALIS flippase complex.P4-type ATPase component ALA'	md10g1238400	'active component ALA of ALA-ALIS flippase complex'
MD03G1285600.gene	--	5.76424	4.03945	4.88425	15.0431	10.2915	11.0777	up	'Lipid metabolism.lipid droplet-associated activities.associated factor (LDAP)'	md03g1285600	'associated factor (LDAP)'
MD04G1201000.gene	--	26.1219	24.3492	30.1318	63.0542	60.7986	63.1517	up	'Lipid metabolism.lipid droplet-associated activities.associated factor (LDAP)'	md04g1201000	'associated factor (LDAP)'
MD10G1331600.gene	--	3.43073	4.908	4.04826	8.08171	10.2058	10.5185	up	'Lipid metabolism.phytosterol metabolism.phytosterol esterification.acyl-CoA:cholesterol acyltransferase'	md10g1331600	'acyl-CoA:cholesterol acyltransferase'
MD12G1059500.gene	--	9.93546	11.0723	9.95881	24.5311	22.4784	22.7255	up	'Lipid metabolism.fatty acid metabolism.plastidial fatty acid synthase (ptFAS) system.enoyl-ACP reductase (ER)'	md12g1059500	'enoyl-ACP reductase'
MD02G1169600.gene	--	11.6084	11.9764	11.8829	26.209	26.3832	25.5759	up	'Lipid metabolism.glycerolipid metabolism.glycerolipid degradation.phospholipase activities.phospholipase A2 activities.phospholipase A2 (pPLA2-II)'	md02g1169600	'phospholipase A2 (pPLA2-II)'
MD15G1118900.gene	--	4.47972	5.4844	4.43494	10.0213	11.325	10.2548	up	'Lipid metabolism.fatty acid metabolism.endoplasmic reticulum-localized fatty acid elongase (FAE) system.fatty acid elongation complex.condensing enzyme activities.3-ketoacyl-CoA synthase (KCS)'	md15g1118900	'3-ketoacyl-CoA synthase (KCS)'
MD12G1066700.gene	--	14.9642	15.6952	15.2201	34.3531	32.1908	32.3747	up	'Lipid metabolism.glycerolipid metabolism.phosphatidate biosynthesis.endoplasmic reticulum phosphatidate biosynthesis.lysophosphatidate acyltransferase (LPAT)'	md12g1066700	'1-acylglycerol-3-phosphate O-acyltransferase'
MD09G1115500.gene	--	0.52095	0.594272	0.831749	1.33239	1.46994	1.68955	up	'Lipid metabolism.glycerolipid metabolism.glycerolipid degradation.triacylglycerol lipase activities.diacyl-/triacylglycerol lipase activities.lipase (LIP)'	md09g1115500	'lipase (LIP)'
MD14G1077200.gene	--	2.6008	3.03878	2.96019	5.69676	5.91444	6.83319	up	'Lipid metabolism.glycerolipid metabolism.phosphatidate biosynthesis.endoplasmic reticulum phosphatidate biosynthesis.NAD-dependent glycerol-3-phosphate dehydrogenase'	md14g1077200	'NAD-dependent glycerol-3-phosphate dehydrogenase'
MD15G1061100.gene	--	6.19742	6.3823	6.58684	13.0815	13.943	13.2914	up	'Lipid metabolism.glycerolipid metabolism.phosphatidylcholine biosynthesis.choline homeostasis.phosphocholine phosphatase'	md15g1061100	'phosphocholine phosphatase'
MD01G1087400.gene	--	3.61507	4.7064	3.77904	7.67427	9.76828	7.77163	up	'Lipid metabolism.fatty acid metabolism.endoplasmic reticulum-localized fatty acid elongase (FAE) system.fatty acid elongation complex.condensing enzyme activities.3-ketoacyl-CoA synthase (KCS)'	md01g1087400	'3-ketoacyl-CoA synthase (KCS)'
MD07G1248300.gene	--	2.07766	2.22964	1.02923	4.54667	4.00923	3.95293	normal	'Lipid metabolism.lipid droplet-associated activities.lipid droplet structural protein (OLEOSIN/OLO)'	md07g1248300	'lipid droplet structural protein (OLEOSIN)'
MD07G1228300.gene	--	10.0629	11.1994	10.034	20.2984	20.697	21.4623	normal	'Lipid metabolism.fatty acid metabolism.acetyl-CoA carboxylation.polymeric acetyl-CoA carboxylase complex.BC-BCCP-BADC subcomplex.regulatory subunit (BADC)'	md07g1228300	'regulatory subunit of polymeric acetyl-CoA carboxylase complex'
MD14G1058700.gene	--	6.49106	5.88319	4.09084	12.6749	11.2266	10.0344	normal	'Lipid metabolism.fatty acid metabolism.plastidial fatty acid synthase (ptFAS) system.enoyl-ACP reductase (ER)'	md14g1058700	'enoyl-ACP reductase'
MD02G1168000.gene	--	66.3073	64.3232	57.2981	123.621	127.03	121.91	normal	'Lipid metabolism.glycerolipid metabolism.glycerolipid degradation.phospholipase activities.phospholipase A2 activities.phospholipase A2 (pPLA2-II)'	md02g1168000	'phospholipase A2 (pPLA2-II)'
MD11G1004900.gene	--	28.9608	27.9383	28.4199	54.9977	55.8302	57.2571	normal	'Lipid metabolism.fatty acid metabolism.citrate shuttle.mitochondrial dicarboxylate transporter'	md11g1004900	'mitochondrial dicarboxylate transporter'
MD14G1058600.gene	--	6.47899	9.20363	7.07619	13.9293	17.0966	13.9703	normal	Lipid metabolism.fatty acid metabolism.plastidial fatty acid synthase (ptFAS) system.enoyl-ACP reductase (ER)'	md14g1058600	'enoyl-ACP reductase'
MD15G1330100.gene	--	1.57391	2.39392	1.80862	3.71133	3.58429	4.20824	normal	'Lipid metabolism.fatty acid metabolism.acetyl-CoA carboxylation.polymeric acetyl-CoA carboxylase complex.BC-BCCP-BADC subcomplex.biotin carboxylase subunit (BC)'	md15g1330100	'biotin carboxylase subunit of polymeric acetyl-CoA carboxylase complex'
MD01G1159900.gene	--	12.9944	14.6387	12.5403	26.3234	26.2277	25.1107	normal	'Lipid metabolism.fatty acid metabolism.acetyl-CoA carboxylation.polymeric acetyl-CoA carboxylase complex.BC-BCCP-BADC subcomplex.regulatory subunit (BADC)'	md01g1159900	'regulatory subunit of polymeric acetyl-CoA carboxylase complex'
MD13G1107000.gene	--	5.5713	7.21177	7.04144	13.7745	13.5219	10.775	normal	'Lipid metabolism.fatty acid metabolism.endoplasmic reticulum-localized fatty acid elongase (FAE) system.fatty acid elongation complex.3-ketoacyl-CoA reductase (KCR)'	md13g1107000	'3-ketoacyl-CoA reductase (KCR)'
MD11G1305000.gene	--	6.2844	6.38864	6.82407	13.5233	11.8892	11.6115	normal	'Lipid metabolism.lipid droplet-associated activities.associated factor (LDAP)'	md11g1305000	'associated factor (LDAP)'
MD15G1175300.gene	--	14.9187	16.0405	15.6242	31.3698	28.5046	27.3082	normal	'Lipid metabolism.glycerolipid metabolism.phosphatidylethanolamine biosynthesis.CDP-ethanolamine pathway.ethanolamine kinase'	md15g1175300	'ethanolamine kinase'
MD03G1055800.gene	--	7.60177	10.1152	7.30268	15.956	16.2311	14.7451	normal	'Lipid metabolism.fatty acid metabolism.mitochondrial fatty acid synthase (mtFAS) system.malonyl-CoA:ACP transacylase (MCAT)'	md03g1055800	'malonyl-CoA:ACP transacylase (MCAT)'
MD02G1073600.gene	--	2.48754	2.69084	2.47582	4.61584	4.83112	5.00399	normal	'Lipid metabolism.glycerolipid metabolism.glycerolipid degradation.phospholipase activities.phospholipase A2 activities.phospholipase A2 (sPLA2)'	md02g1073600	'phospholipase A2 (sPLA2)'
MD04G1146400.gene	--	14.0334	13.7346	13.0461	24.8457	26.5981	23.5451	normal	'Lipid metabolism.fatty acid metabolism.acetyl-CoA carboxylation.polymeric acetyl-CoA carboxylase complex.carboxyltransferase subunit alpha'	md04g1146400	'carboxyltransferase subunit alpha of polymeric acetyl-CoA carboxylase complex'
MD13G1203100.gene	--	9.82546	12.1405	9.09215	19.3816	18.986	18.6867	normal	'Lipid metabolism.fatty acid metabolism.endoplasmic reticulum-localized fatty acid elongase (FAE) system.fatty acid elongation complex.condensing enzyme activities.3-ketoacyl-CoA synthase (KCS)'	md13g1203100	'3-ketoacyl-CoA synthase (KCS)'
MD16G1059300.gene	--	5.56697	4.47915	3.53478	8.03031	8.18485	9.23515	normal	'Lipid metabolism.fatty acid metabolism.fatty acid desaturation.electron supply.cytochrome electron shuttle hemoprotein (Cyt-b5)'	md16g1059300	'cytochrome electron shuttle hemoprotein (Cyt-b5)'
MD12G1082400.gene	--	5.42559	6.79237	5.36385	11.1544	10.5001	9.96446	normal	'Lipid metabolism.glycerolipid metabolism.phosphatidate biosynthesis.endoplasmic reticulum phosphatidate biosynthesis.NAD-dependent glycerol-3-phosphate dehydrogenase'	md12g1082400	'NAD-dependent glycerol-3-phosphate dehydrogenase'
MD07G1159600.gene	--	20.8189	22.3955	19.8759	37.5622	39.3835	34.8217	normal	'Lipid metabolism.fatty acid metabolism.acetyl-CoA generation.plastidial pyruvate dehydrogenase complex.E1 pyruvate dehydrogenase subcomplex.subunit alpha'	md07g1159600	'subunit alpha of E1 pyruvate dehydrogenase component'
MD15G1411500.gene	--	15.013	14.8217	14.0834	26.1787	25.2494	26.6613	normal	'Lipid metabolism.fatty acid metabolism.plastidial fatty acid synthase (ptFAS) system.hydroxyacyl-ACP dehydratase (ptHD)'	md15g1411500	'hydroxyacyl-ACP dehydratase (ptHD)'
MD10G1046900.gene	--	5.16889	6.73764	5.91615	12.4279	10.7679	8.68604	normal	'Lipid metabolism.fatty acid metabolism.acetyl-CoA generation.plastidial pyruvate dehydrogenase complex.dihydrolipoamide acetyltransferase component E2'	md10g1046900	'dihydrolipoamide acetyltransferase component E2 of plastidial pyruvate dehydrogenase complex'
MD16G1096300.gene	--	310.448	327.137	309.547	564.636	551.433	546.546	normal	'Lipid metabolism.fatty acid metabolism.citrate shuttle.ATP-dependent citrate lyase heterodimer.alpha chain'	md16g1096300	'alpha chain of ATP-dependent citrate lyase complex'
MD01G1026400.gene	--	2.17145	2.45534	2.60179	3.68388	4.93762	4.2645	normal	'Lipid metabolism.fatty acid metabolism.fatty acid degradation.core beta-oxidation.acyl CoA oxidase (ACX)'	md01g1026400	'acyl CoA oxidase (ACX)'
MD13G1233600.gene	--	11.2075	13.1768	10.695	19.8831	21.7142	19.9247	normal	'Lipid metabolism.fatty acid metabolism.acetyl-CoA carboxylation.polymeric acetyl-CoA carboxylase complex.BC-BCCP-BADC subcomplex.biotin carboxylase subunit (BC)'	md13g1233600	'biotin carboxylase subunit of polymeric acetyl-CoA carboxylase complex'
MD03G1004300.gene	--	13.3919	13.983	11.4818	22.9329	22.8159	21.8292	normal	'Lipid metabolism.fatty acid metabolism.citrate shuttle.mitochondrial dicarboxylate transporter'	md03g1004300	'mitochondrial dicarboxylate transporter'
MD16G1176100.gene	--	65.7559	67.0067	63.3698	115.575	111.106	112.499	normal	'Lipid metabolism.fatty acid metabolism.plastidial fatty acid synthase (ptFAS) system.acyl carrier protein (ptACP)'	md16g1176100	'acyl carrier protein (ptACP)'
MD01G1022300.gene	--	8.86738	9.00505	8.55727	15.0299	15.4794	15.2457	normal	'Lipid metabolism.fatty acid metabolism.acetyl-CoA carboxylation.polymeric acetyl-CoA carboxylase complex.BC-BCCP-BADC subcomplex.biotin carboxylase subunit (BC)'	md01g1022300	'biotin carboxylase subunit of polymeric acetyl-CoA carboxylase complex'
MD17G1057500.gene	--	12.5694	13.5184	12.6839	23.0107	22.2314	21.8495	normal	'Lipid metabolism.fatty acid metabolism.acetyl-CoA carboxylation.polymeric acetyl-CoA carboxylase complex.BC-BCCP-BADC subcomplex.biotin carboxyl carrier subunit (BCCP)'	md17g1057500	'biotin carboxyl carrier subunit of polymeric acetyl-CoA carboxylase complex'
MD13G1174500.gene	--	37.6701	41.2842	39.4	70.6512	67.8669	65.44	normal	'Lipid metabolism.fatty acid metabolism.plastidial fatty acid synthase (ptFAS) system.acyl carrier protein (ptACP)'	md13g1174500	'acyl carrier protein (ptACP)'
MD12G1213500.gene	--	23.1493	24.2844	23.3404	40.7364	42.0709	38.5954	normal	'Lipid metabolism.lipid droplet-associated activities.associated factor (LDAP)'	md12g1213500	'associated factor (LDAP)'
MD10G1330800.gene	--	8.77396	10.3921	9.32737	16.5085	16.9314	15.3707	normal	'Lipid metabolism.glycerolipid metabolism.phosphatidylglycerol biosynthesis.CDP-diacylglycerol synthase'	md10g1330800	'CDP-diacylglycerol synthase'
MD16G1111600.gene	--	10.4266	12.0415	10.353	19.1029	18.5575	18.3427	normal	'Lipid metabolism.fatty acid metabolism.plastidial fatty acid synthase (ptFAS) system.ketoacyl-ACP reductase (KAR)'	md16g1111600	'ketoacyl-ACP reductase'
MD16G1157500.gene	--	7.77077	9.00691	8.36374	15.0216	15.2048	12.2636	normal	'Lipid metabolism.fatty acid metabolism.acetyl-CoA generation.plastidial pyruvate dehydrogenase complex.dihydrolipoamide dehydrogenase component E3'	md16g1157500	'dihydrolipoamide dehydrogenase component E3 of plastidial pyruvate dehydrogenase complex'
MD13G1112000.gene	--	18.7528	23.5552	20.1269	34.4177	37.0783	33.5026	normal	'Lipid metabolism.fatty acid metabolism.plastidial fatty acid synthase (ptFAS) system.ketoacyl-ACP reductase (KAR)'	md13g1112000	'ketoacyl-ACP reductase'
MD01G1038800.gene	--	19.6169	17.9927	19.2423	31.7267	31.1438	31.8271	normal	'Lipid metabolism.fatty acid metabolism.endoplasmic reticulum-localized fatty acid elongase (FAE) system.fatty acid elongation complex.3-hydroxyacyl-CoA dehydratase (HCD)'	md01g1038800	'3-hydroxyacyl-CoA dehydratase (HCD)'
MD15G1190900.gene	--	3.99357	4.11717	4.70456	6.70166	6.96819	7.91339	normal	'Lipid metabolism.fatty acid metabolism.citrate shuttle.cytosolic NADP-dependent malic enzyme'	md15g1190900	'cytosolic NADP-dependent malic enzyme'
MD07G1157600.gene	--	7.18013	7.17759	8.53233	12.8356	12.3466	12.8236	normal	'Lipid metabolism.fatty acid metabolism.endoplasmic reticulum-localized fatty acid elongase (FAE) system.fatty acid elongation complex.condensing enzyme activities.3-ketoacyl-CoA synthase (KCS)'	md07g1157600	'3-ketoacyl-CoA synthase (KCS)'
MD13G1034700.gene	--	3.45051	3.84373	3.27685	5.40682	6.2836	5.90663	normal	'Lipid metabolism.glycerolipid metabolism.diacylglycerol biosynthesis.phosphatidate phosphatase (LPP-alpha)'	md13g1034700	'phosphatidate phosphatase (LPP-alpha)'
MD17G1175900.gene	--	31.095	37.2331	30.9286	54.5495	56.2227	52.3354	normal	'Lipid metabolism.glycerolipid metabolism.phosphatidylcholine biosynthesis.choline homeostasis.phosphocholine phosphatase'	md17g1175900	'phosphocholine phosphatase'
MD16G1154000.gene	--	280.807	297.148	275.049	477.546	467.916	451.808	normal	'Lipid metabolism.fatty acid metabolism.citrate shuttle.ATP-dependent citrate lyase heterodimer.beta chain'	md16g1154000	'beta chain of ATP-dependent citrate lyase complex'
MD02G1113600.gene	--	14.4826	13.0243	14.2456	21.7288	23.0729	23.835	normal	'Lipid metabolism.fatty acid metabolism.acetyl-CoA carboxylation.polymeric acetyl-CoA carboxylase complex.regulatory protein (CTI)'	md02g1113600	'regulatory protein (CTI) of polymeric acetyl-CoA carboxylase'
MD05G1282600.gene	--	39.7524	43.2931	39.5622	67.2638	65.2389	66.9984	normal	'Lipid metabolism.fatty acid metabolism.acetyl-CoA generation.plastidial pyruvate dehydrogenase complex.E1 pyruvate dehydrogenase subcomplex.subunit beta'	md05g1282600	'subunit beta of E1 pyruvate dehydrogenase component'
MD13G1043400.gene	--	9.90843	10.6894	10.5163	16.6719	17.0053	16.3551	normal	'Lipid metabolism.fatty acid metabolism.acetyl-CoA generation.plastidial pyruvate dehydrogenase complex.dihydrolipoamide acetyltransferase component E2'	md13g1043400	'dihydrolipoamide acetyltransferase component E2 of plastidial pyruvate dehydrogenase complex'
MD07G1310700.gene	--	22.5843	21.0299	20.8729	34.5477	34.5069	34.5959	normal	'Lipid metabolism.fatty acid metabolism.acetyl-CoA carboxylation.polymeric acetyl-CoA carboxylase complex.regulatory protein (CTI)'	md07g1310700	'regulatory protein (CTI) of polymeric acetyl-CoA carboxylase'
MD16G1044200.gene	--	9.35111	9.84188	8.5163	15.5072	15.5281	13.5681	normal	'Lipid metabolism.fatty acid metabolism.acetyl-CoA generation.plastidial pyruvate dehydrogenase complex.dihydrolipoamide acetyltransferase component E2'	md16g1044200	'dihydrolipoamide acetyltransferase component E2 of plastidial pyruvate dehydrogenase complex'
MD15G1210700.gene	--	5.4061	5.39619	4.87359	8.34441	8.89103	7.75136	normal	'Lipid metabolism.glycerolipid metabolism.triacylglycerol biosynthesis.acyl-CoA:diacylglycerol acyltransferase activities.acyl-CoA:diacylglycerol acyltransferase (DGAT1)'	md15g1210700	'acyl-CoA:diacylglycerol acyltransferase (DGAT1)'
MD14G1002100.gene	--	69.626	71.2343	62.8371	107.455	110.753	103.508	normal	'Lipid metabolism.phytosterol metabolism.phytosterol C4-demethylation complex.sterone ketoreductase component SKR'	md14g1002100	'sterone ketoreductase of phytosterol C4-demethylation complex'
MD08G1105300.gene	--	2.49803	2.55155	2.0569	4.19248	4.29694	2.98524	normal	'Lipid metabolism.glycerolipid metabolism.glycerolipid degradation.phospholipase activities.phospholipase A2 activities.phospholipase A2 (pPLA2-II)'	md08g1105300	'phospholipase A2 (pPLA2-II)'
MD01G1136800.gene	--	11.2442	12.2621	10.3867	17.1463	18.7836	17.1932	normal	'Lipid metabolism.glycerolipid metabolism.phosphatidate biosynthesis.endoplasmic reticulum phosphatidate biosynthesis.glycerol-3-phosphate acyltransferase (GPAT4-8)'	md01g1136800	'glycerol-3-phosphate acyltransferase (GPAT4-8)'
MD15G1006400.gene	--	0.974999	1.19119	1.29481	1.59657	2.14313	1.78991	normal	'Lipid metabolism.glycerolipid metabolism.glycerolipid degradation.phospholipase activities.phospholipase D activities.phospholipase D (PLD-delta)'	md15g1006400	'phospholipase D (PLD-delta)'
MD12G1261600.gene	--	10.6503	10.7402	9.27286	14.7231	15.6543	17.4484	normal	'Lipid metabolism.fatty acid metabolism.fatty acid desaturation.first desaturation.delta-9 stearoyl-ACP desaturase (AAD)'	md12g1261600	'delta-9 stearoyl-ACP desaturase (AAD)'
MD14G1010800.gene	--	29.0728	29.2386	31.1283	46.8011	44.9483	47.3199	normal	'Lipid metabolism.fatty acid metabolism.fatty acid desaturation.electron supply.NADH:cytochrome-b5 reductase (CBR1)'	md14g1010800	'NADH:cytochrome-b5 reductase (CBR1)'
MD02G1086400.gene	--	12.4535	12.9005	11.9087	20.2533	19.9486	17.7484	normal	'Lipid metabolism.glycerolipid metabolism.triacylglycerol biosynthesis.phospholipid:diacylglycerol acyltransferase activities.phospholipid:diacylglycerol acyltransferase (PDAT)'	md02g1086400	'phospholipid:diacylglycerol acyltransferase (PDAT)'
MD15G1026500.gene	--	19.8857	18.7397	18.9101	29.1568	30.7731	29.2397	normal	'Lipid metabolism.fatty acid metabolism.endoplasmic reticulum-localized fatty acid elongase (FAE) system.fatty acid elongation complex.condensing enzyme activities.3-ketoacyl-CoA synthase (KCS)'	md15g1026500	'3-ketoacyl-CoA synthase (KCS)'
MD07G1026300.gene	--	8.48354	9.92989	9.02754	13.5208	14.4816	13.6807	normal	'Lipid metabolism.glycerolipid metabolism.phosphatidate biosynthesis.endoplasmic reticulum phosphatidate biosynthesis.NAD-dependent glycerol-3-phosphate dehydrogenase'	md07g1026300	'NAD-dependent glycerol-3-phosphate dehydrogenase'
MD08G1217900.gene	--	16.0976	16.7986	16.6299	24.7104	25.376	25.0748	normal	'Lipid metabolism.glycerolipid metabolism.phosphatidylethanolamine biosynthesis.mitochondrial phosphatidylserine decarboxylation pathway.membrane juxtaposition-dependent route.MICOS complex.component Mic10'	md08g1217900	'component Mic10 of MICOS complex'
MD12G1210300.gene	--	2.17444	2.23941	1.9412	3.51949	2.78945	3.40415	normal	'Lipid metabolism.glycerolipid metabolism.glycerolipid degradation.phospholipase activities.phospholipase D activities.phospholipase D (PLD-zeta)'	md12g1210300	'phospholipase D (PLD-zeta)'
MD05G1285000.gene	--	0.676995	0.480029	0.698557	1.06706	0.768785	1.21341	normal	'Lipid metabolism.phytosterol metabolism.plant sterol pathway.sterol C-22 desaturase'	md05g1285000	'sterol C-22 desaturase'
MD05G1040900.gene	--	3.83362	5.11656	4.00057	6.37631	6.59082	6.67889	normal	'Lipid metabolism.fatty acid metabolism.acetyl-CoA generation.plastidial pyruvate dehydrogenase complex.dihydrolipoamide acetyltransferase component E2'	md05g1040900	'dihydrolipoamide acetyltransferase component E2 of plastidial pyruvate dehydrogenase complex'
MD03G1214200.gene	--	34.3775	34.77	34.3518	53.7991	50.7393	51.1801	normal	'Lipid metabolism.phytosterol metabolism.phytosterol C4-demethylation complex.sterone ketoreductase component SKR'	md03g1214200	'sterone ketoreductase of phytosterol C4-demethylation complex'
MD15G1228800.gene	--	8.81916	7.3998	6.96411	12.2744	10.6102	12.2947	normal	'Lipid metabolism.fatty acid metabolism.acetyl-CoA carboxylation.polymeric acetyl-CoA carboxylase complex.regulatory protein (CTI)'	md15g1228800	'regulatory protein (CTI) of polymeric acetyl-CoA carboxylase'
MD08G1111500.gene	--	2.2438	1.84288	1.74766	2.68568	3.28235	2.9099	normal	'Lipid metabolism.fatty acid metabolism.citrate shuttle.cytosolic NADP-dependent malic enzyme'	md08g1111500	'cytosolic NADP-dependent malic enzyme'
MD12G1156500.gene	--	26.934	31.2002	29.1316	45.4518	43.6745	40.9786	normal	'Lipid metabolism.sphingolipid metabolism.complex sphingolipid biosynthesis.glycosylinositol phosphorylceramide (GIPC) biosynthesis.inositol phosphorylceramide synthase (IPCS)'	md12g1156500	'inositol phosphorylceramide synthase (IPCS)'
MD01G1226000.gene	--	48.4283	45.2278	48.1592	74.019	67.2253	69.4501	normal	'Lipid metabolism.fatty acid metabolism.fatty acid desaturation.electron supply.cytochrome electron shuttle hemoprotein (Cyt-b5)'	md01g1226000	'cytochrome electron shuttle hemoprotein (Cyt-b5)'
MD09G1097300.gene	--	5.16277	5.85274	5.59626	7.75082	8.98657	8.05751	normal	'Lipid metabolism.glycerolipid metabolism.phosphatidate biosynthesis.diacylglycerol kinase'	md09g1097300	'diacylglycerol kinase'
MD07G1201800.gene	--	5.22696	6.38938	5.41003	8.57942	8.97079	7.89323	normal	'Lipid metabolism.glycerolipid metabolism.phosphatidate biosynthesis.endoplasmic reticulum phosphatidate biosynthesis.glycerol-3-phosphate acyltransferase (GPAT4-8)'	md07g1201800	'glycerol-3-phosphate acyltransferase (GPAT4-8)'
MD05G1081300.gene	--	23.2505	23.8618	23.8383	36.6029	35.497	33.1089	normal	'Lipid metabolism.sphingolipid metabolism.ceramide biosynthesis.ceramide synthase (LOH)'	md05g1081300	'ceramide synthase'
MD15G1152700.gene	--	6.48309	6.09932	6.05727	9.16545	9.23585	9.33394	normal	'Lipid metabolism.fatty acid metabolism.fatty acid desaturation.methyl-end desaturation.delta-12/delta-15 fatty acid desaturase (FAD2/3/6-8)'	md15g1152700	'delta-12/delta-15 fatty acid desaturase'
MD00G1162000.gene	--	6.76231	5.23632	3.44419	7.82022	11.6558	5.7117	normal	'Lipid metabolism.glycerolipid metabolism.cardiolipin biosynthesis.cardiolipin deacylase'	md00g1162000	'cardiolipin deacylase'
MD10G1180300.gene	--	3.53338	2.81393	3.31159	5.96286	4.86333	4.00991	normal	'Lipid metabolism.sphingolipid metabolism.sphingolipid transport.glycolipid transfer protein (GLTP)'	md10g1180300	'glycolipid transfer protein (GLTP)'
MD04G1105500.gene	--	9.33963	8.60952	10.0222	14.6483	13.3593	13.0885	normal	'Lipid metabolism.glycerolipid metabolism.diacylglycerol biosynthesis.phosphatidate phosphatase (LPP-gamma)'	md04g1105500	'phosphatidate phosphatase (LPP-gamma)'
MD17G1278500.gene	--	0.591212	0.742624	0.940304	1.08876	1.13445	1.29763	normal	'Lipid metabolism.glycerolipid metabolism.phosphatidate biosynthesis.mitochondrial lysophosphatidate biosynthesis.glycerol-3-phosphate acyltransferase (GPAT1-3)'	md17g1278500	'glycerol-3-phosphate acyltransferase (GPAT)'
MD17G1204600.gene	--	3.31909	2.43898	2.48171	4.18718	4.05803	3.97454	normal	'Lipid metabolism.fatty acid metabolism.acetyl-CoA carboxylation.polymeric acetyl-CoA carboxylase complex.BC-BCCP-BADC subcomplex.regulatory subunit (BADC)'	md17g1204600	'regulatory subunit of polymeric acetyl-CoA carboxylase complex'
MD09G1156400.gene	--	43.248	43.6146	43.0965	64.3484	63.4494	60.8724	normal	'Lipid metabolism.fatty acid metabolism.fatty acid degradation.glyoxylate cycle.citrate synthase'	md09g1156400	'citrate synthase'
MD15G1227200.gene	--	46.3917	45.3697	44.8313	64.6695	68.8863	64.3101	normal	'Lipid metabolism.glycerolipid metabolism.triacylglycerol biosynthesis.acyl-CoA:diacylglycerol acyltransferase activities.acyl-CoA:diacylglycerol acyltransferase (DGAT2)'	md15g1227200	'acyl-CoA:diacylglycerol acyltransferase (DGAT2)'
MD13G1188800.gene	--	17.1329	17.3171	15.7597	25.0015	25.0396	22.6786	normal	'Lipid metabolism.fatty acid metabolism.fatty acid degradation.peroxisomal long-chain acyl-CoA synthetase (LACS6/7)'	md13g1188800	'peroxisomal long-chain acyl-CoA synthetase'
MD07G1077500.gene	--	64.826	64.5785	66.7736	95.6196	96.4182	90.4809	normal	'Lipid metabolism.glycerolipid metabolism.glycerolipid degradation.phospholipase activities.phospholipase C activities.phospholipase C (nPLC)'	md07g1077500	'phospholipase C (nPLC)'
MD13G1059800.gene	--	12.3687	14.9157	13.9251	22.1342	20.1163	17.42	normal	'Lipid metabolism.fatty acid metabolism.fatty acid desaturation.electron supply.cytochrome electron shuttle hemoprotein (Cyt-b5)'	md13g1059800	'cytochrome electron shuttle hemoprotein (Cyt-b5)'
MD02G1107800.gene	--	1.82555	1.878	1.66834	2.25432	2.99674	2.64464	normal	'Lipid metabolism.glycerolipid metabolism.triacylglycerol biosynthesis.acyl-CoA:diacylglycerol acyltransferase activities.acyl-CoA:diacylglycerol acyltransferase (DGAT2)'	md02g1107800	'acyl-CoA:diacylglycerol acyltransferase (DGAT2)'
MD10G1264200.gene	--	4.29413	5.63837	4.59364	6.55834	6.74205	7.63221	normal	'Lipid metabolism.fatty acid metabolism.plastidial fatty acid synthase (ptFAS) system.ketoacyl-ACP synthase (ptKAS) activities.ketoacyl-ACP synthase I'	md10g1264200	'ketoacyl-ACP synthase I'
MD05G1172000.gene	--	8.08987	6.73009	7.19917	10.4758	11.8564	9.33053	normal	'Lipid metabolism.fatty acid metabolism.plastidial fatty acid synthase (ptFAS) system.termination of fatty acid chains.oleoyl-ACP thioesterase (FATA)'	md05g1172000	'oleoyl-ACP thioesterase (FATA)'
MD12G1159600.gene	--	24.1281	24.3463	23.7791	35.0047	36.9891	31.2006	normal	'Lipid metabolism.fatty acid metabolism.acetyl-CoA carboxylation.polymeric acetyl-CoA carboxylase complex.carboxyltransferase subunit alpha'	md12g1159600	'carboxyltransferase subunit alpha of polymeric acetyl-CoA carboxylase complex'
MD00G1135400.gene	--	32.3392	32.231	34.0048	45.0105	46.7705	48.5094	normal	'Lipid metabolism.fatty acid metabolism.acetyl-CoA carboxylation.polymeric acetyl-CoA carboxylase complex.regulatory protein (CTI)'	md00g1135400	'regulatory protein (CTI) of polymeric acetyl-CoA carboxylase'
MD07G1197900.gene	--	6.68043	5.7187	7.14658	8.19035	9.68081	9.81762	normal	'Lipid metabolism.fatty acid metabolism.endoplasmic reticulum-localized fatty acid elongase (FAE) system.fatty acid elongation complex.enoyl-CoA reductase (ECR)'	md07g1197900	'enoyl-CoA reductase (ECR)'
MD14G1067300.gene	--	35.909	33.7095	33.5151	48.236	49.5683	47.3866	normal	'Lipid metabolism.glycerolipid metabolism.phosphatidate biosynthesis.endoplasmic reticulum phosphatidate biosynthesis.lysophosphatidate acyltransferase (LPAT)'	md14g1067300	'1-acylglycerol-3-phosphate O-acyltransferase'
MD03G1191400.gene	--	0.293957	0.708701	0.967487	0.760307	1.18921	1.1335	normal	'Lipid metabolism.phytosterol metabolism.phytosterol esterification.acyl-CoA:cholesterol acyltransferase'	md03g1191400	'acyl-CoA:cholesterol acyltransferase'
MD11G1056800.gene	--	7.71484	9.31884	7.90092	12.1251	11.7912	11.2243	normal	'Lipid metabolism.fatty acid metabolism.mitochondrial fatty acid synthase (mtFAS) system.malonyl-CoA:ACP transacylase (MCAT)'	md11g1056800	'malonyl-CoA:ACP transacylase (MCAT)'
MD05G1357000.gene	--	21.1453	18.7818	19.4524	27.0301	29.8991	26.1414	normal	'Lipid metabolism.sphingolipid metabolism.sphingolipid homeostasis.ceramidase activities.alkaline ceramidase (ACER)'	md05g1357000	'alkaline ceramidase (ACER)'
MD04G1102900.gene	--	5.44882	10.3823	4.75268	11.42	6.85966	11.4758	normal	'Lipid metabolism.glycerolipid metabolism.diacylglycerol biosynthesis.phosphatidate phosphatase (LPP-gamma)'	md04g1102900	'phosphatidate phosphatase (LPP-gamma)'
MD15G1091000.gene	--	89.4808	88.8363	90.6159	128.095	124.955	120.127	normal	'Lipid metabolism.fatty acid metabolism.citrate shuttle.cytosolic NADP-dependent malic enzyme'	md15g1091000	'cytosolic NADP-dependent malic enzyme'
MD04G1175000.gene	--	1.32947	1.45621	1.51781	2.08735	2.04414	1.99054	normal	'Lipid metabolism.fatty acid metabolism.fatty acid transport.fatty acid export protein (FAX)'	md04g1175000	'fatty acid export protein (FAX)'
MD02G1034500.gene	--	8.06113	8.46894	8.03626	10.8759	11.1424	11.9877	normal	'Lipid metabolism.glycerolipid metabolism.phosphatidylethanolamine biosynthesis.CDP-ethanolamine pathway.ethanolamine kinase'	md02g1034500	'ethanolamine kinase'
MD16G1073700.gene	--	49.5925	51.7928	52.3061	72.7841	69.1337	67.5581	normal	'Lipid metabolism.sphingolipid metabolism.ceramide biosynthesis.sphingobase hydroxylase (SBH/SUR2)'	md16g1073700	'sphingobase hydroxylase'
MD09G1222300.gene	--	17.1617	19.1729	16.435	24.3466	23.1336	24.0088	normal	'Lipid metabolism.glycerolipid metabolism.glycerolipid degradation.glycerol metabolism.glycerol kinase'	md09g1222300	'glycerol kinase'
MD03G1193700.gene	--	13.7021	13.2398	16.1077	19.8034	18.6528	20.0692	normal	'Lipid metabolism.fatty acid metabolism.citrate shuttle.MPC pyruvate carrier complex.component MPC2'	md03g1193700	'component MPC2 of mitochondrial pyruvate transporter'
MD07G1296500.gene	--	373.321	339.476	365.049	484.673	486.213	473.157	normal	'Lipid metabolism.fatty acid metabolism.fatty acid desaturation.electron supply.cytochrome electron shuttle hemoprotein (Cyt-b5)'	md07g1296500	'cytochrome electron shuttle hemoprotein (Cyt-b5)'
MD04G1016900.gene	--	3.81396	4.79793	3.58122	5.37841	5.39639	5.68552	normal	'Lipid metabolism.fatty acid metabolism.endoplasmic reticulum-localized fatty acid elongase (FAE) system.very long chain fatty acid elongation.catalytic protein (CER2)'	md04g1016900	'catalytic protein (CER2)'
MD04G1067300.gene	--	31.2123	32.0551	28.7925	40.7106	42.6533	39.4276	normal	'Lipid metabolism.glycerolipid metabolism.phosphatidylcholine biosynthesis.acyl-CoA:lysophosphatidylcholine acyltransferase'	md04g1067300	'acyl-CoA:lysophosphatidylcholine acyltransferase'
MD15G1405800.gene	--	17.9613	17.2158	19.6766	23.5885	23.6802	26.1144	normal	'Lipid metabolism.glycerolipid metabolism.phosphatidylethanolamine biosynthesis.mitochondrial phosphatidylserine decarboxylation pathway.membrane juxtaposition-dependent route.MICOS complex.component Mic10'	md15g1405800	'component Mic10 of MICOS complex'
MD17G1118500.gene	--	38.6523	40.4258	37.4817	51.0433	52.7264	51.308	normal	'Lipid metabolism.lipid trafficking.endoplasmic reticulum-plastid lipid transfer.long-chain acyl-CoA synthetase (LACS9)'	md17g1118500	'long-chain acyl-CoA synthetase (LACS9)'
MD01G1133600.gene	--	23.8143	25.3214	21.9235	31.6407	31.1874	31.7151	normal	'Lipid metabolism.fatty acid metabolism.endoplasmic reticulum-localized fatty acid elongase (FAE) system.fatty acid elongation complex.enoyl-CoA reductase (ECR)'	md01g1133600	'enoyl-CoA reductase (ECR)'
MD01G1103300.gene	--	4.88882	4.84781	4.00548	6.74665	6.01832	5.60218	normal	'Lipid metabolism.glycerolipid metabolism.glycerolipid degradation.glycerol metabolism.FAD-dependent glycerol-3-phosphate dehydrogenase'	md01g1103300	'FAD-dependent glycerol-3-phosphate dehydrogenase'
MD09G1171500.gene	--	0.852225	0.852706	1.11261	1.64592	1.2768	0.953402	normal	'Lipid metabolism.glycerolipid metabolism.glycerolipid degradation.triacylglycerol lipase activities.diacyl-/triacylglycerol lipase activities.lipase (OBL)'	md09g1171500	'lipase (OBL)'
MD13G1029500.gene	--	33.7441	32.7301	35.3484	44.7152	45.1511	45.401	normal	'Lipid metabolism.lipid droplet-associated activities.peroxygenase (CALEOSIN/CLO/PXG)'	md13g1029500	'peroxygenase (CALEOSIN)'
MD02G1065600.gene	--	13.8009	12.2018	13.9812	16.7578	18.6253	17.388	normal	'Lipid metabolism.sphingolipid metabolism.complex sphingolipid biosynthesis.ceramide glucosyltransferase (GCS)'	md02g1065600	'ceramide glucosyltransferase'
MD09G1208800.gene	--	1.5555	1.88474	1.87601	1.98054	2.12155	2.99118	normal	'Lipid metabolism.fatty acid metabolism.mitochondrial fatty acid synthase (mtFAS) system.malonyl-CoA synthetase (mtMCS)'	md09g1208800	'malonyl-CoA synthetase (mtMCS)'
MD15G1237100.gene	--	1.44237	1.9446	1.57617	2.82041	1.99083	1.81237	normal	'Lipid metabolism.glycerolipid metabolism.glycerolipid degradation.phospholipase activities.phospholipase D activities.phospholipase D (PLD-delta)'	md15g1237100	'phospholipase D (PLD-delta)'
MD12G1123000.gene	--	21.017	20.8981	19.5185	25.7233	29.2398	25.6703	normal	'Lipid metabolism.glycerolipid metabolism.diacylglycerol biosynthesis.phosphatidate phosphatase (LPP-gamma)'	md12g1123000	'phosphatidate phosphatase (LPP-gamma)'
MD05G1357100.gene	--	26.461	24.6719	27.0893	34.0085	35.2592	33.1305	normal	'Lipid metabolism.glycerolipid metabolism.phosphatidylglycerol biosynthesis.CDP-diacylglycerol synthase'	md05g1357100	'CDP-diacylglycerol synthase'
MD00G1002100.gene	--	60.3937	56.8877	66.9528	78.1092	77.6485	85.3594	normal	'Lipid metabolism.lipid trafficking.acyl-CoA-binding protein activities.acyl-CoA-binding protein (ACBP6)'	md00g1002100	'acyl-CoA-binding protein (ACBP6)'
MD00G1017300.gene	--	38.6642	38.0746	38.0567	50.0307	50.3852	49.5835	normal	'Lipid metabolism.fatty acid metabolism.fatty acid desaturation.first desaturation.delta-9 stearoyl-ACP desaturase (AAD)'	md00g1017300	'delta-9 stearoyl-ACP desaturase (AAD)'
MD01G1069600.gene	--	10.4675	9.60708	9.36182	12.1691	13.667	12.6956	normal	'Lipid metabolism.sphingolipid metabolism.sphingolipid phosphorylation.long-chain base phosphate metabolism.sphingoid long-chain base kinase (LCBK2)'	md01g1069600	'sphingoid long-chain base kinase (LCBK2)'
MD11G1093000.gene	--	2.17064	2.82394	2.69165	2.84796	3.66172	3.69996	normal	'Lipid metabolism.phytosterol metabolism.phytosterol C4-demethylation complex.methylsterol monooxygenase component SMO2'	md11g1093000	'methylsterol monooxygenase SMO2 of phytosterol C4-demethylation complex'
MD02G1173000.gene	--	2.63987	1.59459	3.04655	2.77765	3.59666	3.38238	normal	'Lipid metabolism.glycerolipid metabolism.glycerolipid degradation.triacylglycerol lipase activities.diacyl-/triacylglycerol lipase activities.lipase (OBL)'	md02g1173000	'lipase (OBL)'
MD07G1136200.gene	--	35.8065	40.1961	35.5934	49.9073	50.9682	44.6155	normal	'Lipid metabolism.glycerolipid metabolism.phosphatidate biosynthesis.endoplasmic reticulum phosphatidate biosynthesis.glycerol-3-phosphate acyltransferase (GPAT4-8)'	md07g1136200	'glycerol-3-phosphate acyltransferase (GPAT4-8)'
MD12G1007000.gene	--	12.0795	10.8852	11.6172	14.4057	16.32	14.4263	normal	'Lipid metabolism.glycerolipid metabolism.phosphatidylethanolamine biosynthesis.CDP-ethanolamine pathway.aminoalcohol phosphotransferase'	md12g1007000	'aminoalcohol phosphotransferase'
MD05G1229700.gene	--	20.659	20.578	20.036	26.3949	25.0909	28.4439	normal	'Lipid metabolism.fatty acid metabolism.fatty acid degradation.auxiliary degradation activities.dienoyl-CoA reductase'	md05g1229700	'dienoyl-CoA reductase'
MD05G1247800.gene	--	3.49378	4.63449	4.24707	5.37021	5.82214	5.0415	normal	'Lipid metabolism.glycerolipid metabolism.phosphatidylcholine biosynthesis.CTP:phosphorylcholine cytidylyltransferase'	md05g1247800	'CTP:phosphorylcholine cytidylyltransferase'
MD16G1036400.gene	--	1.07183	0.755413	0.965243	1.57487	1.16143	1.08409	normal	'Lipid metabolism.glycerolipid metabolism.diacylglycerol biosynthesis.phosphatidate phosphatase (LPP-alpha)'	md16g1036400	'phosphatidate phosphatase (LPP-alpha)'
MD16G1042000.gene	--	12.7883	12.6942	13.7973	17.1141	17.8109	16.1358	normal	'Lipid metabolism.glycerolipid metabolism.glycerolipid degradation.triacylglycerol lipase activities.monoacylglycerol lipase'	md16g1042000	'monoacylglycerol lipase'
MD02G1106200.gene	--	1.90943	2.10842	1.53086	2.48849	2.61661	2.21982	normal	'Lipid metabolism.glycerolipid metabolism.phosphatidate biosynthesis.lyso-glycerophospholipid acyltransferase'	md02g1106200	'lyso-glycerophospholipid acyltransferase'
MD06G1209100.gene	--	2.31558	2.72406	2.17175	2.78796	3.12981	3.43659	normal	'Lipid metabolism.lipid trafficking.endoplasmic reticulum-plastid lipid transfer.phospholipid transverse translocation.ALA-ALIS flippase complex.P4-type ATPase component ALA'	md06g1209100	'active component ALA of ALA-ALIS flippase complex'
MD14G1083100.gene	--	1.03275	1.01962	0.983692	1.15452	1.46242	1.3759	normal	'Lipid metabolism.glycerolipid metabolism.glycerolipid degradation.triacylglycerol lipase activities.diacyl-/triacylglycerol lipase activities.lipase (Patatin/SDP)'	md14g1083100	'Patatin-type lipase'
MD09G1194700.gene	--	1.41663	1.56737	1.49279	1.78899	2.04847	1.97864	normal	'Lipid metabolism.glycerolipid metabolism.glycerolipid degradation.phospholipase activities.phospholipase D activities.phospholipase D (PLD-epsilon)'	md09g1194700	'phospholipase D (PLD-epsilon)'
MD17G1215600.gene	--	28.1372	32.147	31.7914	39.7451	38.9376	39.4609	normal	'Lipid metabolism.glycerolipid metabolism.glycerolipid degradation.glycerol metabolism.glycerol kinase'	md17g1215600	'glycerol kinase'
MD07G1155300.gene	--	47.9354	50.3155	56.5336	63.9942	65.4184	68.7472	normal	'Lipid metabolism.fatty acid metabolism.fatty acid desaturation.electron supply.cytochrome electron shuttle hemoprotein (Cyt-b5)'	md07g1155300	'cytochrome electron shuttle hemoprotein (Cyt-b5)'
MD07G1215500.gene	--	15.364	17.7472	16.2244	21.4113	21.1937	20.4775	normal	'Lipid metabolism.sphingolipid metabolism.complex sphingolipid biosynthesis.glycosylinositol phosphorylceramide (GIPC) biosynthesis.GIPC mannosyltransferase (GMT1)'	md07g1215500	'GIPC mannosyltransferase (GMT1)'
MD12G1013300.gene	--	86.721	87.2344	80.7542	109.609	106.917	107.204	normal	'Lipid metabolism.fatty acid metabolism.fatty acid desaturation.electron supply.NADH:cytochrome-b5 reductase (CBR1)'	md12g1013300	'NADH:cytochrome-b5 reductase (CBR1)'
MD15G1226000.gene	--	4.13934	2.33638	3.43935	4.90187	3.75139	4.16809	normal	'Lipid metabolism.glycerolipid metabolism.phosphatidate biosynthesis.lyso-glycerophospholipid acyltransferase'	md15g1226000	'lyso-glycerophospholipid acyltransferase'
MD01G1238800.gene	--	13.6717	14.9399	13.19	18.6202	17.5209	17.0864	normal	'Lipid metabolism.fatty acid metabolism.acetyl-CoA carboxylation.polymeric acetyl-CoA carboxylase complex.regulatory protein (CTI)'	md01g1238800	'regulatory protein (CTI) of polymeric acetyl-CoA carboxylase'
MD17G1184200.gene	--	56.9901	61.1887	54.6975	73.0623	74.3213	72.0099	normal	'Lipid metabolism.fatty acid metabolism.citrate shuttle.cytosolic NADP-dependent malic enzyme'	md17g1184200	'cytosolic NADP-dependent malic enzyme'
MD01G1119700.gene	--	92.7696	88.2465	92.3952	116.39	116.679	113.435	normal	'Lipid metabolism.glycerolipid metabolism.glycerolipid degradation.triacylglycerol lipase activities.monoacylglycerol lipase'	md01g1119700	'monoacylglycerol lipase'
MD00G1064800.gene	--	7.37695	7.16649	8.30025	9.93815	9.00777	10.1089	normal	'Lipid metabolism.fatty acid metabolism.plastidial fatty acid synthase (ptFAS) system.hydroxyacyl-ACP dehydratase (ptHD)'	md00g1064800	'hydroxyacyl-ACP dehydratase (ptHD)'
MD17G1209200.gene	--	140.889	145.375	145.829	189.377	178.131	177.559	normal	'Lipid metabolism.glycerolipid metabolism.glycerolipid degradation.phospholipase activities.phospholipase D activities.phospholipase D (PLD-alpha)'	md17g1209200	'phospholipase D (PLD-alpha)'
MD16G1238600.gene	--	17.2856	17.1424	16.7616	21.7891	21.8606	20.9468	normal	'Lipid metabolism.fatty acid metabolism.acetyl-CoA carboxylation.polymeric acetyl-CoA carboxylase complex.BC-BCCP-BADC subcomplex.biotin carboxylase subunit (BC)'	md16g1238600	'biotin carboxylase subunit of polymeric acetyl-CoA carboxylase complex'
MD06G1017000.gene	--	801.355	714.305	819.958	936.226	979.051	1033.07	normal	'Lipid metabolism.lipid trafficking.acyl-CoA-binding protein activities.acyl-CoA-binding protein (ACBP6)'	md06g1017000	'acyl-CoA-binding protein (ACBP6)'
MD16G1134300.gene	--	26.4283	24.5628	26.8424	32.2888	33.4547	32.4115	normal	'Lipid metabolism.glycerolipid metabolism.triacylglycerol biosynthesis.acyl-CoA:diacylglycerol acyltransferase activities.cytosolic acyl-CoA:diacylglycerol acyltransferase (DGAT3)'	md16g1134300	'cytosolic acyl-CoA:diacylglycerol acyltransferase (DGAT3)'
MD08G1017500.gene	--	17.7768	17.8499	18.1211	21.6776	23.2625	22.817	normal	'Lipid metabolism.glycerolipid metabolism.cardiolipin biosynthesis.cardiolipin deacylase'	md08g1017500	'cardiolipin deacylase'
MD13G1210400.gene	--	34.3226	35.8001	36.0222	49.5684	43.8197	40.4109	normal	'Lipid metabolism.fatty acid metabolism.fatty acid degradation.auxiliary degradation activities.dodecenoyl-CoA isomerase'	md13g1210400	'dodecenoyl-CoA isomerase'
MD10G1081700.gene	--	3.94245	4.48922	4.16656	5.29245	5.27484	5.29988	normal	'Lipid metabolism.glycerolipid metabolism.phosphatidate biosynthesis.endoplasmic reticulum phosphatidate biosynthesis.lysophosphatidate acyltransferase (LPAT)'	md10g1081700	'1-acylglycerol-3-phosphate O-acyltransferase'
MD13G1095200.gene	--	344.916	368.582	352.51	455.973	447.906	432.295	normal	'Lipid metabolism.fatty acid metabolism.citrate shuttle.ATP-dependent citrate lyase heterodimer.alpha chain'	md13g1095200	'alpha chain of ATP-dependent citrate lyase complex'
MD16G1164100.gene	--	22.7726	23.1406	22.7724	30.5645	29.7283	25.8156	normal	'Lipid metabolism.fatty acid metabolism.fatty acid degradation.alternative beta-oxidation.monofunctionial hydroxyacyl-CoA dehydrogenase'	md16g1164100	'monofunctionial hydroxyacyl-CoA dehydrogenase'
MD14G1217800.gene	--	11.1984	9.6718	10.0979	13.4523	13.4549	11.9277	normal	'Lipid metabolism.sphingolipid metabolism.ceramide biosynthesis.ceramide synthase (LOH)'	md14g1217800	'ceramide synthase'
MD00G1025800.gene	--	2.71818	2.97425	3.25639	3.67173	4.03699	3.55342	normal	'Lipid metabolism.fatty acid metabolism.endoplasmic reticulum-localized fatty acid elongase (FAE) system.fatty acid elongation complex.condensing enzyme activities.3-ketoacyl-CoA synthase (KCS)'	md00g1025800	'3-ketoacyl-CoA synthase (KCS)'
MD16G1057500.gene	--	5.96141	6.22667	5.27387	7.28526	7.24626	7.35859	normal	'Lipid metabolism.glycerolipid metabolism.phosphatidylethanolamine biosynthesis.CDP-ethanolamine pathway.aminoalcohol phosphotransferase'	md16g1057500	'aminoalcohol phosphotransferase'
MD15G1016400.gene	--	16.2403	17.7416	19.3999	22.9286	21.933	21.9594	normal	'Lipid metabolism.glycerolipid metabolism.cardiolipin biosynthesis.cardiolipin deacylase'	md15g1016400	'cardiolipin deacylase'
MD17G1244600.gene	--	3.42483	4.09486	3.49117	4.61338	4.39511	4.82494	normal	'Lipid metabolism.glycerolipid metabolism.glycerolipid degradation.triacylglycerol lipase activities.monoacylglycerol lipase'	md17g1244600	'monoacylglycerol lipase'
MD11G1072300.gene	--	6.7126	6.88487	5.7122	6.5329	8.93311	8.8948	normal	'Lipid metabolism.fatty acid metabolism.fatty acid desaturation.methyl-end desaturation.delta-12/delta-15 fatty acid desaturase (FAD2/3/6-8)'	md11g1072300	'delta-12/delta-15 fatty acid desaturase'
MD10G1017400.gene	--	30.8357	31.4616	33.1505	38.1453	41.7154	38.941	normal	'Lipid metabolism.sphingolipid metabolism.sphingolipid transport.glycolipid transfer protein (GLTP)'	md10g1017400	'glycolipid transfer protein (GLTP)'
MD15G1327100.gene	--	17.9684	17.0721	17.5908	21.509	22.2438	21.7061	normal	'Lipid metabolism.fatty acid metabolism.fatty acid degradation.core beta-oxidation.acyl CoA oxidase (ACX)'	md15g1327100	'acyl CoA oxidase (ACX)'
MD16G1107100.gene	--	29.1173	28.5234	29.1045	35.4983	35.4363	36.9195	normal	'Lipid metabolism.fatty acid metabolism.endoplasmic reticulum-localized fatty acid elongase (FAE) system.fatty acid elongation complex.3-ketoacyl-CoA reductase (KCR)'	md16g1107100	'3-ketoacyl-CoA reductase (KCR)'
MD06G1207300.gene	--	13.0118	12.7643	12.3798	15.0332	16.3129	16.086	normal	'Lipid metabolism.sphingolipid metabolism.ceramide biosynthesis.ceramide synthase (LOH)'	md06g1207300	'ceramide synthase'
MD05G1286700.gene	--	6.86352	6.4355	7.236	8.26581	8.42057	8.81442	normal	'Lipid metabolism.fatty acid metabolism.plastidial fatty acid synthase (ptFAS) system.ketoacyl-ACP synthase (ptKAS) activities.ketoacyl-ACP synthase I'	md05g1286700	'ketoacyl-ACP synthase I'
MD02G1224900.gene	--	6.57327	6.64438	6.24553	9.09075	8.06151	7.03741	normal	'Lipid metabolism.lipid trafficking.endoplasmic reticulum-plastid lipid transfer.lipid trafficking cofactor (TGD4)'	md02g1224900	'lipid trafficking cofactor (TGD4)'
MD03G1079000.gene	--	47.2919	49.6167	46.0313	59.2454	60.593	56.9573	normal	'Lipid metabolism.sphingolipid metabolism.sphingolipid homeostasis.ceramidase activities.neutral ceramidase (NCER)'	md03g1079000	'neutral ceramidase (NCER)'
MD02G1263000.gene	--	10.1912	10.9083	10.3769	12.9104	12.6179	13.3526	normal	'Lipid metabolism.lipid trafficking.endoplasmic reticulum-plastid lipid transfer.phospholipid transverse translocation.ALA-ALIS flippase complex.P4-type ATPase component ALA'	md02g1263000	'active component ALA of ALA-ALIS flippase complex'
MD04G1018900.gene	--	18.4092	19.5557	17.2451	22.5062	22.9657	22.6206	normal	'Lipid metabolism.fatty acid metabolism.plastidial fatty acid synthase (ptFAS) system.elongation of exogenous fatty acid chains.medium-chain acyl-ACP synthetase'	md04g1018900	'medium-chain acyl-ACP synthetase'
MD10G1178900.gene	--	0.81862	0.83757	0.832598	0.861968	1.31165	0.948433	normal	'Lipid metabolism.phytosterol metabolism.phytosterol esterification.phospholipid:sterol acyltransferase'	md10g1178900	'phospholipid:sterol acyltransferase'
MD17G1129400.gene	--	28.3683	25.0051	24.4983	31.6246	33.1556	30.9256	normal	'Lipid metabolism.glycerolipid metabolism.phosphatidylcholine biosynthesis.CTP:phosphorylcholine cytidylyltransferase'	md17g1129400	'CTP:phosphorylcholine cytidylyltransferase'
MD12G1188700.gene	--	29.7642	27.7852	28.5253	35.0466	37.4401	33.0565	normal	'Lipid metabolism.fatty acid metabolism.fatty acid transport.fatty acid export protein (FAX)'	md12g1188700	'fatty acid export protein (FAX)'
MD09G1254800.gene	--	6.40339	5.99997	5.45998	7.78929	7.2055	6.96007	normal	'Lipid metabolism.phytosterol metabolism.plant sterol pathway.delta7-sterol C-5 desaturase'	md09g1254800	'delta7-sterol C-5 desaturase'
MD13G1072900.gene	--	32.135	30.8073	28.7129	36.7289	36.6431	38.4274	normal	'Lipid metabolism.sphingolipid metabolism.ceramide biosynthesis.sphingobase hydroxylase (SBH/SUR2)'	md13g1072900	'sphingobase hydroxylase'
MD09G1116900.gene	--	36.5525	34.976	38.7704	45.7915	44.3276	44.5537	normal	'Lipid metabolism.fatty acid metabolism.citrate shuttle.MPC pyruvate carrier complex.component MPC2'	md09g1116900	'component MPC2 of mitochondrial pyruvate transporter'
MD15G1203100.gene	--	4.55401	3.99995	3.18118	5.15797	4.46686	4.84237	normal	'Lipid metabolism.glycerolipid metabolism.glycerolipid degradation.phospholipase activities.phospholipase A2 activities.phospholipase A2 (sPLA2)'	md15g1203100	'phospholipase A2 (sPLA2)'
MD06G1138100.gene	--	4.082	5.00807	4.26335	5.59856	5.28422	5.47209	normal	'Lipid metabolism.fatty acid metabolism.plastidial fatty acid synthase (ptFAS) system.termination of fatty acid chains.palmitoyl-ACP thioesterase (FATB)'	md06g1138100	'palmitoyl-ACP thioesterase (FATB)'
MD09G1117200.gene	--	3.21504	2.36833	2.7319	3.7796	3.25294	3.16085	normal	'Lipid metabolism.fatty acid metabolism.mitochondrial fatty acid synthase (mtFAS) system.ketoacyl-ACP synthase (mtKAS)'	md09g1117200	'ketoacyl-ACP synthase (mtKAS)'
MD12G1250100.gene	--	20.3416	20.2013	19.6652	25.7948	24.7583	22.6581	normal	'Lipid metabolism.sphingolipid metabolism.complex sphingolipid biosynthesis.glycosylinositol phosphorylceramide (GIPC) biosynthesis.inositol phosphorylceramide glucuronosyltransferase (IPUT1)'	md12g1250100	'inositol phosphorylceramide glucuronosyltransferase (IPUT1)'
MD11G1075900.gene	--	30.6906	26.8244	27.8974	35.6883	35.2705	32.854	normal	'Lipid metabolism.glycerolipid metabolism.glycerolipid degradation.phospholipase activities.phospholipase C activities.phospholipase C (nPLC)'	md11g1075900	'phospholipase C (nPLC)'
MD15G1221800.gene	--	27.1874	27.4258	30.2561	35.1262	34.9251	33.013	normal	'Lipid metabolism.fatty acid metabolism.plastidial fatty acid synthase (ptFAS) system.ketoacyl-ACP synthase (ptKAS) activities.ketoacyl-ACP synthase II'	md15g1221800	'ketoacyl-ACP synthase II'
MD16G1052200.gene	--	8.50015	9.84389	9.90088	11.9694	11.8514	10.5228	normal	'Lipid metabolism.sphingolipid metabolism.ceramide biosynthesis.ceramide synthase (LOH)'	md16g1052200	'ceramide synthase'
MD01G1124200.gene	--	57.5556	56.9758	56.6017	69.3612	68.7746	69.3943	normal	'Lipid metabolism.fatty acid metabolism.fatty acid degradation.auxiliary degradation activities.dodecenoyl-CoA isomerase'	md01g1124200	'dodecenoyl-CoA isomerase'
MD03G1024000.gene	--	5.02336	6.25415	5.66972	6.50214	7.80236	6.30879	normal	'Lipid metabolism.glycerolipid metabolism.phosphatidylethanolamine biosynthesis.mitochondrial phosphatidylserine decarboxylation pathway.phosphatidylserine-transfer-dependent route.UPS2-Mdm35 phospholipid transfer complex.component UPS2'	md03g1024000	'component UPS2 of UPS2-Mdm35 phospholipid transfer complex'
MD12G1263100.gene	--	18.6911	16.6085	15.6825	21.1571	19.4108	21.088	normal	'Lipid metabolism.fatty acid metabolism.mitochondrial fatty acid synthase (mtFAS) system.acyl carrier protein (mtACP)'	md12g1263100	'acyl carrier protein (mtACP)'
MD08G1135900.gene	--	23.5629	22.2435	21.6976	28.6856	26.9279	25.8203	normal	'Lipid metabolism.fatty acid metabolism.plastidial fatty acid synthase (ptFAS) system.ketoacyl-ACP synthase (ptKAS) activities.ketoacyl-ACP synthase III'	md08g1135900	'ketoacyl-ACP synthase III'
MD13G1166700.gene	--	14.5627	13.7589	13.7781	17.4702	17.3061	16.0101	normal	'Lipid metabolism.fatty acid metabolism.fatty acid degradation.core beta-oxidation.multifunctional enzyme (MFP)'	md13g1166700	'multifunctional enzyme (MFP)'
MD12G1196100.gene	--	9.41751	9.92257	8.89459	11.9457	11.0802	10.9613	normal	'Lipid metabolism.glycerolipid metabolism.phosphatidylethanolamine biosynthesis.CDP-ethanolamine pathway.CTP:phosphorylethanolamine cytidylyltransferase'	md12g1196100	'CTP:phosphorylethanolamine cytidylyltransferase'
MD16G1035000.gene	--	15.6254	16.0008	15.7529	19.7319	18.4576	18.7248	normal	'Lipid metabolism.glycerolipid metabolism.phosphatidylserine biosynthesis.base-exchange pathway.base-exchange-type phosphatidylserine synthase'	md16g1035000	'base-exchange-type phosphatidylserine synthase'
MD13G1140500.gene	--	6.41359	6.44254	6.08112	7.79485	8.0116	6.97332	normal	'Lipid metabolism.lipid trafficking.endoplasmic reticulum-plastid lipid transfer.lipid trafficking cofactor (TGD4)'	md13g1140500	'lipid trafficking cofactor (TGD4)'
MD07G1153400.gene	--	23.9602	23.2749	29.8391	30.7418	28.9791	32.8711	normal	'Lipid metabolism.sphingolipid metabolism.ceramide biosynthesis.serine C-palmitoyltransferase activity.regulatory protein (ORM)'	md07g1153400	'regulatory protein (ORM) of serine C-palmitoyltransferase activity'
MD02G1143500.gene	--	0.550305	0.647839	0.947902	1.08414	1.10331	0.497071	normal	'Lipid metabolism.glycerolipid metabolism.diacylglycerol biosynthesis.phosphatidate phosphatase (LPP-epsilon)'	md02g1143500	'phosphatidate phosphatase (LPP-epsilon)'
MD06G1055900.gene	--	5.08134	4.0224	4.59436	5.91465	5.84829	4.72006	normal	'Lipid metabolism.glycerolipid metabolism.phosphatidylethanolamine biosynthesis.mitochondrial phosphatidylserine decarboxylation pathway.phosphatidylserine decarboxylase'	md06g1055900	'mitochondrial phosphatidylserine decarboxylase'
MD03G1107400.gene	--	5.20526	4.71014	4.64664	5.83128	5.88847	5.73857	normal	'Lipid metabolism.fatty acid metabolism.mitochondrial fatty acid synthase (mtFAS) system.enoyl-ACP reductase (mtER)'	md03g1107400	'enoyl-ACP reductase (mtER)'
MD10G1331500.gene	--	1.32379	1.25797	0.853727	1.22875	1.41522	1.54917	normal	'Lipid metabolism.phytosterol metabolism.phytosterol esterification.acyl-CoA:cholesterol acyltransferase'	md10g1331500	'acyl-CoA:cholesterol acyltransferase'
MD00G1035900.gene	--	70.2309	75.6046	74.5741	87.8511	85.0434	89.8616	normal	'Lipid metabolism.fatty acid metabolism.fatty acid desaturation.electron supply.cytochrome electron shuttle hemoprotein (Cyt-b5)'	md00g1035900	'cytochrome electron shuttle hemoprotein (Cyt-b5)'
MD13G1124500.gene	--	23.6573	22.3163	20.0834	24.9309	28.2358	25.234	normal	'Lipid metabolism.fatty acid metabolism.fatty acid degradation.auxiliary degradation activities.dienoyl-CoA isomerase'	md13g1124500	'dienoyl-CoA isomerase'
MD13G1043300.gene	--	8.40248	9.07912	8.51912	12.0865	9.47038	9.30307	normal	'Lipid metabolism.sphingolipid metabolism.sphingolipid transport.sphingosine transfer protein (ACD11)'	md13g1043300	'sphingosine transfer protein'
MD13G1118800.gene	--	35.7356	40.1692	37.1445	43.7703	44.8718	44.7608	normal	'Lipid metabolism.lipid droplet-associated activities.associated factor (LDAP)'	md13g1118800	'associated factor (LDAP)'
MD08G1220800.gene	--	11.4189	12.5456	12.7108	12.7567	15.8052	14.7645	normal	Lipid metabolism.fatty acid metabolism.plastidial fatty acid synthase (ptFAS) system.hydroxyacyl-ACP dehydratase (ptHD)'	md08g1220800	'hydroxyacyl-ACP dehydratase (ptHD)'
MD10G1300100.gene	--	28.4739	25.3015	26.5206	31.7254	31.5194	31.5104	normal	'Lipid metabolism.glycerolipid metabolism.glycerolipid degradation.triacylglycerol lipase activities.monoacylglycerol lipase'	md10g1300100	'monoacylglycerol lipase'
MD09G1152800.gene	--	5.45509	4.1248	4.92119	5.82927	5.86119	5.4691	normal	'Lipid metabolism.glycerolipid metabolism.phosphatidylglycerol biosynthesis.phosphatidylglycerophosphate phosphatase (PGPP)'	md09g1152800	'phosphatidylglycerophosphate phosphatase (PGPP)'
MD05G1351700.gene	--	10.3438	10.7634	10.255	12.5948	13.0899	11.2307	normal	'Lipid metabolism.fatty acid metabolism.acetyl-CoA generation.malonyl-CoA decarboxylase'	md05g1351700	'malonyl-CoA decarboxylase'
MD10G1318100.gene	--	6.82034	9.03832	7.04311	9.6449	9.67868	7.67263	normal	'Lipid metabolism.glycerolipid metabolism.cardiolipin biosynthesis.cardiolipin synthase'	md10g1318100	cardiolipin synthase'
MD05G1249900.gene	--	12.2049	12.4521	11.2052	14.2442	14.0883	13.809	normal	'Lipid metabolism.fatty acid metabolism.fatty acid degradation.auxiliary degradation activities.dienoyl-CoA reductase'	md05g1249900	'dienoyl-CoA reductase'
MD10G1209100.gene	--	3.24579	2.52568	2.70909	3.08037	3.74997	3.1981	normal	'Lipid metabolism.fatty acid metabolism.fatty acid degradation.auxiliary degradation activities.dienoyl-CoA reductase'	md10g1209100	'dienoyl-CoA reductase'
MD13G1122300.gene	--	31.1374	31.1804	29.312	36.9234	37.8379	32.5762	normal	'Lipid metabolism.sphingolipid metabolism.sphingolipid phosphorylation.long-chain base phosphate metabolism.sphingosine-1-phosphate lyase (DPL1)'	md13g1122300	'sphingosine-1-phosphate lyase (DPL1)'
MD05G1027200.gene	--	3.63298	3.33743	3.23213	3.39234	4.20535	4.34428	normal	'Lipid metabolism.phytosterol metabolism.phytosterol glycosylation.UDP-glucose:sterol glucosyltransferase'	md05g1027200	'UDP-glucose:sterol glucosyltransferase'
MD12G1087400.gene	--	6.17116	7.37931	6.18093	8.18277	7.14454	7.71919	normal	'Lipid metabolism.glycerolipid metabolism.glycerolipid degradation.triacylglycerol lipase activities.diacyl-/triacylglycerol lipase activities.lipase (Patatin/SDP)'	md12g1087400	'Patatin-type lipase'
MD10G1329800.gene	--	32.9132	31.4418	30.9992	35.9306	38.879	36.4737	normal	'Lipid metabolism.fatty acid metabolism.citrate shuttle.MPC pyruvate carrier complex.component MPC2'	md10g1329800	'component MPC2 of mitochondrial pyruvate transporter'
MD01G1178000.gene	--	9.7843	11.0703	10.5508	11.9774	12.5594	12.0751	normal	'Lipid metabolism.sphingolipid metabolism.sphingolipid phosphorylation.ceramide kinase'	md01g1178000	'ceramide kinase'
MD07G1194300.gene	--	2.41402	2.01655	2.16297	2.55784	2.45425	2.80986	normal	'Lipid metabolism.fatty acid metabolism.fatty acid degradation.auxiliary degradation activities.dodecenoyl-CoA isomerase'	md07g1194300	'dodecenoyl-CoA isomerase'
MD07G1088600.gene	--	21.3284	21.7002	25.7386	26.3101	29.3845	24.4588	normal	'Lipid metabolism.fatty acid metabolism.mitochondrial fatty acid synthase (mtFAS) system.acyl carrier protein (mtACP)'	md07g1088600	'acyl carrier protein (mtACP)'
MD06G1050100.gene	--	5.8521	5.46206	4.46991	6.39033	6.04411	5.98442	normal	'Lipid metabolism.glycerolipid metabolism.glycerolipid degradation.phospholipase activities.phospholipase A1 activities.phospholipase A1 (PC-PLA1)'	md06g1050100	'phospholipase A1 (PC-PLA1)'
MD17G1212200.gene	--	9.82915	9.23158	8.02604	10.9521	10.3513	10.2429	normal	'Lipid metabolism.glycerolipid metabolism.phosphatidylcholine biosynthesis.phosphatidylcholine:diacylglycerol cholinephosphotransferase (PDCT)'	md17g1212200	'phosphatidylcholine:diacylglycerol cholinephosphotransferase (PDCT)'
MD10G1036100.gene	--	5.94008	6.24592	6.07788	6.52692	7.65495	7.03792	normal	'Lipid metabolism.glycerolipid metabolism.phosphatidylcholine biosynthesis.choline homeostasis.choline kinase'	md10g1036100	'choline kinase'
MD05G1034200.gene	--	11.5161	12.1819	13.0797	14.9011	13.7354	14.0463	normal	'Lipid metabolism.glycerolipid metabolism.phosphatidylcholine biosynthesis.choline homeostasis.choline kinase'	md05g1034200	'choline kinase'
MD11G1028900.gene	--	17.4212	17.643	19.4785	19.6051	21.818	21.7734	normal	'Lipid metabolism.glycerolipid metabolism.phosphatidylethanolamine biosynthesis.mitochondrial phosphatidylserine decarboxylation pathway.phosphatidylserine-transfer-dependent route.UPS2-Mdm35 phospholipid transfer complex.component UPS2'	md11g1028900	'component UPS2 of UPS2-Mdm35 phospholipid transfer complex'
MD03G1071800.gene	--	38.1583	37.9048	36.5222	45.1551	43.9102	41.2205	normal	'Lipid metabolism.glycerolipid metabolism.glycerolipid degradation.phospholipase activities.phospholipase C activities.phospholipase C (nPLC)'	md03g1071800	'phospholipase C (nPLC)'
MD00G1019100.gene	--	3.1309	3.15741	3.55168	4.09497	3.49018	3.83056	normal	'Lipid metabolism.fatty acid metabolism.fatty acid desaturation.electron supply.cytochrome electron shuttle hemoprotein (Cyt-b5)'	md00g1019100	'cytochrome electron shuttle hemoprotein (Cyt-b5)'
MD01G1023900.gene	--	16.7318	17.6452	18.7715	20.3014	20.9345	20.205	normal	'Lipid metabolism.glycerolipid metabolism.phosphatidylethanolamine biosynthesis.mitochondrial phosphatidylserine decarboxylation pathway.membrane juxtaposition-dependent route.MICOS complex.component Mic60'	md01g1023900	'component Mic60 of MICOS complex'
MD13G1253800.gene	--	20.3274	19.3142	18.5355	23.7606	22.6886	20.8123	normal	'Lipid metabolism.glycerolipid metabolism.glycerolipid degradation.glycerol metabolism.glycerol-3-phosphatase'	md13g1253800	'glycerol-3-phosphatase'
MD17G1142900.gene	--	22.745	22.4787	21.1118	25.742	25.3845	25.4685	normal	'Lipid metabolism.fatty acid metabolism.fatty acid degradation.glyoxylate cycle.citrate synthase'	md17g1142900	'citrate synthase'
MD13G1156700.gene	--	85.4641	86.6767	88.581	100.681	101.221	98.8898	normal	'Lipid metabolism.glycerolipid metabolism.triacylglycerol biosynthesis.acyl-CoA:diacylglycerol acyltransferase activities.cytosolic acyl-CoA:diacylglycerol acyltransferase (DGAT3)'	md13g1156700	'cytosolic acyl-CoA:diacylglycerol acyltransferase (DGAT3)'
MD05G1238200.gene	--	64.9436	61.4303	63.6096	74.5832	73.0484	71.5691	normal	'Lipid metabolism.lipid trafficking.endoplasmic reticulum-plastid lipid transfer.phospholipid transverse translocation.ALA-ALIS flippase complex.regulatory component ALIS'	md05g1238200	'regulatory component ALIS of ALA-ALIS flippase complex'
MD07G1223100.gene	--	1.81154	1.77487	2.3052	2.35593	2.28027	2.22647	normal	'Lipid metabolism.fatty acid metabolism.fatty acid desaturation.methyl-end desaturation.delta-12/delta-15 fatty acid desaturase (FAD2/3/6-8)'	md07g1223100	'delta-12/delta-15 fatty acid desaturase'
MD12G1143300.gene	--	74.9866	77.7405	76.7191	91.7644	87.9371	84.74	normal	'Lipid metabolism.lipid trafficking.endoplasmic reticulum-plasma membrane lipid transfer.lipid transfer protein (ORP3a)'	md12g1143300	'lipid transfer protein (ORP3a)'
MD09G1220700.gene	--	4.38053	5.00548	4.8197	4.91338	5.74356	5.76935	normal	'Lipid metabolism.fatty acid metabolism.acetyl-CoA carboxylation.polymeric acetyl-CoA carboxylase complex.BC-BCCP-BADC subcomplex.regulatory subunit (BADC)'	md09g1220700	'regulatory subunit of polymeric acetyl-CoA carboxylase complex'
MD04G1116800.gene	--	7.67748	7.71116	7.38345	9.29484	8.75188	8.19233	normal	'Lipid metabolism.galactolipid and sulfolipid biosynthesis.phosphatidate phosphatase'	md04g1116800	'phosphatidic acid phosphatase'
MD04G1045100.gene	--	19.8814	19.6213	18.501	23.0299	22.0928	21.6248	normal	'Lipid metabolism.phytosterol metabolism.phytosterol C4-demethylation complex.3-beta hydroxysteroid dehydrogenase component CSD'	md04g1045100	'3-beta hydroxysteroid dehydrogenase of phytosterol C4-demethylation complex'
MD16G1166400.gene	--	34.406	35.7362	32.9477	40.8196	39.025	38.598	normal	'Lipid metabolism.fatty acid metabolism.fatty acid degradation.core beta-oxidation.multifunctional enzyme (MFP)'	md16g1166400	'multifunctional enzyme (MFP)'
MD05G1175200.gene	--	23.6165	21.2807	21.6713	25.2966	24.4861	26.6552	normal	'Lipid metabolism.fatty acid metabolism.fatty acid desaturation.electron supply.cytochrome electron shuttle hemoprotein (Cyt-b5)'	md05g1175200	'cytochrome electron shuttle hemoprotein (Cyt-b5)'
MD15G1144400.gene	--	9.75862	9.863	9.56483	10.8029	12.2764	10.2855	normal	'Lipid metabolism.glycerolipid metabolism.phosphatidate biosynthesis.plastidial phosphatidate biosynthesis.lysophosphatidate acyltransferase (ATS2)'	md15g1144400	'lysophosphatidate acyltransferase (ATS2)'
MD04G1003800.gene	--	75.1974	75.713	74.4752	87.7498	85.8965	83.4168	normal	'Lipid metabolism.fatty acid metabolism.fatty acid degradation.core beta-oxidation.3-ketoacyl-CoA thiolase (KAT)'	md04g1003800	'3-ketoacyl-CoA thiolase (KAT)'
MD09G1004800.gene	--	23.2501	22.6984	23.5717	25.5885	26.6473	26.978	normal	'Lipid metabolism.sphingolipid metabolism.ceramide biosynthesis.serine C-palmitoyltransferase activity.serine C-palmitoyltransferase complex.catalytic subunit LCB2'	md09g1004800	'catalytic subunit 2 of serine C-palmitoyltransferase complex'
MD03G1081100.gene	--	11.3844	11.3382	13.425	13.7071	14.2388	13.3086	normal	'Lipid metabolism.sphingolipid metabolism.complex sphingolipid biosynthesis.glycosylinositol phosphorylceramide (GIPC) biosynthesis.inositol phosphorylceramide synthase (IPCS)'	md03g1081100	'inositol phosphorylceramide synthase (IPCS)'
MD01G1124100.gene	--	24.0672	21.3917	21.3323	24.8143	27.7407	23.5416	normal	'Lipid metabolism.fatty acid metabolism.fatty acid degradation.auxiliary degradation activities.dodecenoyl-CoA isomerase'	md01g1124100	'dodecenoyl-CoA isomerase'
MD00G1200100.gene	--	1.81206	1.20705	1.16916	1.79785	1.12772	1.9221	normal	'Lipid metabolism.sphingolipid metabolism.sphingolipid transport.glycolipid transfer protein (GLTP)'	md00g1200100	'glycolipid transfer protein (GLTP)'
MD17G1223600.gene	--	6.16623	5.3127	4.92491	5.62762	7.08702	6.25108	normal	'Lipid metabolism.glycerolipid metabolism.phosphatidylcholine biosynthesis.phosphotidyl-base N-methyltransferase'	md17g1223600	'phosphotidyl-base N-methyltransferase'
MD02G1127500.gene	--	12.246	10.8428	10.9343	13.6346	13.7612	11.3387	normal	'Lipid metabolism.fatty acid metabolism.plastidial fatty acid synthase (ptFAS) system.termination of fatty acid chains.oleoyl-ACP thioesterase (FATA)'	md02g1127500	'oleoyl-ACP thioesterase (FATA)'
MD07G1182900.gene	--	5.44589	4.88403	5.31364	6.4452	6.23139	5.14695	normal	'Lipid metabolism.glycerolipid metabolism.phosphatidylglycerol biosynthesis.phosphatidylglycerophosphate synthase (PGPS)'	md07g1182900	'phosphatidylglycerophosphate synthase (PGPS)'
MD11G1130200.gene	--	0.743201	0.68842	0.78999	0.930985	0.872782	0.806131	normal	'Lipid metabolism.fatty acid metabolism.mitochondrial fatty acid synthase (mtFAS) system.hydroxyacyl-ACP dehydratase (mtHD)'	md11g1130200	'hydroxyacyl-ACP dehydratase (mtHD)'
MD15G1304800.gene	--	41.382	41.9951	39.7997	47.632	46.697	45.0103	normal	'Lipid metabolism.fatty acid metabolism.fatty acid degradation.glyoxylate cycle.peroxisomal NAD-dependent malate dehydrogenase'	md15g1304800	'peroxisomal NAD-dependent malate dehydrogenase'
MD16G1264500.gene	--	55.3788	53.9703	56.5347	62.3429	63.3879	61.299	normal	'Lipid metabolism.glycerolipid metabolism.phosphatidate biosynthesis.diacylglycerol kinase'	md16g1264500	'diacylglycerol kinase'
MD04G1202500.gene	--	13.9971	14.5085	12.902	16.2308	15.3888	15.0825	normal	'Lipid metabolism.lipid trafficking.acyl-CoA-binding protein activities.acyl-CoA-binding protein (ACBP4/5)'	md04g1202500	'acyl-CoA-binding protein (ACBP4/5)'
MD08G1163100.gene	--	6.33282	6.4909	6.61721	7.97758	7.05805	6.89611	normal	'Lipid metabolism.lipid trafficking.endoplasmic reticulum-plastid lipid transfer.long-chain acyl-CoA synthetase (LACS9)'	md08g1163100	'long-chain acyl-CoA synthetase (LACS9)'
MD12G1033000.gene	--	11.5924	10.7548	9.67084	12.2347	13.2314	10.6548	normal	'Lipid metabolism.fatty acid metabolism.plastidial fatty acid synthase (ptFAS) system.ketoacyl-ACP synthase (ptKAS) activities.ketoacyl-ACP synthase III'	md12g1033000	'ketoacyl-ACP synthase III'
MD13G1153500.gene	--	168.166	184.474	170.304	201.246	198.344	189.119	normal	'Lipid metabolism.fatty acid metabolism.citrate shuttle.ATP-dependent citrate lyase heterodimer.beta chain'	md13g1153500	'beta chain of ATP-dependent citrate lyase complex'
MD04G1155700.gene	--	60.5288	62.6571	58.2461	71.2207	69.2082	63.2087	normal	'Lipid metabolism.fatty acid metabolism.fatty acid degradation.core beta-oxidation.acyl CoA oxidase (ACX)'	md04g1155700	'acyl CoA oxidase (ACX)'
MD04G1247100.gene	--	24.1645	23.0885	21.7242	27.0576	24.5183	25.8773	normal	'Lipid metabolism.fatty acid metabolism.mitochondrial fatty acid synthase (mtFAS) system.acyl carrier protein (mtACP)'	md04g1247100	'acyl carrier protein (mtACP)'
MD15G1421100.gene	--	5.29992	4.95359	5.38771	6.17302	5.074	6.33517	normal	'Lipid metabolism.glycerolipid metabolism.glycerolipid degradation.triacylglycerol lipase activities.diacyl-/triacylglycerol lipase activities.lipase (ATGL)'	md15g1421100	'lipase (ATGL)'
MD13G1164300.gene	--	13.6226	13.9803	13.948	15.2003	16.0181	15.3346	normal	'Lipid metabolism.fatty acid metabolism.fatty acid degradation.alternative beta-oxidation.monofunctionial hydroxyacyl-CoA dehydrogenase'	md13g1164300	'monofunctionial hydroxyacyl-CoA dehydrogenase'
MD09G1032100.gene	--	2.24686	3.07524	2.48632	2.72451	3.02373	2.99961	normal	'Lipid metabolism.lipid trafficking.endoplasmic reticulum-plastid lipid transfer.phospholipid transverse translocation.ALA-ALIS flippase complex.P4-type ATPase component ALA'	md09g1032100	'active component ALA of ALA-ALIS flippase complex'
MD09G1000400.gene	--	72.1855	74.4323	72.8458	84.074	85.5011	75.4261	normal	'Lipid metabolism.fatty acid metabolism.acetyl-CoA generation.plastidial acetyl-CoA synthetase'	md09g1000400	'plastidial acetyl-CoA synthetase'
MD11G1099300.gene	--	14.7637	14.4478	13.0954	16.7374	14.0049	16.4837	normal	'Lipid metabolism.lipid trafficking.endoplasmic reticulum-plasma membrane lipid transfer.lipid transfer protein (ORP3a)'	md11g1099300	'lipid transfer protein (ORP3a)'
MD17G1163300.gene	--	4.6718	4.2231	5.77536	5.69831	5.07848	5.65247	normal	'Lipid metabolism.phytosterol metabolism.plant sterol pathway.sterol delta7 reductase'	md17g1163300	'sterol delta7 reductase'
MD15G1196500.gene	--	16.9512	15.9605	17.5626	19.0047	18.8349	18.5041	normal	'Lipid metabolism.sphingolipid metabolism.complex sphingolipid biosynthesis.ceramide glucosyltransferase (GCS)'	md15g1196500	'ceramide glucosyltransferase'
MD06G1006300.gene	--	32.8569	35.0819	37.9091	39.4698	38.4467	39.9564	normal	'Lipid metabolism.fatty acid metabolism.acetyl-CoA carboxylation.polymeric acetyl-CoA carboxylase complex.regulatory protein (CTI)'	md06g1006300	'regulatory protein (CTI) of polymeric acetyl-CoA carboxylase'
MD16G1051100.gene	--	6.88604	7.12346	7.62814	8.51717	8.05794	7.52809	normal	'Lipid metabolism.lipid trafficking.endoplasmic reticulum-plastid lipid transfer.phospholipid transverse translocation.ALA-ALIS flippase complex.P4-type ATPase component ALA'	md16g1051100	'active component ALA of ALA-ALIS flippase complex'
MD01G1148500.gene	--	13.9628	14.2649	13.0802	14.578	15.2237	16.1627	normal	'Lipid metabolism.sphingolipid metabolism.complex sphingolipid biosynthesis.glycosylinositol phosphorylceramide (GIPC) biosynthesis.GIPC mannosyltransferase (GMT1)'	md01g1148500	'GIPC mannosyltransferase (GMT1)'
MD10G1138100.gene	--	20.6835	22.1937	21.3559	25.6292	24.7913	21.062	normal	'Lipid metabolism.glycerolipid metabolism.phosphatidate biosynthesis.endoplasmic reticulum phosphatidate biosynthesis.glycerol-3-phosphate acyltransferase (GPAT9)'	md10g1138100	'glycerol-3-phosphate acyltransferase (GPAT9)'
MD13G1185700.gene	--	4.84433	6.07661	6.73407	6.90935	6.25362	6.53194	normal	'Lipid metabolism.sphingolipid metabolism.ceramide biosynthesis.ketosphinganine reductase (TSC10)'	md13g1185700	'ketosphinganine reductase'
MD15G1139400.gene	--	3.80241	3.89071	3.82644	4.22857	4.71183	3.88343	normal	'Lipid metabolism.glycerolipid metabolism.phosphatidate biosynthesis.diacylglycerol kinase'	md15g1139400	'diacylglycerol kinase'
MD06G1062400.gene	--	2.07938	2.58214	2.39059	2.59139	2.72346	2.56143	normal	'Lipid metabolism.glycerolipid metabolism.diacylglycerol biosynthesis.phosphatidate phosphatase (LPP-beta)'	md06g1062400	'phosphatidate phosphatase (LPP-beta)'
MD15G1195500.gene	--	93.5593	96.9101	92.0334	108.524	104.442	100.59	normal	'Lipid metabolism.fatty acid metabolism.citrate shuttle.cytosolic NADP-dependent malic enzyme'	md15g1195500	'cytosolic NADP-dependent malic enzyme'
MD09G1252900.gene	--	6.44392	7.81877	7.37338	7.62897	8.27147	8.12203	normal	'Lipid metabolism.glycerolipid metabolism.glycerolipid degradation.triacylglycerol lipase activities.monoacylglycerol lipase'	md09g1252900	'monoacylglycerol lipase'
MD15G1181900.gene	--	121.986	125.631	121.454	137.13	137.246	134.23	normal	'Lipid metabolism.fatty acid metabolism.fatty acid degradation.core beta-oxidation.multifunctional enzyme (MFP)'	md15g1181900	'multifunctional enzyme (MFP)'
MD01G1084800.gene	--	25.8096	26.8032	28.6027	30.3216	31.4729	28.0552	normal	'Lipid metabolism.sphingolipid metabolism.ceramide biosynthesis.serine C-palmitoyltransferase activity.regulatory protein (ORM)'	md01g1084800	'regulatory protein (ORM) of serine C-palmitoyltransferase activity'
MD17G1223400.gene	--	3.40726	3.31255	2.26632	2.81623	3.11625	4.2197	normal	'Lipid metabolism.glycerolipid metabolism.phosphatidylcholine biosynthesis.phosphotidyl-base N-methyltransferase'	md17g1223400	'phosphotidyl-base N-methyltransferase'
MD15G1200100.gene	--	27.3424	26.1826	28.2682	30.6768	30.8451	28.8185	normal	'Lipid metabolism.glycerolipid metabolism.phosphatidylglycerol biosynthesis.phosphatidylglycerophosphate phosphatase (PTPMT)'	md15g1200100	'phosphatidylglycerophosphate phosphatase (PTPMT)'
MD10G1164300.gene	--	41.3441	38.2799	42.5823	47.1062	42.9579	44.4742	normal	'Lipid metabolism.fatty acid metabolism.fatty acid desaturation.electron supply.cytochrome electron shuttle hemoprotein (Cyt-b5)'	md10g1164300	'cytochrome electron shuttle hemoprotein (Cyt-b5)'
MD17G1247400.gene	--	1.03132	1.46957	1.31149	1.70517	1.03718	1.4921	normal	'Lipid metabolism.phytosterol metabolism.plant sterol pathway.delta7-sterol C-5 desaturase'	md17g1247400	'delta7-sterol C-5 desaturase'
MD07G1043500.gene	--	3.09769	2.7498	3.71203	3.70751	3.70703	3.1235	normal	'Lipid metabolism.glycerolipid metabolism.phosphatidylcholine biosynthesis.choline homeostasis.choline kinase'	md07g1043500	'choline kinase'
MD11G1017400.gene	--	7.51682	7.22302	7.76427	8.55154	7.87215	8.30754	normal	'Lipid metabolism.fatty acid metabolism.plastidial fatty acid synthase (ptFAS) system.enoyl-ACP reductase (ER)'	md11g1017400	'enoyl-ACP reductase'
MD04G1069600.gene	--	26.3261	26.6387	27.6486	30.6244	29.471	28.2862	normal	'Lipid metabolism.glycerolipid metabolism.glycerolipid degradation.phospholipase activities.phospholipase D activities.phospholipase D (PLD-beta/gamma)'	md04g1069600	'phospholipase D (PLD-beta/gamma)'
MD05G1356700.gene	--	25.837	25.7806	27.7018	30.9435	26.5357	29.472	normal	'Lipid metabolism.fatty acid metabolism.citrate shuttle.MPC pyruvate carrier complex.component MPC2'	md05g1356700	'component MPC2 of mitochondrial pyruvate transporter'
MD05G1340500.gene	--	1.69786	0.866071	1.05023	1.46169	1.31714	1.2485	normal	'Lipid metabolism.lipid-A biosynthesis.UDP-3-O-(3-hydroxymyristoyl)glucosamine N-acyltransferase (LpxD)'	md05g1340500	'UDP-3-O-(3-hydroxymyristoyl)glucosamine N-acyltransferase (LpxD)'
MD07G1124600.gene	--	25.1834	24.6431	24.3367	28.2871	26.5341	26.185	normal	'Lipid metabolism.glycerolipid metabolism.glycerolipid degradation.phospholipase activities.phospholipase D activities.phospholipase D (PLD-beta/gamma)'	md07g1124600	'phospholipase D (PLD-beta/gamma)'
MD10G1330700.gene	--	22.4651	22.2151	22.1673	25.3715	24.694	22.9804	normal	'Lipid metabolism.sphingolipid metabolism.sphingolipid homeostasis.ceramidase activities.alkaline ceramidase (ACER)'	md10g1330700	'alkaline ceramidase (ACER)'
MD12G1256800.gene	--	1.24107	1.58897	1.42227	1.83521	1.27121	1.57672	normal	'Lipid metabolism.phytosterol metabolism.phytosterol glycosylation.UDP-glucose:sterol glucosyltransferase'	md12g1256800	'UDP-glucose:sterol glucosyltransferase'
MD07G1170200.gene	--	1.28241	1.19095	1.09819	1.27406	1.49063	1.17217	normal	'Lipid metabolism.glycerolipid metabolism.glycerolipid degradation.glycerol metabolism.FAD-dependent glycerol-3-phosphate dehydrogenase'	md07g1170200	'FAD-dependent glycerol-3-phosphate dehydrogenase'
MD08G1005200.gene	--	43.2807	39.7789	42.3332	46.4505	45.8458	44.1706	normal	'Lipid metabolism.fatty acid metabolism.fatty acid degradation.alternative beta-oxidation.monofunctional enoyl-CoA hydratase'	md08g1005200	'monofunctional enoyl-CoA hydratase'
MD14G1051200.gene	--	11.088	10.1459	10.9295	12.1147	11.3605	11.4994	normal	'Lipid metabolism.sphingolipid metabolism.sphingolipid phosphorylation.long-chain base phosphate metabolism.sphingoid long-chain base phosphate phosphatase (SPP1)'	md14g1051200	'sphingoid long-chain base phosphate phosphatase (SPP1)'
MD08G1235100.gene	--	17.4104	18.2447	18.8037	20.0195	20.5503	18.6002	normal	'Lipid metabolism.phytosterol metabolism.phytosterol homeostasis.regulatory protein (HISE1)'	md08g1235100	'regulatory protein (HISE1) of phytosterol homeostasis'
MD16G1107200.gene	--	2.40881	2.98401	2.34415	2.87738	2.74646	2.82382	normal	'Lipid metabolism.fatty acid metabolism.endoplasmic reticulum-localized fatty acid elongase (FAE) system.fatty acid elongation complex.3-ketoacyl-CoA reductase (KCR)'	md16g1107200	'3-ketoacyl-CoA reductase (KCR)'
MD06G1147100.gene	--	46.3052	45.3216	52.8219	49.7827	52.9963	53.9483	normal	'Lipid metabolism.fatty acid metabolism.citrate shuttle.MPC pyruvate carrier complex.component MPC1'	md06g1147100	'component MPC1 of mitochondrial pyruvate transporter'
MD03G1090000.gene	--	16.2093	14.3356	14.1097	17.1876	16.6193	14.5786	normal	'Lipid metabolism.lipid trafficking.endoplasmic reticulum-plasma membrane lipid transfer.lipid transfer protein (ORP3a)'	md03g1090000	'lipid transfer protein (ORP3a)'
MD13G1162600.gene	--	8.12133	8.84793	8.25995	9.93051	8.69472	8.69484	normal	'Lipid metabolism.glycerolipid metabolism.glycerolipid degradation.phospholipase activities.phospholipase D activities.phospholipase D (PLD-zeta)'	md13g1162600	'phospholipase D (PLD-zeta)'
MD16G1162400.gene	--	3.43631	3.5644	3.77049	4.66616	3.76175	3.25747	normal	'Lipid metabolism.glycerolipid metabolism.glycerolipid degradation.phospholipase activities.phospholipase D activities.phospholipase D (PLD-zeta)'	md16g1162400	'phospholipase D (PLD-zeta)'
MD15G1426300.gene	--	20.9655	20.7336	20.1413	23.6863	21.8564	21.3126	normal	'Lipid metabolism.phytosterol metabolism.phytosterol homeostasis.regulatory protein (HISE1)'	md15g1426300	'regulatory protein (HISE1) of phytosterol homeostasis'
MD16G1241200.gene	--	15.8799	16.0168	15.2535	17.9843	16.7361	16.1579	normal	'Lipid metabolism.glycerolipid metabolism.phosphatidylethanolamine biosynthesis.CDP-ethanolamine pathway.CTP:phosphorylethanolamine cytidylyltransferase'	md16g1241200	'CTP:phosphorylethanolamine cytidylyltransferase'
MD10G1254100.gene	--	71.9461	74.5536	70.2718	76.4283	81.3174	75.6576	normal	'Lipid metabolism.sphingolipid metabolism.sphingolipid transport.sphingosine transfer protein (ACD11)'	md10g1254100	'sphingosine transfer protein'
MD15G1204200.gene	--	11.5105	11.6671	11.0595	11.2835	13.14	12.4291	normal	'Lipid metabolism.glycerolipid metabolism.phosphatidylcholine biosynthesis.choline homeostasis.phosphocholine phosphatase'	md15g1204200	'phosphocholine phosphatase'
MD04G1141900.gene	--	37.1757	37.9092	36.6477	39.997	41.7735	38.4373	normal	'Lipid metabolism.sphingolipid metabolism.complex sphingolipid biosynthesis.glycosylinositol phosphorylceramide (GIPC) biosynthesis.inositol phosphorylceramide synthase (IPCS)'	md04g1141900	'inositol phosphorylceramide synthase (IPCS)'
MD06G1055300.gene	--	29.7585	29.6769	29.3715	32.561	32.8755	30.01	normal	'Lipid metabolism.glycerolipid metabolism.phosphatidylglycerol biosynthesis.phosphatidylglycerophosphate phosphatase (PTPMT)'	md06g1055300	'phosphatidylglycerophosphate phosphatase (PTPMT)'
MD05G1209200.gene	--	13.8806	12.3489	13.4366	13.707	14.3337	14.5207	normal	'Lipid metabolism.lipid trafficking.endoplasmic reticulum-plastid lipid transfer.TGD lipid importer complex.permease component TGD1'	md05g1209200	'permease component TGD1 of TGD lipid importer complex'
MD05G1280600.gene	--	15.0018	12.2646	13.2199	14.4228	14.8716	14.0388	normal	'Lipid metabolism.lipid trafficking.endoplasmic reticulum-plastid lipid transfer.phospholipid transverse translocation.ALA-ALIS flippase complex.regulatory component ALIS'	md05g1280600	'regulatory component ALIS of ALA-ALIS flippase complex'
MD06G1114100.gene	--	11.0986	11.6687	12.6618	12.4265	12.8564	12.6102	normal	'Lipid metabolism.sphingolipid metabolism.ceramide biosynthesis.serine C-palmitoyltransferase activity.regulatory protein (ORM)'	md06g1114100	'regulatory protein (ORM) of serine C-palmitoyltransferase activity'
MD11G1309800.gene	--	3.66104	3.66668	2.92438	3.42289	3.48526	4.07135	normal	'Lipid metabolism.glycerolipid metabolism.glycerolipid degradation.triacylglycerol lipase activities.monoacylglycerol lipase'	md11g1309800	'monoacylglycerol lipase'
MD07G1018200.gene	--	19.4122	23.4026	21.2414	24.0277	22.2088	22.1831	normal	'Lipid metabolism.phytosterol metabolism.plant sterol pathway.sterol C-24 methyltransferase'	md07g1018200	'sterol C-24 methyltransferase'
MD09G1243400.gene	--	20.8439	23.0452	21.4222	23.5809	24.1749	21.9506	normal	'Lipid metabolism.lipid trafficking.endoplasmic reticulum-plastid lipid transfer.phospholipid transverse translocation.ALA-ALIS flippase complex.P4-type ATPase component ALA'	md09g1243400	'active component ALA of ALA-ALIS flippase complex'
MD05G1324800.gene	--	28.1831	25.2119	27.3942	28.823	28.6048	28.6992	normal	'Lipid metabolism.sphingolipid metabolism.sphingolipid phosphorylation.sphingosine kinase'	md05g1324800	'sphingosine kinase'
MD16G1279400.gene	--	1.86498	2.0859	1.96569	2.20631	2.19566	1.90561	normal	'Lipid metabolism.glycerolipid metabolism.phosphatidate biosynthesis.plastidial phosphatidate biosynthesis.glycerol-3-phosphate acyltransferase (ATS1)'	md16g1279400	'glycerol-3-phosphate acyltransferase (ATS1)'
MD08G1104900.gene	--	3.29178	3.36876	2.68399	2.51166	3.44828	3.98745	normal	'Lipid metabolism.glycerolipid metabolism.glycerolipid degradation.phospholipase activities.phospholipase A2 activities.phospholipase A2 (pPLA2-II)'	md08g1104900	'phospholipase A2 (pPLA2-II)'
MD02G1042500.gene	--	21.9419	23.0196	21.6378	22.7732	24.9742	22.9486	normal	'Lipid metabolism.fatty acid metabolism.plastidial fatty acid synthase (ptFAS) system.termination of fatty acid chains.palmitoyl-ACP thioesterase (FATB)'	md02g1042500	'palmitoyl-ACP thioesterase (FATB)'
MD08G1046500.gene	--	8.60929	8.83913	9.12719	9.54468	9.09498	9.56576	normal	'Lipid metabolism.phytosterol metabolism.phytosterol C4-demethylation complex.3-beta hydroxysteroid dehydrogenase component CSD'	md08g1046500	'3-beta hydroxysteroid dehydrogenase of phytosterol C4-demethylation complex'
MD07G1175100.gene	--	16.0909	18.5824	16.9705	18.9235	18.0409	17.7282	normal	'Lipid metabolism.glycerolipid metabolism.glycerolipid degradation.phospholipase activities.phospholipase A2 activities.phospholipase A2 (pPLA2-III)'	md07g1175100	'phospholipase A2 (pPLA2-III)'
MD05G1179100.gene	--	78.6103	80.4201	74.0528	85.1517	84.4404	77.1633	normal	'Lipid metabolism.fatty acid metabolism.fatty acid degradation.core beta-oxidation.3-ketoacyl-CoA thiolase (KAT)'	md05g1179100	'3-ketoacyl-CoA thiolase (KAT)'
MD04G1180800.gene	--	10.3087	11.133	10.1752	9.99695	11.3003	12.1223	normal	'Lipid metabolism.glycerolipid metabolism.phosphatidylethanolamine biosynthesis.CDP-ethanolamine pathway.CTP:phosphorylethanolamine cytidylyltransferase'	md04g1180800	'CTP:phosphorylethanolamine cytidylyltransferase'
MD17G1085600.gene	--	21.7579	22.7177	21.2182	23.4721	24.0374	21.8415	normal	Lipid metabolism.glycerolipid metabolism.phosphatidate biosynthesis.diacylglycerol kinase'	md17g1085600	'diacylglycerol kinase'
MD04G1148000.gene	--	94.0747	96.833	94.3711	102.166	99.2352	98.6553	normal	'Lipid metabolism.galactolipid and sulfolipid biosynthesis.UDP-sulfoquinovose:DAG sulfoquinovosyltransferase (SQD2)'	md04g1148000	'UDP-sulfoquinovose:DAG sulfoquinovosyltransferase (SQD2)'
MD14G1162300.gene	--	14.1242	12.0858	12.8494	13.8328	14.6095	12.6727	normal	'Lipid metabolism.fatty acid metabolism.plastidial fatty acid synthase (ptFAS) system.ketoacyl-ACP reductase (KAR)'	md14g1162300	'ketoacyl-ACP reductase'
MD14G1135400.gene	--	6.74608	6.48514	5.83715	6.40509	6.23803	7.42531	normal	'Lipid metabolism.sphingolipid metabolism.ceramide biosynthesis.serine C-palmitoyltransferase activity.regulatory protein (ORM)'	md14g1135400	'regulatory protein (ORM) of serine C-palmitoyltransferase activity'
MD09G1195300.gene	--	133.639	137.425	128.454	142.192	140.077	137.281	normal	'Lipid metabolism.glycerolipid metabolism.phosphatidylcholine biosynthesis.choline homeostasis.phosphocholine phosphatase'	md09g1195300	'phosphocholine phosphatase'
MD06G1073000.gene	--	15.5083	16.4354	15.9336	17.3298	16.2439	16.6731	normal	'Lipid metabolism.glycerolipid metabolism.phosphatidylcholine biosynthesis.acyl-CoA:lysophosphatidylcholine acyltransferase'	md06g1073000	'acyl-CoA:lysophosphatidylcholine acyltransferase'
MD09G1265200.gene	--	20.3679	19.2724	20.6547	20.7771	20.6062	21.8952	normal	'Lipid metabolism.lipid droplet-associated activities.associated factor (LDIP)'	md09g1265200	'associated factor (LDIP)'
MD17G1234100.gene	--	33.7682	33.865	31.241	33.5761	36.1859	33.8574	normal	'Lipid metabolism.fatty acid metabolism.fatty acid degradation.core beta-oxidation.acyl CoA oxidase (ACX)'	md17g1234100	'acyl CoA oxidase (ACX)'
MD10G1075000.gene	--	20.4226	22.3178	19.7101	23.4242	22.0833	19.8843	normal	'Lipid metabolism.fatty acid metabolism.endoplasmic reticulum-localized fatty acid elongase (FAE) system.fatty acid elongation complex.condensing enzyme activities.3-ketoacyl-CoA synthase (KCS)'	md10g1075000	'3-ketoacyl-CoA synthase (KCS)'
MD07G1054900.gene	--	9.20754	9.18702	8.7786	9.84277	9.49814	9.09907	normal	'Lipid metabolism.lipid trafficking.endoplasmic reticulum-plastid lipid transfer.phospholipid transverse translocation.ALA-ALIS flippase complex.P4-type ATPase component ALA'	md07g1054900	'active component ALA of ALA-ALIS flippase complex'
MD00G1152700.gene	--	5.82912	6.5042	5.8533	6.38479	6.48602	6.1384	normal	'Lipid metabolism.glycerolipid metabolism.phosphatidylcholine biosynthesis.choline homeostasis.choline kinase'	md00g1152700	'choline kinase'
MD15G1030100.gene	--	10.2806	10.6879	9.22043	10.3688	10.8364	10.3033	normal	'Lipid metabolism.galactolipid and sulfolipid biosynthesis.phosphatidate phosphatase'	md15g1030100	'phosphatidic acid phosphatase'
MD04G1004800.gene	--	21.5583	22.0419	22.0666	22.9463	23.4656	22.05	normal	'Lipid metabolism.sphingolipid metabolism.sphingolipid homeostasis.glucosylceramidase (GCD)'	md04g1004800	'glucosylceramidase (GCD)'
MD02G1194500.gene	--	51.9814	55.7519	49.0403	52.6412	57.2486	53.2939	normal	'Lipid metabolism.fatty acid metabolism.fatty acid degradation.glyoxylate cycle.peroxisomal NAD-dependent malate dehydrogenase'	md02g1194500	'peroxisomal NAD-dependent malate dehydrogenase'
MD10G1168900.gene	--	16.5438	16.846	16.1239	17.9182	16.5675	17.0484	normal	'Lipid metabolism.phytosterol metabolism.phytosterol glycosylation.UDP-glucose:sterol glucosyltransferase'	md10g1168900	'UDP-glucose:sterol glucosyltransferase'
MD11G1124700.gene	--	20.5942	20.3011	19.8517	20.2211	22.2331	20.7181	normal	'Lipid metabolism.fatty acid metabolism.fatty acid transport.fatty acid transporter (ABCA)'	md11g1124700	'fatty acid transporter (ABCA)'
MD08G1095600.gene	--	27.4665	26.2798	26.9827	29.7912	28.261	25.8801	normal	'Lipid metabolism.sphingolipid metabolism.ceramide biosynthesis.serine C-palmitoyltransferase activity.serine C-palmitoyltransferase complex.catalytic subunit LCB1'	md08g1095600	'catalytic subunit 1 of serine C-palmitoyltransferase complex'
MD01G1048600.gene	--	39.4665	39.2257	38.8378	40.9274	40.8525	39.8375	normal	'Lipid metabolism.galactolipid and sulfolipid biosynthesis.digalactosyldiacylglycerol synthase (DGD)'	md01g1048600	'digalactosyldiacylglycerol synthase'
MD15G1077700.gene	--	47.0588	48.1342	46.8104	49.7692	50.7369	46.3495	normal	'Lipid metabolism.sphingolipid metabolism.ceramide biosynthesis.serine C-palmitoyltransferase activity.serine C-palmitoyltransferase complex.catalytic subunit LCB1'	md15g1077700	'catalytic subunit 1 of serine C-palmitoyltransferase complex'
MD02G1255200.gene	--	8.85462	8.95974	7.47576	9.20936	8.25229	8.67567	normal	'Lipid metabolism.fatty acid metabolism.fatty acid transport.peroxisomal fatty acid transporter (PXA1)'	md02g1255200	'peroxisomal fatty acid transporter (PXA1)'
MD10G1026500.gene	--	13.8912	13.0141	13.4743	14.6625	13.4004	13.6775	normal	'Lipid metabolism.phytosterol metabolism.phytosterol glycosylation.UDP-glucose:sterol glucosyltransferase'	md10g1026500	'UDP-glucose:sterol glucosyltransferase'
MD10G1228600.gene	--	8.13691	7.71775	9.77055	8.39088	10.0635	8.04029	normal	'Lipid metabolism.glycerolipid metabolism.phosphatidylcholine biosynthesis.CTP:phosphorylcholine cytidylyltransferase'	md10g1228600	'CTP:phosphorylcholine cytidylyltransferase'
MD10G1098600.gene	--	29.3866	29.3461	27.3021	30.425	30.6086	27.8294	normal	'Lipid metabolism.glycerolipid metabolism.glycerolipid degradation.triacylglycerol lipase activities.diacyl-/triacylglycerol lipase activities.lipase (LIP)'	md10g1098600	'lipase (LIP)'
MD04G1049800.gene	--	15.9181	15.0199	16.681	17.621	15.8503	15.7136	normal	'Lipid metabolism.glycerolipid metabolism.glycerolipid degradation.phospholipase activities.phospholipase A1 activities.phospholipase A1 (PC-PLA1)'	md04g1049800	'phospholipase A1 (PC-PLA1)'
MD15G1280200.gene	--	1.02912	1.06694	0.996137	1.12864	0.955807	1.10223	normal	'Lipid metabolism.glycerolipid metabolism.glycerolipid degradation.phospholipase activities.phospholipase A2 activities.phospholipase A2 (pPLA2-II)'	md15g1280200	'phospholipase A2 (pPLA2-II)'
MD02G1197300.gene	--	6.00528	6.84427	5.84194	6.11519	6.43078	6.64756	normal	'Lipid metabolism.glycerolipid metabolism.phosphatidylethanolamine biosynthesis.lyso-phosphatidylethanolamine acyltransferase (LPEAT)'	md02g1197300	'lyso-phosphatidylethanolamine acyltransferase (LPEAT)'
MD12G1216500.gene	--	3.45304	3.06858	3.20532	3.28487	3.22021	3.4834	normal	'Lipid metabolism.lipid trafficking.acyl-CoA-binding protein activities.acyl-CoA-binding protein (ACBP4/5)'	md12g1216500	'acyl-CoA-binding protein (ACBP4/5)'
MD09G1140000.gene	--	53.862	50.2809	54.2076	53.0957	55.9458	53.3782	normal	'Lipid metabolism.glycerolipid metabolism.phosphatidylcholine biosynthesis.CTP:phosphorylcholine cytidylyltransferase'	md09g1140000	'CTP:phosphorylcholine cytidylyltransferase'
MD10G1317800.gene	--	5.01796	5.74162	4.4707	5.28152	5.37291	4.9624	normal	'Lipid metabolism.glycerolipid metabolism.glycerolipid degradation.phospholipase activities.phospholipase A2 activities.phospholipase A2 (pPLA2-I)'	md10g1317800	'phospholipase A2 (pPLA2-I)'
MD01G1114900.gene	--	6.03633	5.65657	4.96843	6.22976	4.87022	5.95323	normal	'Lipid metabolism.glycerolipid metabolism.phosphatidylglycerol biosynthesis.phosphatidylglycerophosphate synthase (PGPS)'	md01g1114900	'phosphatidylglycerophosphate synthase (PGPS)'
MD03G1100000.gene	--	5.39706	5.44523	5.7192	5.23794	5.77926	5.9433	normal	'Lipid metabolism.fatty acid metabolism.endoplasmic reticulum-localized fatty acid elongase (FAE) system.fatty acid elongation complex.acyl-CoA dehydratase (PTPLA)'	md03g1100000	'acyl-CoA dehydratase (PTPLA)'
MD15G1029000.gene	--	16.9825	19.6211	17.2849	18.7707	18.4411	17.8894	normal	'Lipid metabolism.glycerolipid metabolism.phosphatidylethanolamine biosynthesis.lyso-phosphatidylethanolamine acyltransferase (LPEAT)'	md15g1029000	'lyso-phosphatidylethanolamine acyltransferase (LPEAT)'
MD12G1259300.gene	--	7.25194	6.94717	6.64542	7.50803	6.93797	6.85721	normal	'Lipid metabolism.lipid trafficking.endoplasmic reticulum-plastid lipid transfer.TGD lipid importer complex.ATPase component TGD3'	md12g1259300	'ATPase component TGD3 of TGD lipid importer complex'
MD17G1008800.gene	--	45.0643	47.9249	45.3528	48.6501	47.1501	45.5848	normal	'Lipid metabolism.sphingolipid metabolism.ceramide biosynthesis.serine C-palmitoyltransferase activity.serine C-palmitoyltransferase complex.catalytic subunit LCB2'	md17g1008800	'catalytic subunit 2 of serine C-palmitoyltransferase complex'
MD17G1108400.gene	--	36.2597	33.6029	37.9769	39.4463	36.5415	34.219	normal	'Lipid metabolism.fatty acid metabolism.citrate shuttle.MPC pyruvate carrier complex.component MPC2'	md17g1108400	'component MPC2 of mitochondrial pyruvate transporter'
MD02G1082600.gene	--	8.90485	9.41474	8.72303	9.63884	8.86165	9.07918	normal	'Lipid metabolism.glycerolipid metabolism.triacylglycerol biosynthesis.acyl-CoA:diacylglycerol acyltransferase activities.acyl-CoA:diacylglycerol acyltransferase (DGAT1)'	md02g1082600	'acyl-CoA:diacylglycerol acyltransferase (DGAT1)'
MD13G1236200.gene	--	14.0571	16.2699	13.307	15.1879	15.2017	14.0712	normal	'Lipid metabolism.glycerolipid metabolism.phosphatidylethanolamine biosynthesis.CDP-ethanolamine pathway.CTP:phosphorylethanolamine cytidylyltransferase'	md13g1236200	'CTP:phosphorylethanolamine cytidylyltransferase'
MD09G1203300.gene	--	41.1129	42.5226	43.1203	44.1721	43.5925	41.3642	normal	'Lipid metabolism.fatty acid metabolism.citrate shuttle.cytosolic NADP-dependent malic enzyme'	md09g1203300	'cytosolic NADP-dependent malic enzyme'
MD01G1233700.gene	--	10.1515	11.7046	10.8813	11.7958	10.1785	11.3375	normal	'Lipid metabolism.lipid trafficking.endoplasmic reticulum-plastid lipid transfer.phospholipid transverse translocation.phospholipid scramblase'	md01g1233700	'phospholipid scramblase'
MD05G1179300.gene	--	13.0501	13.2369	11.8287	13.3448	13.5256	11.8474	normal	'Lipid metabolism.phytosterol metabolism.phytosterol glycosylation.UDP-glucose:sterol glucosyltransferase'	md05g1179300	'UDP-glucose:sterol glucosyltransferase'
MD14G1161000.gene	--	59.0166	58.6713	60.4121	61.0052	57.635	62.2435	normal	'Lipid metabolism.fatty acid metabolism.citrate shuttle.MPC pyruvate carrier complex.component MPC1'	md14g1161000	'component MPC1 of mitochondrial pyruvate transporter'
MD12G1057600.gene	--	27.0854	29.573	29.2665	29.8916	29.3412	28.0116	normal	'Lipid metabolism.fatty acid metabolism.fatty acid desaturation.methyl-end desaturation.delta-12/delta-15 fatty acid desaturase (FAD2/3/6-8)'	md12g1057600	'delta-12/delta-15 fatty acid desaturase'
MD05G1192400.gene	--	9.63239	10.034	9.76017	10.5019	11.1787	8.1845	normal	'Lipid metabolism.phytosterol metabolism.phytosterol esterification.phospholipid:sterol acyltransferase'	md05g1192400	'phospholipid:sterol acyltransferase'
MD10G1132600.gene	--	3.36253	3.49618	2.64286	3.46806	3.05589	3.10241	normal	'Lipid metabolism.phytosterol metabolism.phytosterol C4-demethylation complex.sterone ketoreductase component SKR'	md10g1132600	'sterone ketoreductase of phytosterol C4-demethylation complex'
MD15G1088500.gene	--	12.8434	13.3659	12.3098	12.779	13.3229	12.7468	normal	'Lipid metabolism.glycerolipid metabolism.glycerolipid degradation.phospholipase activities.phospholipase A1 activities.phospholipase A1 (PA-PLA1)'	md15g1088500	'phospholipase A1 (PA-PLA1)'
MD00G1052000.gene	--	11.588	11.3448	9.75491	11.0034	11.7388	10.0506	normal	'Lipid metabolism.fatty acid metabolism.plastidial fatty acid synthase (ptFAS) system.acyl carrier protein (ptACP)'	md00g1052000	'acyl carrier protein (ptACP)'
MD13G1133800.gene	--	32.8	29.1119	31.8018	31.6964	31.0084	31.2532	normal	'Lipid metabolism.phytosterol metabolism.plant sterol pathway.sterol delta8-delta7 isomerase'	md13g1133800	'sterol delta8-delta7 isomerase'
MD12G1027200.gene	--	5.58507	5.853	5.67098	5.71806	6.57371	4.85753	normal	'Lipid metabolism.fatty acid metabolism.mitochondrial fatty acid synthase (mtFAS) system.phosphopantetheinyl transferase (mtPPT)'	md12g1027200	'phosphopantetheinyl transferase (mtPPT)'
MD07G1170100.gene	--	0.917504	1.09355	0.865322	0.836625	1.23143	0.800188	normal	'Lipid metabolism.glycerolipid metabolism.glycerolipid degradation.glycerol metabolism.FAD-dependent glycerol-3-phosphate dehydrogenase'	md07g1170100	'FAD-dependent glycerol-3-phosphate dehydrogenase'
MD10G1192500.gene	--	4.28923	4.73576	3.76739	4.314	5.36517	3.11674	normal	'Lipid metabolism.glycerolipid metabolism.glycerolipid degradation.phospholipase activities.phospholipase A1 activities.phospholipase A1 (PC-PLA1)'	md10g1192500	'phospholipase A1 (PC-PLA1)'
MD04G1155400.gene	--	3.24754	3.39329	3.46474	3.44697	2.71816	3.89852	normal	'Lipid metabolism.fatty acid metabolism.fatty acid desaturation.methyl-end desaturation.delta-12/delta-15 fatty acid desaturase (FAD2/3/6-8)'	md04g1155400	'delta-12/delta-15 fatty acid desaturase'
MD05G1261500.gene	--	13.1382	14.1917	13.4141	13.7421	13.9575	12.9564	normal	'Lipid metabolism.glycerolipid metabolism.glycerolipid degradation.phospholipase activities.phospholipase A2 activities.phospholipase A2 (pPLA2-III)'	md05g1261500	'phospholipase A2 (pPLA2-III)'
MD04G1085000.gene	--	3.53358	2.57292	1.92081	2.86357	2.77796	2.36594	normal	'Lipid metabolism.fatty acid metabolism.plastidial fatty acid synthase (ptFAS) system.ketoacyl-ACP synthase (ptKAS) activities.ketoacyl-ACP synthase III'	md04g1085000	'ketoacyl-ACP synthase III'
MD10G1282800.gene	--	13.977	14.3144	14.8721	14.4065	14.8478	13.776	normal	'Lipid metabolism.glycerolipid metabolism.glycerolipid degradation.phospholipase activities.phospholipase A1 activities.phospholipase A1 (PC-PLA1)'	md10g1282800	'phospholipase A1 (PC-PLA1)'
MD03G1067900.gene	--	0.986004	1.00823	0.955821	0.884439	0.976316	1.07103	normal	'Lipid metabolism.fatty acid metabolism.fatty acid desaturation.methyl-end desaturation.delta-12/delta-15 fatty acid desaturase (FAD2/3/6-8)'	md03g1067900	'delta-12/delta-15 fatty acid desaturase'
MD00G1035400.gene	--	5.01438	4.87056	4.40273	4.3037	5.00122	4.87125	normal	'Lipid metabolism.sphingolipid metabolism.ceramide biosynthesis.ceramide synthase (LOH)'	md00g1035400	'ceramide synthase'
MD03G1204200.gene	--	25.1119	23.759	23.5328	24.6654	25.2687	22.0566	normal	'Lipid metabolism.fatty acid metabolism.fatty acid transport.fatty acid export protein (FAX)'	md03g1204200	'fatty acid export protein (FAX)'
MD00G1083900.gene	--	16.0659	16.2338	15.7907	15.0486	16.0128	16.6913	normal	'Lipid metabolism.glycerolipid metabolism.phosphatidate biosynthesis.endoplasmic reticulum phosphatidate biosynthesis.glycerol-3-phosphate acyltransferase (GPAT9)'	md00g1083900	'glycerol-3-phosphate acyltransferase (GPAT9)'
MD02G1225300.gene	--	17.0613	18.0941	17.8004	18.4378	16.4101	17.7259	normal	'Lipid metabolism.fatty acid metabolism.mitochondrial fatty acid synthase (mtFAS) system.acyl carrier protein (mtACP)'	md02g1225300	'acyl carrier protein (mtACP)'
MD15G1440400.gene	--	45.9537	50.201	42.7479	46.9745	46.3425	43.9266	normal	'Lipid metabolism.sphingolipid metabolism.sphingolipid homeostasis.glucosylceramidase (GCD)'	md15g1440400	'glucosylceramidase (GCD)'
MD02G1062000.gene	--	17.4532	17.099	16.5534	17.4151	17.46	15.5761	normal	'Lipid metabolism.fatty acid metabolism.plastidial fatty acid synthase (ptFAS) system.termination of fatty acid chains.palmitoyl-ACP thioesterase (FATB)'	md02g1062000	'palmitoyl-ACP thioesterase (FATB)'
MD05G1343100.gene	--	10.8442	10.6463	9.11621	10.4127	10.2118	9.53107	normal	'Lipid metabolism.glycerolipid metabolism.cardiolipin biosynthesis.cardiolipin synthase'	md05g1343100	'cardiolipin synthase'
MD03G1296900.gene	--	5.10496	4.89093	5.28985	4.94771	5.16204	4.95037	normal	'Lipid metabolism.glycerolipid metabolism.glycerolipid degradation.phospholipase activities.phospholipase A1 activities.phosphatidylglycerol lipase (PLIP1)'	md03g1296900	'phosphatidylglycerol lipase (PLIP1)'
MD16G1005800.gene	--	13.4847	12.8265	12.8963	14.3583	12.6573	11.6116	normal	'Lipid metabolism.sphingolipid metabolism.sphingolipid phosphorylation.long-chain base phosphate metabolism.sphingoid long-chain base kinase (LCBK1)'	md16g1005800	'sphingoid long-chain base kinase (LCBK1)'
MD11G1072500.gene	--	3.89038	4.86305	4.05247	4.91325	4.12167	3.53005	normal	'Lipid metabolism.fatty acid metabolism.fatty acid desaturation.methyl-end desaturation.delta-12/delta-15 fatty acid desaturase (FAD2/3/6-8)'	md11g1072500	'delta-12/delta-15 fatty acid desaturase'
MD15G1084000.gene	--	5.7428	6.11807	6.41847	6.52924	5.74888	5.71063	normal	Lipid metabolism.galactolipid and sulfolipid biosynthesis.phosphatidate phosphatase'	md15g1084000	'phosphatidic acid phosphatase'
MD07G1077400.gene	--	18.2795	18.4261	18.0232	17.8665	18.9263	16.9645	normal	'Lipid metabolism.glycerolipid metabolism.glycerolipid degradation.phospholipase activities.phospholipase C activities.phospholipase C (nPLC)'	md07g1077400	'phospholipase C (nPLC)'
MD04G1243700.gene	--	3.10172	2.94861	2.34794	2.699	2.84533	2.6921	normal	'Lipid metabolism.lipid trafficking.endoplasmic reticulum-plastid lipid transfer.TGD lipid importer complex.ATPase component TGD3'	md04g1243700	'ATPase component TGD3 of TGD lipid importer complex'
MD12G1132500.gene	--	10.6374	11.29	10.2164	10.9041	11.2478	9.40154	normal	'Lipid metabolism.galactolipid and sulfolipid biosynthesis.phosphatidate phosphatase'	md12g1132500	'phosphatidic acid phosphatase'
MD17G1140200.gene	--	4.18821	4.10085	4.15771	4.42402	4.455	3.33564	normal	'Lipid metabolism.glycerolipid metabolism.phosphatidylglycerol biosynthesis.phosphatidylglycerophosphate phosphatase (PGPP)'	md17g1140200	'phosphatidylglycerophosphate phosphatase (PGPP)'
MD05G1274400.gene	--	5.55595	6.20814	6.22151	6.11591	5.04992	6.42402	normal	'Lipid metabolism.sphingolipid metabolism.sphingolipid transport.sphingosine transfer protein (ACD11)'	md05g1274400	'sphingosine transfer protein'
MD15G1213500.gene	--	5.31554	5.17967	5.46042	5.45857	5.16931	4.98627	normal	'Lipid metabolism.glycerolipid metabolism.triacylglycerol biosynthesis.phospholipid:diacylglycerol acyltransferase activities.phospholipid:diacylglycerol acyltransferase (PDAT)'	md15g1213500	'phospholipid:diacylglycerol acyltransferase (PDAT)'
MD07G1066800.gene	--	17.0065	17.9882	16.2112	17.6464	16.5984	15.7927	normal	'Lipid metabolism.fatty acid metabolism.fatty acid transport.peroxisomal fatty acid transporter (PXA1)'	md07g1066800	'peroxisomal fatty acid transporter (PXA1)'
MD04G1197500.gene	--	11.782	12.4781	12.6445	13.2372	11.8375	10.9939	normal	'Lipid metabolism.glycerolipid metabolism.glycerolipid degradation.phospholipase activities.phospholipase D activities.phospholipase D (PLD-zeta)'	md04g1197500	'phospholipase D (PLD-zeta)'
MD04G1130200.gene	--	70.2265	71.5117	71.2655	71.2268	68.4303	68.4295	normal	'Lipid metabolism.lipid trafficking.endoplasmic reticulum-plasma membrane lipid transfer.lipid transfer protein (ORP3a)'	md04g1130200	'lipid transfer protein (ORP3a)'
MD15G1043100.gene	--	4.59698	4.57242	4.56839	5.06187	4.2031	4.14705	normal	'Lipid metabolism.galactolipid and sulfolipid biosynthesis.monogalactosyldiacylglycerol synthase (MGD)'	md15g1043100	'monogalactosyldiacylglycerol synthase'
MD13G1131600.gene	--	33.74	36.0197	33.3035	34.0499	35.0866	31.5212	normal	'Lipid metabolism.phytosterol metabolism.plant sterol pathway.obtusifoliol 14-alpha demethylase'	md13g1131600	'obtusifoliol 14-alpha demethylase'
MD04G1045800.gene	--	21.4983	22.9574	22.7817	21.3801	21.5899	22.5755	normal	'Lipid metabolism.lipid trafficking.endoplasmic reticulum-plastid lipid transfer.TGD lipid importer complex.substrate binding component TGD2'	md04g1045800	'substrate binding component TGD2 of TGD lipid importer complex'
MD13G1050400.gene	--	32.9464	35.5631	30.2484	32.833	32.2494	30.9744	normal	'Lipid metabolism.lipid trafficking.endoplasmic reticulum-plastid lipid transfer.phospholipid transverse translocation.ALA-ALIS flippase complex.P4-type ATPase component ALA'	md13g1050400	'active component ALA of ALA-ALIS flippase complex'
MD11G1129900.gene	--	0.871264	1.10649	1.55987	0.751462	1.5484	1.09168	normal	'Lipid metabolism.fatty acid metabolism.mitochondrial fatty acid synthase (mtFAS) system.hydroxyacyl-ACP dehydratase (mtHD)'	md11g1129900	'hydroxyacyl-ACP dehydratase (mtHD)'
MD14G1093900.gene	--	1.63396	1.56019	1.94474	1.53192	1.49975	1.94041	normal	'Lipid metabolism.lipid-A biosynthesis.3-deoxy-D-manno-octulosonic acid (Kdo) transferase (KdtA)'	md14g1093900	'3-deoxy-D-manno-octulosonic acid (Kdo) transferase (KdtA)'
MD10G1216500.gene	--	101.573	102.379	98.3807	98.9289	95.7611	98.488	normal	'Lipid metabolism.lipid trafficking.endoplasmic reticulum-plastid lipid transfer.phospholipid transverse translocation.ALA-ALIS flippase complex.regulatory component ALIS'	md10g1216500	'regulatory component ALIS of ALA-ALIS flippase complex'
MD09G1043100.gene	--	4.46352	5.24067	4.69791	3.65461	5.13314	5.13689	normal	'Lipid metabolism.glycerolipid metabolism.phosphatidate biosynthesis.endoplasmic reticulum phosphatidate biosynthesis.glycerol-3-phosphate acyltransferase (GPAT4-8)'	md09g1043100	'glycerol-3-phosphate acyltransferase (GPAT4-8)'
MD04G1006200.gene	--	27.3411	23.4717	24.9641	24.2136	24.7563	24.3914	normal	'Lipid metabolism.fatty acid metabolism.fatty acid desaturation.electron supply.cytochrome electron shuttle hemoprotein (Cyt-b5)'	md04g1006200	'cytochrome electron shuttle hemoprotein (Cyt-b5)'
MD12G1161400.gene	--	15.672	16.5233	15.6701	15.5192	15.6956	15.0153	normal	'Lipid metabolism.galactolipid and sulfolipid biosynthesis.UDP-sulfoquinovose:DAG sulfoquinovosyltransferase (SQD2)'	md12g1161400	'UDP-sulfoquinovose:DAG sulfoquinovosyltransferase (SQD2)'
MD04G1078200.gene	--	17.2253	18.4393	17.328	18.7277	15.9377	16.4495	normal	'Lipid metabolism.phytosterol metabolism.phytosterol C4-demethylation complex.methylsterol monooxygenase component SMO1'	md04g1078200	'methylsterol monooxygenase SMO1 of phytosterol C4-demethylation complex'
MD14G1209800.gene	--	9.78814	9.01964	9.74539	9.38913	9.57939	8.56479	normal	'Lipid metabolism.glycerolipid metabolism.phosphatidate biosynthesis.diacylglycerol kinase'	md14g1209800	'diacylglycerol kinase'
MD11G1316500.gene	--	5.29623	5.07297	4.42467	5.31715	4.74363	4.19209	normal	'Lipid metabolism.glycerolipid metabolism.glycerolipid degradation.phospholipase activities.phospholipase A1 activities.phosphatidylglycerol lipase (PLIP1)'	md11g1316500	'phosphatidylglycerol lipase (PLIP1)'
MD14G1159000.gene	--	18.6327	20.1968	19.6847	19.7735	18.3398	18.223	normal	'Lipid metabolism.phytosterol metabolism.plant sterol pathway.cyclopropylsterol isomerase (CPI)'	md14g1159000	'cyclopropylsterol isomerase'
MD09G1164900.gene	--	60.6644	60.7984	60.6893	58.7897	58.8892	57.6069	normal	'Lipid metabolism.phytosterol metabolism.plant sterol pathway.sterol delta7 reductase'	md09g1164900	'sterol delta7 reductase'
MD11G1221000.gene	--	24.679	26.6535	27.1084	25.4099	25.4571	24.4834	normal	'Lipid metabolism.fatty acid metabolism.fatty acid transport.fatty acid export protein (FAX)'	md11g1221000	'fatty acid export protein (FAX)'
MD02G1097200.gene	--	10.1498	12.1357	10.9673	11.293	10.747	9.84546	normal	'Lipid metabolism.fatty acid metabolism.plastidial fatty acid synthase (ptFAS) system.ketoacyl-ACP synthase (ptKAS) activities.ketoacyl-ACP synthase II'	md02g1097200	'ketoacyl-ACP synthase II'
MD00G1007100.gene	--	5.67378	4.71586	5.20224	5.16007	5.25424	4.48929	normal	'Lipid metabolism.lipid droplet-associated activities.lipid droplet biogenesis factor (SEIPIN)'	md00g1007100	'lipid droplet biogenesis factor (SEIPIN)'
MD08G1102500.gene	--	7.58577	7.95836	7.68669	6.53356	7.71723	7.88402	normal	'Lipid metabolism.galactolipid and sulfolipid biosynthesis.phosphatidate phosphatase'	md08g1102500	'phosphatidic acid phosphatase'
MD16G1148600.gene	--	3.51471	3.80169	3.11772	2.5591	3.65264	3.69061	normal	'Lipid metabolism.galactolipid and sulfolipid biosynthesis.galactolipid galactosyltransferase (SFR2)'	md16g1148600	'galactolipid galactosyltransferase (SFR2)'
MD05G1017200.gene	--	32.7472	31.293	29.5023	28.8476	30.8021	29.3217	normal	'Lipid metabolism.sphingolipid metabolism.sphingolipid transport.glycolipid transfer protein (GLTP)'	md05g1017200	'glycolipid transfer protein (GLTP)'
MD09G1116800.gene	--	3.29177	3.08611	3.32032	3.38511	3.18631	2.62362	normal	'Lipid metabolism.lipid-A biosynthesis.lipid-A-disaccharide synthase (LpxB)'	md09g1116800	'lipid-A-disaccharide synthase (LpxB)'
MD10G1295900.gene	--	4.05105	4.98295	4.66574	5.67604	4.13116	3.1705	normal	'Lipid metabolism.sphingolipid metabolism.ceramide biosynthesis.delta-4 sphingolipid desaturase (DSD)'	md10g1295900	'delta-4 sphingolipid desaturase'
MD04G1232600.gene	--	36.0998	37.3869	38.6861	33.6453	37.0019	35.6767	normal	'Lipid metabolism.sphingolipid metabolism.complex sphingolipid biosynthesis.glycosylinositol phosphorylceramide (GIPC) biosynthesis.inositol phosphorylceramide glucuronosyltransferase (IPUT1)'	md04g1232600	'inositol phosphorylceramide glucuronosyltransferase (IPUT1)'
MD08G1178000.gene	--	6.11275	6.94436	5.67389	6.01593	5.57036	6.14254	normal	'Lipid metabolism.fatty acid metabolism.acetyl-CoA carboxylation.monomeric acetyl-CoA carboxylase (ACC)'	md08g1178000	'monomeric acetyl-CoA carboxylase (ACC)'
MD14G1219500.gene	--	64.2393	69.5674	63.0532	62.3348	61.3184	62.8049	normal	'Lipid metabolism.lipid trafficking.endoplasmic reticulum-plastid lipid transfer.phospholipid transverse translocation.ALA-ALIS flippase complex.P4-type ATPase component ALA'	md14g1219500	'active component ALA of ALA-ALIS flippase complex'
MD16G1082100.gene	--	24.345	25.5627	23.2951	24.2747	22.8415	22.2146	normal	'Lipid metabolism.lipid trafficking.endoplasmic reticulum-plastid lipid transfer.phospholipid transverse translocation.ALA-ALIS flippase complex.P4-type ATPase component ALA'	md16g1082100	'active component ALA of ALA-ALIS flippase complex'
MD07G1125900.gene	--	2.50003	2.98637	3.80647	2.34642	2.81963	3.56732	normal	'Lipid metabolism.galactolipid and sulfolipid biosynthesis.digalactosyldiacylglycerol synthase (DGD)'	md07g1125900	'digalactosyldiacylglycerol synthase'
MD13G1262800.gene	--	35.0616	34.7176	33.0509	32.3346	33.1959	31.7064	normal	'Lipid metabolism.glycerolipid metabolism.phosphatidate biosynthesis.diacylglycerol kinase'	md13g1262800	'diacylglycerol kinase'
MD14G1039100.gene	--	14.8943	13.8267	14.5151	13.9648	12.7794	14.142	normal	'Lipid metabolism.galactolipid and sulfolipid biosynthesis.digalactosyldiacylglycerol synthase (DGD)'	md14g1039100	'digalactosyldiacylglycerol synthase'
MD07G1132800.gene	--	8.06549	7.65577	7.39141	7.83138	7.1221	6.83423	normal	'Lipid metabolism.sphingolipid metabolism.sphingolipid phosphorylation.long-chain base phosphate metabolism.sphingoid long-chain base kinase (LCBK2)'	md07g1132800	'sphingoid long-chain base kinase (LCBK2)'
MD15G1178600.gene	--	6.09296	6.14478	5.78065	6.04395	5.14187	5.7652	normal	'Lipid metabolism.fatty acid metabolism.endoplasmic reticulum-localized fatty acid elongase (FAE) system.fatty acid elongation complex.condensing enzyme activities.3-ketoacyl-CoA synthase (KCS)'	md15g1178600	'3-ketoacyl-CoA synthase (KCS)'
MD16G1117300.gene	--	9.65174	10.8896	11.8121	10.4944	9.90635	10.0272	normal	'Lipid metabolism.lipid droplet-associated activities.associated factor (LDAP)'	md16g1117300	'associated factor (LDAP)'
MD08G1032300.gene	--	17.8421	18.2223	18.3515	17.3037	16.8226	16.9505	normal	'Lipid metabolism.glycerolipid metabolism.phosphatidylethanolamine biosynthesis.lyso-phosphatidylethanolamine acyltransferase (LPEAT)'	md08g1032300	'lyso-phosphatidylethanolamine acyltransferase (LPEAT)'
MD08G1031000.gene	--	59.4119	57.0217	58.1285	56.6323	53.5216	53.4511	normal	'Lipid metabolism.fatty acid metabolism.endoplasmic reticulum-localized fatty acid elongase (FAE) system.fatty acid elongation complex.condensing enzyme activities.3-ketoacyl-CoA synthase (KCS)'	md08g1031000	'3-ketoacyl-CoA synthase (KCS)'
MD07G1115700.gene	--	6.05818	5.86438	6.24279	5.6467	5.68849	5.6837	normal	'Lipid metabolism.glycerolipid metabolism.phosphatidylglycerol biosynthesis.CDP-diacylglycerol synthase'	md07g1115700	'CDP-diacylglycerol synthase'
MD08G1066900.gene	--	7.03935	6.04661	5.96213	6.21065	5.73064	5.82152	normal	'Lipid metabolism.glycerolipid metabolism.phosphatidylethanolamine biosynthesis.mitochondrial phosphatidylserine decarboxylation pathway.phosphatidylserine-transfer-dependent route.UPS2-Mdm35 phospholipid transfer complex.component Mdm35'	md08g1066900	'component Mdm35 of UPS2-Mdm35 phospholipid transfer complex'
MD15G1204600.gene	--	0.871542	1.17403	1.06337	1.12046	1.09487	0.631437	normal	'Lipid metabolism.lipid-A biosynthesis.UDP-N-acetylglucosamine O-acyltransferase (LpxA)'	md15g1204600	'UDP-N-acetylglucosamine O-acyltransferase (LpxA)'
MD16G1189300.gene	--	19.1248	20.5908	19.0424	19.8978	18.5027	16.4668	normal	'Lipid metabolism.fatty acid metabolism.fatty acid degradation.peroxisomal long-chain acyl-CoA synthetase (LACS6/7)'	md16g1189300	'peroxisomal long-chain acyl-CoA synthetase'
MD10G1195600.gene	--	7.33189	6.42546	7.92069	6.98215	6.70355	6.43669	normal	'Lipid metabolism.lipid trafficking.endoplasmic reticulum-plastid lipid transfer.TGD lipid importer complex.permease component TGD1'	md10g1195600	'permease component TGD1 of TGD lipid importer complex'
MD09G1190200.gene	--	43.0995	46.0639	44.1523	43.0947	40.4057	40.3593	normal	'Lipid metabolism.lipid trafficking.endoplasmic reticulum-plastid lipid transfer.phospholipid transverse translocation.ALA-ALIS flippase complex.P4-type ATPase component ALA'	md09g1190200	'active component ALA of ALA-ALIS flippase complex'
MD15G1058400.gene	--	35.2231	35.1981	34.9837	32.3189	35.1678	30.4018	normal	'Lipid metabolism.galactolipid and sulfolipid biosynthesis.UDP-sulfoquinovose synthase (SQD1)'	md15g1058400	'UDP-sulfoquinovose synthase (SQD1)'
MD03G1016800.gene	--	3.93771	4.87992	3.58802	3.47031	4.34241	3.65493	normal	'Lipid metabolism.fatty acid metabolism.plastidial fatty acid synthase (ptFAS) system.enoyl-ACP reductase (ER)'	md03g1016800	'enoyl-ACP reductase'
MD16G1144400.gene	--	18.695	17.1281	19.106	15.941	17.2922	17.5905	normal	'Lipid metabolism.phytosterol metabolism.plant sterol pathway.sterol delta8-delta7 isomerase'	md16g1144400	'sterol delta8-delta7 isomerase'
MD16G1020300.gene	--	2.12932	2.83847	2.67948	1.85913	2.76961	2.3603	normal	'Lipid metabolism.lipid droplet-associated activities.peroxygenase (CALEOSIN/CLO/PXG)'	md16g1020300	'peroxygenase (CALEOSIN)'
MD02G1240900.gene	--	2.39347	1.67431	2.64872	2.03915	1.85734	2.26574	normal	'Lipid metabolism.sphingolipid metabolism.complex sphingolipid biosynthesis.glycosylinositol phosphorylceramide (GIPC) biosynthesis.GIPC N-acetylglucosamine transferase (GINT1)'	md02g1240900	'GIPC N-acetylglucosamine transferase (GINT1)'
MD16G1119000.gene	--	31.6542	32.7647	30.2015	28.8789	29.4443	28.8164	normal	'Lipid metabolism.lipid droplet-associated activities.associated factor (LDAP)'	md16g1119000	'associated factor (LDAP)'
MD05G1108500.gene	--	13.2045	11.011	8.11269	9.87859	10.4866	9.24653	normal	'Lipid metabolism.phytosterol metabolism.phytosterol C4-demethylation complex.scaffold protein component ERG28'	md05g1108500	'scaffold protein of phytosterol C4-demethylation complex'
MD07G1294300.gene	--	35.599	35.1661	37.059	30.4021	36.1643	32.4894	normal	'Lipid metabolism.lipid trafficking.acyl-CoA-binding protein activities.acyl-CoA-binding protein (ACBP1/2/3)'	md07g1294300	'acyl-CoA-binding protein (ACBP1/2/3)'
MD12G1040400.gene	--	8.93142	10.0144	9.12122	8.71675	8.61318	8.39757	normal	'Lipid metabolism.galactolipid and sulfolipid biosynthesis.digalactosyldiacylglycerol synthase (DGD)'	md12g1040400	'digalactosyldiacylglycerol synthase'
MD16G1041000.gene	--	4.77534	6.38351	5.35166	4.89495	5.85282	4.25787	normal	'Lipid metabolism.fatty acid metabolism.fatty acid degradation.auxiliary degradation activities.acyl-CoA thioesterase'	md16g1041000	'acyl-CoA thioesterase'
MD02G1068600.gene	--	32.4908	32.3419	30.1703	29.4556	29.1379	28.1947	normal	'Lipid metabolism.glycerolipid metabolism.phosphatidylglycerol biosynthesis.phosphatidylglycerophosphate phosphatase (PTPMT)'	md02g1068600	'phosphatidylglycerophosphate phosphatase (PTPMT)'
MD03G1085200.gene	--	6.67914	6.98406	7.46532	6.34044	6.88641	6.03457	normal	'Lipid metabolism.phytosterol metabolism.phytosterol C4-demethylation complex.methylsterol monooxygenase component SMO2'	md03g1085200	'methylsterol monooxygenase SMO2 of phytosterol C4-demethylation complex'
MD03G1065900.gene	--	12.7288	10.6713	10.5468	9.70771	11.2049	9.96371	normal	'Lipid metabolism.sphingolipid metabolism.ceramide biosynthesis.serine C-palmitoyltransferase activity.serine C-palmitoyltransferase complex.small regulatory subunit ssSPT'	md03g1065900	'small regulatory subunit of serine C-palmitoyltransferase complex'
MD03G1163400.gene	--	7.03198	7.28308	7.65889	7.30241	6.45475	6.26917	normal	'Lipid metabolism.glycerolipid metabolism.phosphatidylethanolamine biosynthesis.mitochondrial phosphatidylserine decarboxylation pathway.membrane juxtaposition-dependent route.MICOS complex.component DGS1'	md03g1163400	'component DGS1 of MICOS complex'
MD14G1153700.gene	--	2.05193	2.0119	2.20146	2.03614	1.78486	1.86256	normal	'Lipid metabolism.fatty acid metabolism.plastidial fatty acid synthase (ptFAS) system.termination of fatty acid chains.palmitoyl-ACP thioesterase (FATB)'	md14g1153700	'palmitoyl-ACP thioesterase (FATB)'
MD17G1003300.gene	--	46.2069	44.1921	43.6538	42.087	41.8038	37.8208	normal	'Lipid metabolism.fatty acid metabolism.acetyl-CoA generation.plastidial acetyl-CoA synthetase'	md17g1003300	'plastidial acetyl-CoA synthetase'
MD15G1163200.gene	--	8.47767	9.45739	8.28122	7.03629	8.8427	7.83445	normal	'Lipid metabolism.galactolipid and sulfolipid biosynthesis.monogalactosyldiacylglycerol synthase (MGD)'	md15g1163200	'monogalactosyldiacylglycerol synthase'
MD15G1256700.gene	--	3.20345	3.69284	3.51775	3.61756	2.90992	2.80947	normal	'Lipid metabolism.glycerolipid metabolism.diacylglycerol biosynthesis.phosphatidate phosphatase (LPP-epsilon)'	md15g1256700	'phosphatidate phosphatase (LPP-epsilon)'
MD06G1026700.gene	--	4.99768	4.61491	5.33384	5.14308	4.20664	4.11818	normal	'Lipid metabolism.glycerolipid metabolism.phosphatidate biosynthesis.plastidial phosphatidate biosynthesis.glycerol-3-phosphate acyltransferase (ATS1)'	md06g1026700	'glycerol-3-phosphate acyltransferase (ATS1)'
MD11G1235100.gene	--	7.19093	7.00799	7.41013	6.3288	6.49487	6.64851	normal	Lipid metabolism.glycerolipid metabolism.phosphatidate biosynthesis.diacylglycerol kinase'	md11g1235100	'diacylglycerol kinase'
MD11G1070700.gene	--	8.50745	7.08467	7.73843	6.5996	7.36912	6.93741	normal	'Lipid metabolism.sphingolipid metabolism.ceramide biosynthesis.serine C-palmitoyltransferase activity.serine C-palmitoyltransferase complex.small regulatory subunit ssSPT'	md11g1070700	'small regulatory subunit of serine C-palmitoyltransferase complex'
MD12G1169900.gene	--	8.3419	8.18237	9.68999	7.64899	8.16962	7.72555	normal	'Lipid metabolism.fatty acid metabolism.fatty acid degradation.core beta-oxidation.acyl CoA oxidase (ACX)'	md12g1169900	'acyl CoA oxidase (ACX)'
MD17G1235400.gene	--	7.88722	8.49784	6.97885	7.51359	6.71049	6.71836	normal	'Lipid metabolism.lipid trafficking.endoplasmic reticulum-plastid lipid transfer.phospholipid transverse translocation.ALA-ALIS flippase complex.P4-type ATPase component ALA'	md17g1235400	'active component ALA of ALA-ALIS flippase complex'
MD05G1277700.gene	--	6.56981	6.89826	7.26244	5.66157	5.97286	6.86641	normal	'Lipid metabolism.glycerolipid metabolism.glycerolipid degradation.phospholipase activities.phospholipase A1 activities.phospholipase A1 (PC-PLA1)'	md05g1277700	'phospholipase A1 (PC-PLA1)'
MD04G1061500.gene	--	78.9658	78.3977	76.0121	69.1877	71.5305	67.8837	normal	'Lipid metabolism.glycerolipid metabolism.phosphatidylglycerol biosynthesis.phosphatidylglycerophosphate phosphatase (PTPMT)'	md04g1061500	'phosphatidylglycerophosphate phosphatase (PTPMT)'
MD16G1036500.gene	--	4.77937	4.95033	4.13963	4.08828	4.07623	4.1997	normal	'Lipid metabolism.glycerolipid metabolism.diacylglycerol biosynthesis.phosphatidate phosphatase (LPP-alpha)'	md16g1036500	'phosphatidate phosphatase (LPP-alpha)'
MD13G1143800.gene	--	39.548	42.5477	39.9771	36.8651	37.1997	34.4198	normal	'Lipid metabolism.fatty acid metabolism.citrate shuttle.ATP-dependent citrate lyase heterodimer.alpha chain'	md13g1143800	'alpha chain of ATP-dependent citrate lyase complex'
MD04G1084900.gene	--	3.10053	1.54193	2.85839	2.67741	2.12468	1.66291	normal	'Lipid metabolism.fatty acid metabolism.plastidial fatty acid synthase (ptFAS) system.ketoacyl-ACP synthase (ptKAS) activities.ketoacyl-ACP synthase III'	md04g1084900	'ketoacyl-ACP synthase III'
MD08G1007400.gene	--	59.7346	57.9166	59.4873	52.0844	54.3009	50.464	normal	'Lipid metabolism.phytosterol metabolism.plant sterol pathway.sterol C-24 methyltransferase'	md08g1007400	'sterol C-24 methyltransferase'
MD06G1074100.gene	--	2.95512	3.65773	3.40149	1.84188	3.39683	3.44464	normal	'Lipid metabolism.fatty acid metabolism.fatty acid degradation.core beta-oxidation.3-ketoacyl-CoA thiolase (KAT)'	md06g1074100	'3-ketoacyl-CoA thiolase (KAT)'
MD02G1020400.gene	--	34.6818	33.7488	34.0768	30.9396	28.8792	30.5152	normal	'Lipid metabolism.galactolipid and sulfolipid biosynthesis.monogalactosyldiacylglycerol synthase (MGD)'	md02g1020400	'monogalactosyldiacylglycerol synthase'
MD04G1239700.gene	--	0.864587	1.19406	1.00815	0.897128	0.815365	0.959199	normal	'Lipid metabolism.phytosterol metabolism.phytosterol glycosylation.UDP-glucose:sterol glucosyltransferase'	md04g1239700	'UDP-glucose:sterol glucosyltransferase'
MD08G1088300.gene	--	12.8002	9.34476	12.7447	9.31157	10.8515	10.3766	normal	'Lipid metabolism.lipid trafficking.endoplasmic reticulum-plastid lipid transfer.lipid trafficking cofactor (TGD5)'	md08g1088300	'lipid trafficking cofactor (TGD5)'
MD13G1000100.gene	--	26.9409	27.3072	24.8461	23.8083	23.3139	22.467	normal	'Lipid metabolism.sphingolipid metabolism.sphingolipid phosphorylation.long-chain base phosphate metabolism.sphingoid long-chain base kinase (LCBK1)'	md13g1000100	'sphingoid long-chain base kinase (LCBK1)'
MD02G1168100.gene	--	13.9999	15.1082	15.7651	13.4245	12.4884	13.4884	normal	'Lipid metabolism.glycerolipid metabolism.glycerolipid degradation.phospholipase activities.phospholipase A2 activities.phospholipase A2 (pPLA2-II)'	md02g1168100	'phospholipase A2 (pPLA2-II)'
MD06G1200300.gene	--	6.39818	5.4793	5.06358	5.24005	5.47926	4.10839	normal	'Lipid metabolism.glycerolipid metabolism.phosphatidate biosynthesis.diacylglycerol kinase'	md06g1200300	'diacylglycerol kinase'
MD17G1286800.gene	--	5.73171	5.80461	6.03325	5.07734	5.49563	4.80959	normal	'Lipid metabolism.lipid trafficking.endoplasmic reticulum-plastid lipid transfer.phospholipid transverse translocation.ALA-ALIS flippase complex.regulatory component ALIS'	md17g1286800	'regulatory component ALIS of ALA-ALIS flippase complex'
MD13G1053200.gene	--	12.0801	10.7754	11.6065	9.42895	10.1837	10.5265	normal	'Lipid metabolism.sphingolipid metabolism.ceramide biosynthesis.ceramide synthase (LOH)'	md13g1053200	'ceramide synthase'
MD17G1173300.gene	--	12.0668	13.2422	12.4466	11.7355	10.5826	10.7622	normal	'Lipid metabolism.lipid trafficking.endoplasmic reticulum-plastid lipid transfer.phospholipid transverse translocation.ALA-ALIS flippase complex.P4-type ATPase component ALA'	md17g1173300	'active component ALA of ALA-ALIS flippase complex'
MD05G1342900.gene	--	1.60909	2.2482	1.79509	1.81447	1.5873	1.52998	normal	'Lipid metabolism.glycerolipid metabolism.glycerolipid degradation.phospholipase activities.phospholipase A2 activities.phospholipase A2 (pPLA2-I)'	md05g1342900	'phospholipase A2 (pPLA2-I)'
MD16G1158200.gene	--	26.9631	28.4852	28.939	24.2784	24.4662	25.0956	normal	'Lipid metabolism.fatty acid metabolism.fatty acid degradation.glyoxylate cycle.acetate-malate shunt.peroxisomal acetyl-CoA synthetase (ACN/BZU)'	md16g1158200	'peroxisomal acetyl-CoA synthetase (ACN/BZU)'
MD11G1215400.gene	--	1.42345	2.26861	2.13147	1.54261	2.01784	1.43731	normal	'Lipid metabolism.lipid-A biosynthesis.tetra-acyl-disaccharide kinase (LpxK)'	md11g1215400	'tetra-acyl-disaccharide kinase (LpxK)'
MD17G1261400.gene	--	30.9801	29.5407	29.0344	27.6997	24.1624	26.0344	normal	'Lipid metabolism.lipid droplet-associated activities.associated factor (LDIP)'	md17g1261400	'associated factor (LDIP)'
MD07G1224900.gene	--	15.632	16.8466	15.4874	14.6802	13.3011	13.7243	normal	'Lipid metabolism.galactolipid and sulfolipid biosynthesis.plastidial UDP-glucose pyrophosphorylase (UGP)'	md07g1224900	'plastidial UDP-glucose pyrophosphorylase (UGP)'
MD13G1034800.gene	--	2.00141	1.98999	2.54041	2.34922	1.91571	1.34553	normal	'Lipid metabolism.glycerolipid metabolism.diacylglycerol biosynthesis.phosphatidate phosphatase (LPP-alpha)'	md13g1034800	'phosphatidate phosphatase (LPP-alpha)'
MD02G1007100.gene	--	7.28744	7.54398	7.5771	6.96603	6.68872	5.6815	normal	'Lipid metabolism.glycerolipid metabolism.phosphatidate biosynthesis.plastidial phosphatidate biosynthesis.lysophosphatidate acyltransferase (ATS2)'	md02g1007100	'lysophosphatidate acyltransferase (ATS2)'
MD08G1222700.gene	--	24.3328	22.6145	23.4443	21.089	19.4816	20.4444	normal	'Lipid metabolism.glycerolipid metabolism.phosphatidylethanolamine biosynthesis.extramitochondrial phosphatidylserine decarboxylation pathway.phosphatidylserine decarboxylase'	md08g1222700	'extramitochondrial phosphatidylserine decarboxylase'
MD13G1083400.gene	--	15.6987	16.2087	16.7152	14.5069	14.2407	13.39	normal	'Lipid metabolism.lipid trafficking.endoplasmic reticulum-plastid lipid transfer.phospholipid transverse translocation.ALA-ALIS flippase complex.P4-type ATPase component ALA'	md13g1083400	'active component ALA of ALA-ALIS flippase complex'
MD17G1190300.gene	--	6.57364	6.06636	6.69666	4.95503	6.27023	5.48044	normal	'Lipid metabolism.fatty acid metabolism.mitochondrial fatty acid synthase (mtFAS) system.malonyl-CoA synthetase (mtMCS)'	md17g1190300	'malonyl-CoA synthetase (mtMCS)'
MD08G1052400.gene	--	4.98869	5.92711	5.38606	5.07804	4.99284	3.99061	normal	'Lipid metabolism.galactolipid and sulfolipid biosynthesis.monogalactosyldiacylglycerol synthase (MGD)'	md08g1052400	'monogalactosyldiacylglycerol synthase'
MD10G1302700.gene	--	6.91966	7.08792	7.42277	5.75325	5.99985	6.69259	normal	'Lipid metabolism.sphingolipid metabolism.sphingolipid phosphorylation.sphingosine kinase'	md10g1302700	'sphingosine kinase'
MD13G1020300.gene	--	3.02329	2.6406	2.94917	3.06531	2.18579	2.08428	normal	'Lipid metabolism.lipid-A biosynthesis.UDP-3-O-acyl N-acetylglucosamine deacetylase (LpxC)'	md13g1020300	'UDP-3-O-acyl N-acetylglucosamine deacetylase (LpxC)'
MD06G1143700.gene	--	5.53095	6.02637	6.02433	4.49431	5.33375	5.21526	normal	'Lipid metabolism.phytosterol metabolism.plant sterol pathway.cyclopropylsterol isomerase (CPI)'	md06g1143700	'cyclopropylsterol isomerase'
MD02G1030700.gene	--	11.9608	13.8117	11.8436	12.3788	9.91175	9.95227	normal	'Lipid metabolism.glycerolipid metabolism.glycerolipid degradation.phospholipase activities.phospholipase D activities.phospholipase D (PLD-alpha)'	md02g1030700	'phospholipase D (PLD-alpha)'
MD01G1223600.gene	--	22.9722	23.7998	22.332	20.9218	19.3205	19.0323	normal	'Lipid metabolism.lipid trafficking.acyl-CoA-binding protein activities.acyl-CoA-binding protein (ACBP1/2/3)'	md01g1223600	'acyl-CoA-binding protein (ACBP1/2/3)'
MD16G1221400.gene	--	22.6347	21.3391	24.8619	20.17	18.2157	20.4745	normal	'Lipid metabolism.sphingolipid metabolism.sphingolipid transport.glycolipid transfer protein (GLTP)'	md16g1221400	'glycolipid transfer protein (GLTP)'
MD10G1247600.gene	--	24.4164	26.6007	27.6414	21.3709	22.2112	23.5146	normal	'Lipid metabolism.sphingolipid metabolism.complex sphingolipid biosynthesis.sphingolipid fatty acid 2-hydroxylase (FAH)'	md10g1247600	'sphingolipid fatty acid 2-hydroxylase'
MD14G1058300.gene	--	9.2213	11.6032	12.3907	10.4672	8.88089	8.90316	normal	'Lipid metabolism.fatty acid metabolism.fatty acid desaturation.methyl-end desaturation.delta-12/delta-15 fatty acid desaturase (FAD2/3/6-8)'	md14g1058300	'delta-12/delta-15 fatty acid desaturase'
MD12G1230700.gene	--	6.89541	6.13158	5.28712	5.4405	5.0109	4.96304	normal	'Lipid metabolism.fatty acid metabolism.plastidial fatty acid synthase (ptFAS) system.acyl carrier protein (ptACP)'	md12g1230700	'acyl carrier protein (ptACP)'
MD16G1138900.gene	--	47.7337	48.716	49.9755	40.1773	42.4651	41.8494	normal	'Lipid metabolism.fatty acid metabolism.citrate shuttle.ATP-dependent citrate lyase heterodimer.alpha chain'	md16g1138900	'alpha chain of ATP-dependent citrate lyase complex'
MD04G1086000.gene	--	4.67076	5.07631	4.30938	4.59007	3.24342	4.03397	normal	'Lipid metabolism.glycerolipid metabolism.diacylglycerol biosynthesis.phosphatidate phosphatase (LPP-beta)'	md04g1086000	'phosphatidate phosphatase (LPP-beta)'
MD09G1013100.gene	--	6.2793	6.09284	6.78551	5.6572	5.65249	4.89048	normal	'Lipid metabolism.glycerolipid metabolism.glycerolipid degradation.triacylglycerol lipase activities.diacyl-/triacylglycerol lipase activities.lipase (LIP)'	md09g1013100	'lipase (LIP)'
MD12G1158800.gene	--	5.84659	5.83448	5.56095	5.01503	4.6256	4.97068	normal	'Lipid metabolism.sphingolipid metabolism.sphingolipid homeostasis.ceramidase activities.neutral ceramidase (NCER)'	md12g1158800	'neutral ceramidase (NCER)'
MD16G1141900.gene	--	9.60319	13.3638	9.77433	8.69329	9.85705	9.00693	normal	'Lipid metabolism.phytosterol metabolism.plant sterol pathway.obtusifoliol 14-alpha demethylase'	md16g1141900	'obtusifoliol 14-alpha demethylase'
MD07G1305800.gene	--	0.62892	0.95233	0.520356	0.756527	0.36167	0.584341	normal	'Lipid metabolism.lipid trafficking.endoplasmic reticulum-plastid lipid transfer.phospholipid transverse translocation.phospholipid scramblase'	md07g1305800	'phospholipid scramblase'
MD17G1265700.gene	--	21.5582	21.3008	21.3316	16.9264	18.9755	18.1969	normal	'Lipid metabolism.glycerolipid metabolism.glycerolipid degradation.phospholipase activities.phospholipase A1 activities.phospholipase A1 (PC-PLA1)'	md17g1265700	'phospholipase A1 (PC-PLA1)'
MD12G1052800.gene	--	9.45821	9.20883	8.74211	7.67727	7.26966	8.05884	normal	'Lipid metabolism.sphingolipid metabolism.sphingolipid phosphorylation.long-chain base phosphate metabolism.sphingoid long-chain base phosphate phosphatase (SPP1)'	md12g1052800	'sphingoid long-chain base phosphate phosphatase (SPP1)'
MD06G1132700.gene	--	11.3064	10.2917	11.0507	8.40722	9.65964	9.32406	normal	'Lipid metabolism.fatty acid metabolism.plastidial fatty acid synthase (ptFAS) system.acyl carrier protein (ptACP)'	md06g1132700	'acyl carrier protein (ptACP)'
MD07G1187400.gene	--	1.72182	1.70038	1.86578	1.54693	1.33956	1.47029	normal	'Lipid metabolism.fatty acid metabolism.endoplasmic reticulum-localized fatty acid elongase (FAE) system.fatty acid elongation complex.condensing enzyme activities.3-ketoacyl-CoA synthase (KCS)'	md07g1187400	'3-ketoacyl-CoA synthase (KCS)'
MD02G1297900.gene	--	12.671	13.0303	12.2676	10.8317	10.5884	10.3669	normal	'Lipid metabolism.glycerolipid metabolism.phosphatidate biosynthesis.endoplasmic reticulum phosphatidate biosynthesis.NAD-dependent glycerol-3-phosphate dehydrogenase'	md02g1297900	'NAD-dependent glycerol-3-phosphate dehydrogenase'
MD16G1041900.gene	--	5.87987	7.03118	6.66277	5.59218	5.77817	4.8092	normal	'Lipid metabolism.glycerolipid metabolism.glycerolipid degradation.triacylglycerol lipase activities.monoacylglycerol lipase'	md16g1041900	'monoacylglycerol lipase'
MD07G1123700.gene	--	15.5046	14.2856	15.0551	12.1983	13.2359	11.6773	normal	'Lipid metabolism.glycerolipid metabolism.phosphatidylethanolamine biosynthesis.lyso-phosphatidylethanolamine acyltransferase (LPEAT)'	md07g1123700	'lyso-phosphatidylethanolamine acyltransferase (LPEAT)'
MD13G1033100.gene	--	3.62738	4.4477	3.79779	3.61836	2.86975	3.23775	normal	'Lipid metabolism.glycerolipid metabolism.phosphatidylserine biosynthesis.base-exchange pathway.base-exchange-type phosphatidylserine synthase'	md13g1033100	'base-exchange-type phosphatidylserine synthase'
MD12G1017500.gene	--	10.2833	10.2084	10.7103	8.20291	8.62667	8.6804	normal	'Lipid metabolism.phytosterol metabolism.plant sterol pathway.sterol delta14 reductase'	md12g1017500	'sterol delta14 reductase'
MD01G1156200.gene	--	7.04918	6.22351	6.74439	5.24324	5.37138	5.63851	normal	'Lipid metabolism.galactolipid and sulfolipid biosynthesis.plastidial UDP-glucose pyrophosphorylase (UGP)'	md01g1156200	'plastidial UDP-glucose pyrophosphorylase (UGP)'
MD01G1154100.gene	--	2.3863	2.37197	2.61621	1.97532	1.93348	2.01211	normal	'Lipid metabolism.fatty acid metabolism.fatty acid desaturation.methyl-end desaturation.delta-12/delta-15 fatty acid desaturase (FAD2/3/6-8)'	md01g1154100	'delta-12/delta-15 fatty acid desaturase'
MD08G1036600.gene	--	2.09287	2.01617	1.87851	1.34756	1.99005	1.29757	normal	'Lipid metabolism.fatty acid metabolism.endoplasmic reticulum-localized fatty acid elongase (FAE) system.fatty acid elongation complex.condensing enzyme activities.condensing enzyme (ELO)'	md08g1036600	'fatty acid elongation condensing enzyme (ELO)'
MD11G1073600.gene	--	1.00645	0.76528	0.769974	0.473826	0.759559	0.719882	normal	'Lipid metabolism.sphingolipid metabolism.sphingolipid transport.sphingosine transfer protein (ACD11)'	md11g1073600	'sphingosine transfer protein'
MD08G1245400.gene	--	28.6671	25.9981	27.0491	22.1869	22.8003	20.6156	normal	'Lipid metabolism.sphingolipid metabolism.sphingolipid homeostasis.glucosylceramidase (GCD)'	md08g1245400	'glucosylceramidase (GCD)'
MD11G1208100.gene	--	1.69857	2.16828	1.75372	1.26713	1.62571	1.48523	normal	'Lipid metabolism.phytosterol metabolism.phytosterol esterification.acyl-CoA:cholesterol acyltransferase'	md11g1208100	'acyl-CoA:cholesterol acyltransferase'
MD15G1284700.gene	--	44.138	45.3482	42.714	36.1706	37.1805	31.8302	normal	'Lipid metabolism.glycerolipid metabolism.glycerolipid degradation.triacylglycerol lipase activities.diacyl-/triacylglycerol lipase activities.lipase (OBL)'	md15g1284700	'lipase (OBL)'
MD04G1175700.gene	--	5.53256	5.20449	4.76311	4.40265	3.82204	4.0623	normal	'Lipid metabolism.lipid trafficking.endoplasmic reticulum-plastid lipid transfer.phospholipid transverse translocation.ALA-ALIS flippase complex.P4-type ATPase component ALA'	md04g1175700	'active component ALA of ALA-ALIS flippase complex'
MD07G1076200.gene	--	28.0471	27.6026	29.5523	22.676	21.4149	22.4593	normal	'Lipid metabolism.sphingolipid metabolism.complex sphingolipid biosynthesis.glycosylinositol phosphorylceramide (GIPC) biosynthesis.GIPC N-acetylglucosamine transferase (GINT1)'	md07g1076200	'GIPC N-acetylglucosamine transferase (GINT1)'
MD15G1329400.gene	--	4.20731	4.28011	4.34679	3.29527	2.99496	3.63072	normal	'Lipid metabolism.glycerolipid metabolism.phosphatidylethanolamine biosynthesis.mitochondrial phosphatidylserine decarboxylation pathway.membrane juxtaposition-dependent route.MICOS complex.component Mic60'	md15g1329400	'component Mic60 of MICOS complex'
MD01G1083300.gene	--	9.36422	9.30643	8.66084	8.02964	7.2515	5.79169	normal	'Lipid metabolism.fatty acid metabolism.citrate shuttle.cytosolic NADP-dependent malic enzyme'	md01g1083300	'cytosolic NADP-dependent malic enzyme'
MD11G1020300.gene	--	5.28608	3.3006	4.59413	2.76724	3.07692	4.0416	normal	'Lipid metabolism.sphingolipid metabolism.sphingolipid transport.sphingosine transfer protein (ACD11)'	md11g1020300	'sphingosine transfer protein'
MD05G1065300.gene	--	2.79815	2.69439	2.58738	2.19662	2.3092	1.62114	normal	'Lipid metabolism.fatty acid metabolism.endoplasmic reticulum-localized fatty acid elongase (FAE) system.fatty acid elongation complex.condensing enzyme activities.3-ketoacyl-CoA synthase (KCS)'	md05g1065300	'3-ketoacyl-CoA synthase (KCS)'
MD09G1129700.gene	--	21.9693	23.7382	23.8694	18.3018	18.405	16.8685	normal	'Lipid metabolism.lipid trafficking.endoplasmic reticulum-plastid lipid transfer.long-chain acyl-CoA synthetase (LACS9)'	md09g1129700	'long-chain acyl-CoA synthetase (LACS9)'
MD09G1256800.gene	--	11.7957	12.0937	12.2698	9.3885	9.64471	8.63368	normal	'Lipid metabolism.glycerolipid metabolism.diacylglycerol biosynthesis.phosphatidate phosphatase (LPP-alpha)'	md09g1256800	'phosphatidate phosphatase (LPP-alpha)'
MD16G1240200.gene	--	5.18056	5.03864	5.70112	4.70745	3.5494	3.55765	normal	'Lipid metabolism.glycerolipid metabolism.glycerolipid degradation.phospholipase activities.phospholipase A2 activities.phospholipase A2 (sPLA2)'	md16g1240200	'phospholipase A2 (sPLA2)'
MD12G1168600.gene	--	6.90169	7.7249	7.48684	5.7947	5.42939	5.40769	normal	'Lipid metabolism.fatty acid metabolism.fatty acid desaturation.methyl-end desaturation.delta-12/delta-15 fatty acid desaturase (FAD2/3/6-8)'	md12g1168600	'delta-12/delta-15 fatty acid desaturase'
MD02G1240800.gene	--	0.666204	0.625855	0.631904	0.613591	0.442471	0.318839	normal	'Lipid metabolism.sphingolipid metabolism.complex sphingolipid biosynthesis.glycosylinositol phosphorylceramide (GIPC) biosynthesis.GIPC N-acetylglucosamine transferase (GINT1)'	md02g1240800	'GIPC N-acetylglucosamine transferase (GINT1)'
MD08G1105100.gene	--	2.83995	3.52627	2.95721	2.27237	2.26157	2.30424	normal	'Lipid metabolism.glycerolipid metabolism.glycerolipid degradation.phospholipase activities.phospholipase A2 activities.phospholipase A2 (pPLA2-II)'	md08g1105100	'phospholipase A2 (pPLA2-II)'
MD08G1108000.gene	--	18.24	19.7439	17.2005	14.1505	14.504	12.4854	normal	'Lipid metabolism.glycerolipid metabolism.glycerolipid degradation.phospholipase activities.phospholipase A1 activities.phospholipase A1 (PA-PLA1)'	md08g1108000	'phospholipase A1 (PA-PLA1)'
MD05G1205500.gene	--	16.3034	16.1441	17.8842	11.972	12.5757	12.8315	normal	'Lipid metabolism.glycerolipid metabolism.glycerolipid degradation.phospholipase activities.phospholipase A1 activities.phospholipase A1 (PC-PLA1)'	md05g1205500	'phospholipase A1 (PC-PLA1)'
MD07G1130000.gene	--	7.36398	7.67617	7.82801	6.35156	5.56349	4.99546	normal	'Lipid metabolism.sphingolipid metabolism.sphingolipid desaturation.clade-I delta-8 sphingolipid desaturase (SLD)'	md07g1130000	'delta-8 sphingolipid desaturase'
MD14G1236000.gene	--	1.12004	1.59333	1.3259	0.442703	0.606045	1.46446	normal	'Lipid metabolism.glycerolipid metabolism.phosphatidylcholine biosynthesis.phospho-base N-methyltransferase'	md14g1236000	'phospho-base N-methyltransferase'
MD16G1146700.gene	--	2.79657	3.61561	2.97716	2.37863	1.73132	2.60394	normal	'Lipid metabolism.fatty acid metabolism.citrate shuttle.ATP-dependent citrate lyase heterodimer.alpha chain'	md16g1146700	'alpha chain of ATP-dependent citrate lyase complex'
MD07G1234300.gene	--	1.70876	1.64573	1.8351	1.4178	1.20485	1.11219	normal	'Lipid metabolism.glycerolipid metabolism.phosphatidate biosynthesis.plastidial phosphatidate biosynthesis.dihydroxyacetone phosphate reductase (SFD1)'	md07g1234300	'dihydroxyacetone phosphate reductase (SFD1)'
MD04G1169900.gene	--	1.5136	1.5729	1.29367	0.804681	0.988164	1.13472	normal	'Lipid metabolism.glycerolipid metabolism.glycerolipid degradation.phospholipase activities.phospholipase A1 activities.phosphatidylglycerol lipase (PLIP1)'	md04g1169900	'phosphatidylglycerol lipase (PLIP1)'
MD15G1421900.gene	--	7.3056	6.88572	7.76774	5.82457	5.86611	4.12818	normal	'Lipid metabolism.fatty acid metabolism.endoplasmic reticulum-localized fatty acid elongase (FAE) system.fatty acid elongation complex.condensing enzyme activities.condensing enzyme (ELO)'	md15g1421900	'fatty acid elongation condensing enzyme (ELO)'
MD06G1140600.gene	--	40.2721	38.6539	43.7589	31.0097	28.3617	29.0735	normal	'Lipid metabolism.glycerolipid metabolism.glycerolipid degradation.phospholipase activities.phospholipase C activities.phospholipase C (nPLC)'	md06g1140600	'phospholipase C (nPLC)'
MD02G1043300.gene	--	41.2337	41.4314	39.1555	30.2754	29.2952	27.8601	normal	'Lipid metabolism.fatty acid metabolism.fatty acid degradation.core beta-oxidation.multifunctional enzyme (MFP)'	md02g1043300	'multifunctional enzyme (MFP)'
MD05G1268900.gene	--	10.8716	13.5702	12.6184	7.47457	9.66197	9.20213	normal	'Lipid metabolism.sphingolipid metabolism.complex sphingolipid biosynthesis.sphingolipid fatty acid 2-hydroxylase (FAH)'	md05g1268900	'sphingolipid fatty acid 2-hydroxylase'
MD15G1363500.gene	--	46.8343	50.1124	43.1837	34.3765	32.1372	33.0643	normal	'Lipid metabolism.fatty acid metabolism.acetyl-CoA carboxylation.monomeric acetyl-CoA carboxylase (ACC)'	md15g1363500	'monomeric acetyl-CoA carboxylase (ACC)'
MD15G1006600.gene	--	58.6547	65.972	60.6988	42.6329	45.2173	41.6085	normal	'Lipid metabolism.phytosterol metabolism.plant sterol pathway.sterol C-24 methyltransferase'	md15g1006600	'sterol C-24 methyltransferase'
MD02G1210300.gene	--	2.22267	2.20972	2.13392	1.11924	1.44454	1.81592	normal	'Lipid metabolism.glycerolipid metabolism.phosphatidylglycerol biosynthesis.CDP-diacylglycerol synthase'	md02g1210300	'CDP-diacylglycerol synthase'
MD17G1250400.gene	--	1.49009	1.17214	1.38582	1.00203	0.732109	0.922571	normal	'Lipid metabolism.glycerolipid metabolism.diacylglycerol biosynthesis.phosphatidate phosphatase (LPP-alpha)'	md17g1250400	'phosphatidate phosphatase (LPP-alpha)'
MD15G1269600.gene	--	7.89923	5.80116	7.37726	4.67512	5.07207	4.46213	normal	'Lipid metabolism.fatty acid metabolism.endoplasmic reticulum-localized fatty acid elongase (FAE) system.fatty acid elongation complex.condensing enzyme activities.condensing enzyme (ELO)'	md15g1269600	'fatty acid elongation condensing enzyme (ELO)'
MD08G1063400.gene	--	21.8551	20.6992	20.0705	13.5217	13.4009	15.2988	normal	'Lipid metabolism.sphingolipid metabolism.sphingolipid desaturation.clade-I delta-8 sphingolipid desaturase (SLD)'	md08g1063400	'delta-8 sphingolipid desaturase'
MD10G1023600.gene	--	36.9793	43.3701	35.2396	25.1785	27.0832	24.7966	normal	'Lipid metabolism.glycerolipid metabolism.phosphatidylethanolamine biosynthesis.CDP-ethanolamine pathway.serine decarboxylase'	md10g1023600	'serine decarboxylase'
MD11G1004600.gene	--	0.830757	0.914425	1.38281	0.343822	0.290213	1.13583	normal	'Lipid metabolism.glycerolipid metabolism.glycerolipid degradation.phospholipase activities.phospholipase A1 activities.phospholipase A1 (PC-PLA1)'	md11g1004600	'phospholipase A1 (PC-PLA1)'
MD08G1151400.gene	--	5.15946	3.28883	4.19668	2.49017	0.491961	2.83478	normal	'Lipid metabolism.fatty acid metabolism.endoplasmic reticulum-localized fatty acid elongase (FAE) system.fatty acid elongation complex.condensing enzyme activities.condensing enzyme (ELO)'	md08g1151400	'fatty acid elongation condensing enzyme (ELO)'
MD02G1064800.gene	--	206.445	202.664	199.232	137.271	132.785	133.308	normal	'Lipid metabolism.fatty acid metabolism.citrate shuttle.cytosolic NADP-dependent malic enzyme'	md02g1064800	'cytosolic NADP-dependent malic enzyme'
MD07G1188700.gene	--	10.2142	8.73278	9.23288	7.04988	5.35697	5.9453	normal	'Lipid metabolism.glycerolipid metabolism.glycerolipid degradation.triacylglycerol lipase activities.monoacylglycerol lipase'	md07g1188700	'monoacylglycerol lipase'
MD16G1000400.gene	--	47.8689	50.0324	47.328	34.5019	30.399	31.0922	normal	'Lipid metabolism.phytosterol metabolism.plant sterol pathway.sterol delta24 reductase'	md16g1000400	'sterol delta24 reductase'
MD04G1016700.gene	--	1.11823	1.26615	0.99458	0.598682	0.571597	0.907734	normal	'Lipid metabolism.fatty acid metabolism.endoplasmic reticulum-localized fatty acid elongase (FAE) system.very long chain fatty acid elongation.catalytic protein (CER2)'	md04g1016700	'catalytic protein (CER2)'
MD15G1284800.gene	--	2.50192	2.92004	3.30529	2.13737	1.56538	1.8594	normal	'Lipid metabolism.glycerolipid metabolism.glycerolipid degradation.triacylglycerol lipase activities.diacyl-/triacylglycerol lipase activities.lipase (OBL)'	md15g1284800	'lipase (OBL)'
MD15G1081200.gene	--	6.18423	5.30861	6.93714	4.44767	3.85507	3.47657	normal	'Lipid metabolism.glycerolipid metabolism.glycerolipid degradation.triacylglycerol lipase activities.diacyl-/triacylglycerol lipase activities.lipase (OBL)'	md15g1081200	'lipase (OBL)'
MD08G1036500.gene	--	1.99026	1.27559	1.4572	1.13449	0.829066	0.861059	normal	'Lipid metabolism.glycerolipid metabolism.phosphatidate biosynthesis.endoplasmic reticulum phosphatidate biosynthesis.lysophosphatidate acyltransferase (LPAT)'	md08g1036500	'1-acylglycerol-3-phosphate O-acyltransferase'
MD15G1085500.gene	--	5.95351	6.45672	6.54931	3.83176	3.63767	4.08397	normal	'Lipid metabolism.glycerolipid metabolism.glycerolipid degradation.phospholipase activities.phospholipase A2 activities.phospholipase A2 (pPLA2-II)'	md15g1085500	'phospholipase A2 (pPLA2-II)'
MD01G1072900.gene	--	5.88005	4.85881	4.40435	3.07685	3.15713	2.97986	normal	'Lipid metabolism.sphingolipid metabolism.sphingolipid desaturation.clade-I delta-8 sphingolipid desaturase (SLD)'	md01g1072900	'delta-8 sphingolipid desaturase'
MD02G1123100.gene	--	27.5657	26.3216	23.5596	16.0458	16.1766	15.2877	normal	'Lipid metabolism.glycerolipid metabolism.glycerolipid degradation.phospholipase activities.phospholipase D activities.phospholipase D (PLD-delta)'	md02g1123100	'phospholipase D (PLD-delta)'
MD17G1033800.gene	--	10.1393	10.7313	9.25429	6.34623	5.95246	6.10374	normal	'Lipid metabolism.lipid trafficking.endoplasmic reticulum-plastid lipid transfer.phospholipid transverse translocation.ALA-ALIS flippase complex.P4-type ATPase component ALA'	md17g1033800	'active component ALA of ALA-ALIS flippase complex'
MD03G1165700.gene	--	3.54462	3.46252	3.61996	1.91202	2.42418	1.98375	normal	'Lipid metabolism.glycerolipid metabolism.glycerolipid degradation.phospholipase activities.phospholipase C activities.phospholipase C (nPLC)'	md03g1165700	'phospholipase C (nPLC)'
MD02G1307400.gene	--	25.5317	26.7106	25.8779	14.3916	15.7332	16.998	normal	'Lipid metabolism.phytosterol metabolism.plant sterol pathway.sterol C-24 methyltransferase'	md02g1307400	'sterol C-24 methyltransferase'
MD10G1041400.gene	--	4.94002	4.91885	5.15713	3.51413	2.41778	2.94249	normal	'Lipid metabolism.sphingolipid metabolism.ceramide biosynthesis.sphingobase hydroxylase (SBH/SUR2)'	md10g1041400	'sphingobase hydroxylase'
MD12G1190000.gene	--	2.93778	3.23544	2.61812	1.80644	1.59303	1.84903	normal	'Lipid metabolism.lipid trafficking.endoplasmic reticulum-plastid lipid transfer.phospholipid transverse translocation.ALA-ALIS flippase complex.P4-type ATPase component ALA'	md12g1190000	'active component ALA of ALA-ALIS flippase complex'
MD08G1105500.gene	--	20.9612	19.1888	22.9831	13.2732	12.5096	11.0618	normal	'Lipid metabolism.glycerolipid metabolism.glycerolipid degradation.phospholipase activities.phospholipase A2 activities.phospholipase A2 (pPLA2-II)'	md08g1105500	'phospholipase A2 (pPLA2-II)'
MD14G1015200.gene	--	11.1926	10.3196	10.1149	6.3812	5.95186	5.98108	normal	'Lipid metabolism.phytosterol metabolism.plant sterol pathway.sterol delta14 reductase'	md14g1015200	'sterol delta14 reductase'
MD13G1007700.gene	--	10.3537	11.9951	10.7101	6.44475	6.60531	6.05466	normal	'Lipid metabolism.phytosterol metabolism.plant sterol pathway.sterol delta24 reductase'	md13g1007700	'sterol delta24 reductase'
MD04G1101300.gene	--	1.78991	2.24771	2.39547	1.0457	1.04272	1.24442	normal	'Lipid metabolism.fatty acid metabolism.citrate shuttle.cytosolic NADP-dependent malic enzyme'	md04g1101300	'cytosolic NADP-dependent malic enzyme'
MD02G1299800.gene	--	2.00704	1.86372	2.99474	1.29109	1.19425	1.0937	normal	'Lipid metabolism.phytosterol metabolism.phytosterol esterification.acyl-CoA:cholesterol acyltransferase'	md02g1299800	'acyl-CoA:cholesterol acyltransferase'
MD04G1058700.gene	--	1.43127	1.33395	1.64223	0.94636	0.603134	0.668834	normal	'Lipid metabolism.glycerolipid metabolism.glycerolipid degradation.phospholipase activities.phospholipase A1 activities.phospholipase A1 (PC-PLA1)'	md04g1058700	'phospholipase A1 (PC-PLA1)'
MD06G1226700.gene	--	8.64736	9.1877	7.84994	4.15824	5.14103	4.68807	normal	'Lipid metabolism.glycerolipid metabolism.phosphatidylcholine biosynthesis.phospho-base N-methyltransferase'	md06g1226700	'phospho-base N-methyltransferase'
MD14G1156100.gene	--	1.55991	0.898602	0.943262	0.664136	0.564436	0.434127	normal	'Lipid metabolism.glycerolipid metabolism.glycerolipid degradation.phospholipase activities.phospholipase C activities.phospholipase C (nPLC)'	md14g1156100	'phospholipase C (nPLC)'
MD01G1108800.gene	--	5.91585	5.20816	5.20167	3.08926	2.83172	2.46282	normal	'Lipid metabolism.glycerolipid metabolism.glycerolipid degradation.phospholipase activities.phospholipase A2 activities.phospholipase A2 (pPLA2-III)'	md01g1108800	'phospholipase A2 (pPLA2-III)'
MD00G1090900.gene	--	10.649	11.8459	11.3443	6.03857	5.66869	5.64256	normal	'Lipid metabolism.glycerolipid metabolism.glycerolipid degradation.phospholipase activities.phospholipase D activities.phospholipase D (PLD-alpha)'	md00g1090900	'phospholipase D (PLD-alpha)'
MD13G1235500.gene	--	1.26713	1.13438	1.51887	0.631063	0.64396	0.464806	normal	'Lipid metabolism.glycerolipid metabolism.glycerolipid degradation.phospholipase activities.phospholipase A2 activities.phospholipase A2 (sPLA2)'	md13g1235500	'phospholipase A2 (sPLA2)'
MD02G1172900.gene	--	8.2639	8.99423	9.46401	4.60042	4.62934	3.86043	down	'Lipid metabolism.glycerolipid metabolism.glycerolipid degradation.triacylglycerol lipase activities.diacyl-/triacylglycerol lipase activities.lipase (OBL)'	md02g1172900	'lipase (OBL)'
MD13G1157200.gene	--	3.60703	3.77731	3.18627	1.70578	1.6344	1.52186	down	'Lipid metabolism.fatty acid metabolism.fatty acid degradation.glyoxylate cycle.acetate-malate shunt.peroxisomal acetyl-CoA synthetase (ACN/BZU)'	md13g1157200	'peroxisomal acetyl-CoA synthetase (ACN/BZU)'
MD03G1288300.gene	--	5.82237	5.42855	5.22975	2.22199	2.67481	2.47644	down	'Lipid metabolism.glycerolipid metabolism.glycerolipid degradation.triacylglycerol lipase activities.monoacylglycerol lipase'	md03g1288300	'monoacylglycerol lipase'
MD00G1191600.gene	--	4.25164	4.05057	4.99792	1.81942	1.82232	1.82847	down	'Lipid metabolism.glycerolipid metabolism.glycerolipid degradation.phospholipase activities.phospholipase A1 activities.phospholipase A1 (PC-PLA1)'	md00g1191600	'phospholipase A1 (PC-PLA1)'
MD05G1278200.gene	--	3.39543	2.83698	3.59112	1.1529	1.19468	1.37802	down	'Lipid metabolism.glycerolipid metabolism.glycerolipid degradation.phospholipase activities.phospholipase A1 activities.phospholipase A1 (PC-PLA1)'	md05g1278200	'phospholipase A1 (PC-PLA1)'
MD10G1262300.gene	--	8.73078	5.1966	6.53666	2.63863	2.62843	2.55383	down	'Lipid metabolism.sphingolipid metabolism.sphingolipid homeostasis.ceramidase activities.alkaline ceramidase (TOD1)'	md10g1262300	'alkaline ceramidase (TOD1)'
MD03G1264100.gene	--	1.9554	1.76487	1.57244	0.753404	0.42138	0.660512	down	'Lipid metabolism.glycerolipid metabolism.glycerolipid degradation.phospholipase activities.phospholipase A2 activities.phospholipase A2 (pPLA2-III)'	md03g1264100	'phospholipase A2 (pPLA2-III)'
MD15G1085900.gene	--	12.0691	12.3527	12.1388	4.08213	4.85983	4.50659	down	'Lipid metabolism.glycerolipid metabolism.glycerolipid degradation.phospholipase activities.phospholipase A2 activities.phospholipase A2 (pPLA2-II)'	md15g1085900	'phospholipase A2 (pPLA2-II)'
MD15G1085800.gene	--	28.9563	27.4481	31.4456	10.9802	11.0751	10.5948	down	'Lipid metabolism.glycerolipid metabolism.glycerolipid degradation.phospholipase activities.phospholipase A2 activities.phospholipase A2 (pPLA2-II)'	md15g1085800	'phospholipase A2 (pPLA2-II)'
MD01G1073000.gene	--	2.37329	1.75554	2.10546	0.825013	0.330549	0.681646	down	'Lipid metabolism.sphingolipid metabolism.sphingolipid desaturation.clade-I delta-8 sphingolipid desaturase (SLD)'	md01g1073000	'delta-8 sphingolipid desaturase'
MD11G1284700.gene	--	15.9958	14.304	13.917	3.73761	4.45021	5.32653	down	'Lipid metabolism.glycerolipid metabolism.glycerolipid degradation.phospholipase activities.phospholipase A2 activities.phospholipase A2 (pPLA2-III)'	md11g1284700	'phospholipase A2 (pPLA2-III)'
MD08G1105900.gene	--	4.7259	4.20822	5.68273	0.890206	1.50757	1.16591	down	'Lipid metabolism.glycerolipid metabolism.glycerolipid degradation.phospholipase activities.phospholipase A2 activities.phospholipase A2 (pPLA2-II)'	md08g1105900	'phospholipase A2 (pPLA2-II)'
MD17G1013800.gene	--	12.8975	11.1761	12.3509	3.02315	2.5138	3.28206	down	'Lipid metabolism.glycerolipid metabolism.glycerolipid degradation.triacylglycerol lipase activities.diacyl-/triacylglycerol lipase activities.lipase (LIP)'	md17g1013800	'lipase (LIP)'
MD15G1086000.gene	--	33.3496	26.6781	31.2135	6.11692	7.38294	4.42692	down	'Lipid metabolism.glycerolipid metabolism.glycerolipid degradation.phospholipase activities.phospholipase A2 activities.phospholipase A2 (pPLA2-II)'	md15g1086000	'phospholipase A2 (pPLA2-II)'
MD04G1057600.gene	--	13.5145	17.8888	18.2964	1.09484	0.310357	0.743997	down	'Lipid metabolism.lipid droplet-associated activities.lipid droplet structural protein (OLEOSIN/OLO)'	md04g1057600	'lipid droplet structural protein (OLEOSIN)'
MD06G1228700.gene	--	0.32602	0.974528	0.670661	7.72464	8.35069	7.96176	up	Molecular Function: ATP binding (GO:0005524);; Cellular Component: integral component of membrane (GO:0016021);; Molecular Function: ATPase activity (GO:0016887);;	K21396|2.5e-49|gsl:Gasu_36200|K21396 ATP-binding cassette, subfamily G (WHITE), eye pigment precursor transporter | (RefSeq) ABC transporter, ATP-binding protein	'ABC-G-type lipid transporter (STR)'
MD14G1237900.gene	--	0.180975	0.483841	0.259119	4.6857	4.08342	4.00271	up	Molecular Function: ATP binding (GO:0005524);; Cellular Component: integral component of membrane (GO:0016021);; Molecular Function: ATPase activity (GO:0016887);;	K21396|5.7e-49|gsl:Gasu_36200|K21396 ATP-binding cassette, subfamily G (WHITE), eye pigment precursor transporter | (RefSeq) ABC transporter, ATP-binding protein	'ABC-G-type lipid transporter (STR)'
MD15G1306900.gene	--	0.138019	0.135217	0.021061	2.37426	2.11807	2.08553	up	Molecular Function: ATP binding (GO:0005524);; Cellular Component: integral component of membrane (GO:0016021);; Molecular Function: ATPase activity (GO:0016887);;	K21396|4.3e-48|gsl:Gasu_36200|K21396 ATP-binding cassette, subfamily G (WHITE), eye pigment precursor transporter | (RefSeq) ABC transporter, ATP-binding protein	'ABC-G-type lipid transporter (STR)'
MD01G1040700.gene	--	10.4954	12.8709	11.9608	5.85743	5.43983	4.13866	down	Molecular Function: DNA binding (GO:0003677);; Molecular Function: transcription factor activity, sequence-specific DNA binding (GO:0003700);; Cellular Component: nucleus (GO:0005634);;	K09285|2.4e-303|mdm:114819403|K09285 AP2-like factor, ANT lineage | (RefSeq) AP2-like ethylene-responsive transcription factor AIL6	'transcription factor (AP2)'
MD01G1113400.gene	--	6.34547	6.69641	6.6106	11.0945	11.8351	11.3047	normal	Biological Process: reproduction (GO:0000003);; Biological Process: regionalization (GO:0003002);; Biological Process: developmental process involved in reproduction (GO:0003006);; Molecular Function: molecular_function (GO:0003674);; Molecular Function: transcription factor activity, sequence-specific DNA binding (GO:0003700);; Cellular Component: cellular_component (GO:0005575);; Cellular Compo…	K09284|6.1e-258|mdm:103417709|K09284 AP2-like factor, euAP2 lineage | (RefSeq) ethylene-responsive transcription factor RAP2-7-like	'transcription factor (AP2)'
MD02G1176000.gene	--	6.57165	6.95047	6.60268	6.62072	8.2133	5.47433	normal	Molecular Function: DNA binding (GO:0003677);; Molecular Function: transcription factor activity, sequence-specific DNA binding (GO:0003700);; Cellular Component: nucleus (GO:0005634);;	K09284|8.4e-291|mdm:103445097|K09284 AP2-like factor, euAP2 lineage | (RefSeq) floral homeotic protein APETALA 2	'transcription factor (AP2)'
MD02G1190000.gene	--	11.0709	11.4316	10.2077	5.68473	5.18705	5.78429	normal	Molecular Function: DNA binding (GO:0003677);; Molecular Function: transcription factor activity, sequence-specific DNA binding (GO:0003700);; Cellular Component: nucleus (GO:0005634);;	K09285|0.0e+00|mdm:103404939|K09285 AP2-like factor, ANT lineage | (RefSeq) AP2-like ethylene-responsive transcription factor ANT isoform X1	'transcription factor (AP2)'
MD02G1265300.gene	--	4.90002	5.28092	4.44212	7.07517	6.8142	6.89582	normal	Molecular Function: DNA binding (GO:0003677);; Molecular Function: transcription factor activity, sequence-specific DNA binding (GO:0003700);; Cellular Component: nucleus (GO:0005634);;	K09285|9.5e-80|smo:SELMODRAFT_85823|K09285 AP2-like factor, ANT lineage | (RefSeq) hypothetical protein	'transcription factor (AP2)'
MD03G1023900.gene	--	1.41021	2.04669	2.05181	1.04218	1.20105	1.06721	normal	Molecular Function: DNA binding (GO:0003677);; Molecular Function: transcription factor activity, sequence-specific DNA binding (GO:0003700);; Cellular Component: nucleus (GO:0005634);;	K09285|8.3e-307|mdm:103415995|K09285 AP2-like factor, ANT lineage | (RefSeq) AP2-like ethylene-responsive transcription factor PLT2 isoform X2	'transcription factor (AP2)'
MD03G1107900.gene	--	18.0058	17.8333	18.2109	17.2324	16.9376	15.7583	normal	Molecular Function: DNA binding (GO:0003677);; Molecular Function: transcription factor activity, sequence-specific DNA binding (GO:0003700);; Cellular Component: nucleus (GO:0005634);;	K09284|7.7e-264|mdm:103421864|K09284 AP2-like factor, euAP2 lineage | (RefSeq) ethylene-responsive transcription factor RAP2-7-like isoform X1	'transcription factor (AP2)'
MD03G1160800.gene	--	0	0	0	0	0	0	--	Molecular Function: DNA binding (GO:0003677);; Molecular Function: transcription factor activity, sequence-specific DNA binding (GO:0003700);;	K09284|1.6e-24|mdm:103433249|K09284 AP2-like factor, euAP2 lineage | (RefSeq) APETALA2-like protein 3 isoform X1	'transcription factor (AP2)'
MD04G1105200.gene	--	0.91602	1.22124	0.731453	2.17942	2.55325	1.55389	normal	Molecular Function: DNA binding (GO:0003677);; Molecular Function: transcription factor activity, sequence-specific DNA binding (GO:0003700);; Cellular Component: nucleus (GO:0005634);;	K09284|1.2e-266|mdm:103433249|K09284 AP2-like factor, euAP2 lineage | (RefSeq) APETALA2-like protein 3 isoform X1	'transcription factor (AP2)'
MD04G1247700.gene	--	1.50196	1.43034	1.20539	1.27136	1.28542	1.06908	normal	Molecular Function: DNA binding (GO:0003677);; Molecular Function: transcription factor activity, sequence-specific DNA binding (GO:0003700);; Cellular Component: nucleus (GO:0005634);;	K09285|0.0e+00|mdm:103419537|K09285 AP2-like factor, ANT lineage | (RefSeq) AP2-like ethylene-responsive transcription factor BBM1 isoform X1	'transcription factor (AP2)'
MD07G1054100.gene	--	4.39565	4.92732	4.37134	6.40775	7.59972	5.82629	normal	Molecular Function: DNA binding (GO:0003677);; Molecular Function: transcription factor activity, sequence-specific DNA binding (GO:0003700);; Cellular Component: nucleus (GO:0005634);;	K09285|5.5e-83|smo:SELMODRAFT_85823|K09285 AP2-like factor, ANT lineage | (RefSeq) hypothetical protein	'transcription factor (AP2)'
MD07G1180900.gene	--	5.94651	7.42027	6.58155	6.39546	6.77665	5.60442	normal	Molecular Function: DNA binding (GO:0003677);; Molecular Function: transcription factor activity, sequence-specific DNA binding (GO:0003700);; Cellular Component: nucleus (GO:0005634);;	K09284|6.3e-271|mdm:103439524|K09284 AP2-like factor, euAP2 lineage | (RefSeq) AP2D12; ethylene-responsive transcription factor RAP2-7-like	'transcription factor (AP2)'
MD08G1077100.gene	--	8.82168	9.82926	8.63017	2.04756	1.77506	2.19181	down	Molecular Function: transcription factor activity, sequence-specific DNA binding (GO:0003700);; Biological Process: regulation of transcription, DNA-templated (GO:0006355);;	K09285|0.0e+00|mdm:103443094|K09285 AP2-like factor, ANT lineage | (RefSeq) AP2-like ethylene-responsive transcription factor ANT	'transcription factor (AP2)'
MD09G1047800.gene	--	0.085702	0.232434	0.195577	4.84656	5.11168	3.90656	up	Molecular Function: DNA binding (GO:0003677);; Molecular Function: transcription factor activity, sequence-specific DNA binding (GO:0003700);; Cellular Component: nucleus (GO:0005634);;	K09285|2.5e-84|atr:18435312|K09285 AP2-like factor, ANT lineage | (RefSeq) AP2-like ethylene-responsive transcription factor At1g16060	'transcription factor (AP2)'
MD09G1183700.gene	--	0.450015	0.566707	0.655022	0.232989	0.205624	0.167991	--	Molecular Function: DNA binding (GO:0003677);; Molecular Function: transcription factor activity, sequence-specific DNA binding (GO:0003700);; Cellular Component: nucleus (GO:0005634);;	K09285|0.0e+00|mdm:103453609|K09285 AP2-like factor, ANT lineage | (RefSeq) AP2-like ethylene-responsive transcription factor AIL1	'transcription factor (AP2)'
MD09G1228500.gene	--	6.28774	8.0501	7.15722	11.1649	12.4949	13.1693	normal	Molecular Function: DNA binding (GO:0003677);; Molecular Function: transcription factor activity, sequence-specific DNA binding (GO:0003700);; Cellular Component: nucleus (GO:0005634);;	K09285|2.5e-182|mdm:103444002|K09285 AP2-like factor, ANT lineage | (RefSeq) AP2-like ethylene-responsive transcription factor At1g16060 isoform X1	'transcription factor (AP2)'
MD11G1028800.gene	--	0.419426	0.635901	0.410456	0.888176	1.09964	0.645304	normal	Molecular Function: DNA binding (GO:0003677);; Molecular Function: transcription factor activity, sequence-specific DNA binding (GO:0003700);; Cellular Component: nucleus (GO:0005634);;	K09285|5.0e-291|mdm:103447152|K09285 AP2-like factor, ANT lineage | (RefSeq) AP2-like ethylene-responsive transcription factor PLT2	'transcription factor (AP2)'
MD11G1121200.gene	--	26.9879	28.4303	26.7201	37.1868	38.4966	34.9741	normal	Molecular Function: molecular_function (GO:0003674);; Molecular Function: transcription factor activity, sequence-specific DNA binding (GO:0003700);; Cellular Component: cellular_component (GO:0005575);; Cellular Component: intracellular (GO:0005622);; Cellular Component: cell (GO:0005623);; Cellular Component: nucleus (GO:0005634);; Cellular Component: nucleolus (GO:0005730);; Biological Process…	K09284|1.1e-273|mdm:103447831|K09284 AP2-like factor, euAP2 lineage | (RefSeq) ethylene-responsive transcription factor RAP2-7 isoform X1	'transcription factor (AP2)'
MD12G1075200.gene	--	7.46262	6.11002	6.86425	3.44085	4.22079	4.96641	normal	Molecular Function: transcription factor activity, sequence-specific DNA binding (GO:0003700);; Biological Process: regulation of transcription, DNA-templated (GO:0006355);;	K09285|1.5e-234|mdm:103449758|K09285 AP2-like factor, ANT lineage | (RefSeq) AP2-like ethylene-responsive transcription factor At2g41710	'transcription factor (AP2)'
MD12G1079800.gene	--	1.58805	1.20972	1.80155	0.851597	1.48649	0.980485	normal	Molecular Function: DNA binding (GO:0003677);; Molecular Function: transcription factor activity, sequence-specific DNA binding (GO:0003700);; Cellular Component: nucleus (GO:0005634);; Molecular Function: zinc ion binding (GO:0008270);;	K09285|1.6e-177|mdm:103431039|K09285 AP2-like factor, ANT lineage | (RefSeq) AP2-like ethylene-responsive transcription factor At2g41710	'transcription factor (AP2)'
MD12G1125900.gene	--	2.07939	2.31639	1.79646	1.40925	1.40274	1.40642	normal	Molecular Function: DNA binding (GO:0003677);; Molecular Function: transcription factor activity, sequence-specific DNA binding (GO:0003700);; Cellular Component: nucleus (GO:0005634);;	K09284|4.5e-261|mdm:103450145|K09284 AP2-like factor, euAP2 lineage | (RefSeq) APETALA2-like protein 3 isoform X1	'transcription factor (AP2)'
MD13G1078300.gene	--	0.676225	0.332643	0.419905	13.0788	12.8071	10.6429	up	Molecular Function: DNA binding (GO:0003677);; Molecular Function: transcription factor activity, sequence-specific DNA binding (GO:0003700);; Cellular Component: nucleus (GO:0005634);; Molecular Function: pectate lyase activity (GO:0030570);; Biological Process: pectin catabolic process (GO:0045490);; Molecular Function: metal ion binding (GO:0046872);;	K09285|7.5e-85|zma:100279914|K09285 AP2-like factor, ANT lineage | (RefSeq) putative AP2/EREBP transcription factor superfamily protein	'transcription factor (AP2)'
MD13G1252700.gene	--	7.23847	8.27058	6.89636	5.39385	4.49118	4.36931	normal	Biological Process: regionalization (GO:0003002);; Molecular Function: molecular_function (GO:0003674);; Molecular Function: transcription factor activity, sequence-specific DNA binding (GO:0003700);; Cellular Component: cellular_component (GO:0005575);; Cellular Component: intracellular (GO:0005622);; Cellular Component: cell (GO:0005623);; Cellular Component: nucleus (GO:0005634);; Biological P…	K09285|2.0e-276|mdm:103424209|K09285 AP2-like factor, ANT lineage | (RefSeq) AP2-like ethylene-responsive transcription factor AIL5	'transcription factor (AP2)'
MD14G1076000.gene	--	1.45192	1.31012	1.15256	0.498929	0.758265	0.846115	normal	Molecular Function: DNA binding (GO:0003677);; Molecular Function: transcription factor activity, sequence-specific DNA binding (GO:0003700);; Cellular Component: nucleus (GO:0005634);;	K09285|6.8e-232|mdm:103431039|K09285 AP2-like factor, ANT lineage | (RefSeq) AP2-like ethylene-responsive transcription factor At2g41710	'transcription factor (AP2)'
MD15G1064600.gene	--	9.25722	10.7412	10.3047	4.25142	3.4395	3.24689	down	Molecular Function: DNA binding (GO:0003677);; Molecular Function: transcription factor activity, sequence-specific DNA binding (GO:0003700);; Cellular Component: nucleus (GO:0005634);;	K09285|0.0e+00|mdm:103415407|K09285 AP2-like factor, ANT lineage | (RefSeq) AP2-like ethylene-responsive transcription factor ANT	'transcription factor (AP2)'
MD15G1286400.gene	--	24.5335	25.1495	24.1612	26.1096	26.8484	25.4031	normal	Molecular Function: DNA binding (GO:0003677);; Molecular Function: transcription factor activity, sequence-specific DNA binding (GO:0003700);; Cellular Component: nucleus (GO:0005634);;	K09284|4.8e-286|mdm:103401398|K09284 AP2-like factor, euAP2 lineage | (RefSeq) floral homeotic protein APETALA 2-like isoform X1	'transcription factor (AP2)'
MD15G1301100.gene	--	5.55299	4.65693	4.99453	5.78329	5.0535	5.77799	normal	Molecular Function: DNA binding (GO:0003677);; Molecular Function: transcription factor activity, sequence-specific DNA binding (GO:0003700);; Cellular Component: nucleus (GO:0005634);;	K09285|0.0e+00|mdm:103424515|K09285 AP2-like factor, ANT lineage | (RefSeq) LOW QUALITY PROTEIN: AP2-like ethylene-responsive transcription factor ANT	'transcription factor (AP2)'
MD15G1310900.gene	--	0.799418	1.18115	0.803562	1.18446	0.444085	0.909492	normal	Molecular Function: DNA binding (GO:0003677);; Molecular Function: transcription factor activity, sequence-specific DNA binding (GO:0003700);; Cellular Component: nucleus (GO:0005634);;	K09285|2.2e-296|mdm:103401532|K09285 AP2-like factor, ANT lineage | (RefSeq) AP2-like ethylene-responsive transcription factor AIL6	'transcription factor (AP2)'
MD16G1258700.gene	--	0.160265	0.296197	0.123914	3.25382	2.98208	3.09249	up	Molecular Function: DNA binding (GO:0003677);; Molecular Function: transcription factor activity, sequence-specific DNA binding (GO:0003700);; Cellular Component: nucleus (GO:0005634);;	K09285|6.1e-202|mdm:103424102|K09285 AP2-like factor, ANT lineage | (RefSeq) AP2-like ethylene-responsive transcription factor At1g16060	'transcription factor (AP2)'
MD17G1047700.gene	--	0.820329	0.488738	0.345347	1.65403	0.890042	0.919606	--	Molecular Function: DNA binding (GO:0003677);; Molecular Function: transcription factor activity, sequence-specific DNA binding (GO:0003700);; Cellular Component: nucleus (GO:0005634);; Molecular Function: pectate lyase activity (GO:0030570);; Biological Process: pectin catabolic process (GO:0045490);; Molecular Function: metal ion binding (GO:0046872);;	K09285|9.8e-56|smo:SELMODRAFT_85823|K09285 AP2-like factor, ANT lineage | (RefSeq) hypothetical protein	'transcription factor (AP2)'
MD17G1047900.gene	--	0.282681	0.236598	0.253558	6.05795	6.32962	5.89209	up	Molecular Function: DNA binding (GO:0003677);; Molecular Function: transcription factor activity, sequence-specific DNA binding (GO:0003700);; Cellular Component: nucleus (GO:0005634);;	K09285|1.1e-42|psom:113361180|K09285 AP2-like factor, ANT lineage | (RefSeq) AP2-like ethylene-responsive transcription factor At1g79700	'transcription factor (AP2)'
MD17G1226700.gene	--	7.53643	8.51926	9.15191	14.4616	15.1221	14.4248	normal	Molecular Function: DNA binding (GO:0003677);; Molecular Function: transcription factor activity, sequence-specific DNA binding (GO:0003700);; Cellular Component: nucleus (GO:0005634);;	K09285|3.3e-190|mdm:103405594|K09285 AP2-like factor, ANT lineage | (RefSeq) AP2-like ethylene-responsive transcription factor At1g16060	'transcription factor (AP2)'

## Sheet: transcriptome 2
	Supplementary data 2: FPKM values of fatty acid-related genes in the transcriptomic data of mycorrhizal roots of transgenic lines overexpressing or silencing MdABF2 that were sampled after inoculation for 60 days.
gene_id	WT1	WT2	WT3	OE1	OE2	OE3	RNAi1	RNAi2	RNAi3	gene_chr	gene_start	gene_end	gene_strand	gene_length	gene_biotype	gene_description	Family	DESCRIPTION	NAME
MD09G1022600	10.5033	10.2977	12.08	16.5725	16.9004	18.424	7.34458	6.83491	5.03836	Chr09	1350496	1355645	+	1699	protein_coding	- && sp|P49243|FABH_ARATH 3-oxoacyl-[acyl-carrier-protein] synthase III, chloroplastic OS=Arabidopsis thaliana OX=3702 GN=At1g62640 PE=2 SV=2 && PF08541:3-Oxoacyl-[acyl-carrier-protein (ACP)] synthase III C terminal|PF08545:3-Oxoacyl-[acyl-carrier-protein	-	'ketoacyl-ACP synthase III'	'Lipid metabolism.fatty acid metabolism.plastidial fatty acid synthase (ptFAS) system.ketoacyl-ACP synthase (ptKAS) activities.ketoacyl-ACP synthase III'
MD14G1131500	3.81344	4.09016	4.8862	10.283	9.04806	8.25572	0.662292	0.53037	0.582514	Chr14	20882611	20886254	+	2256	protein_coding	- && sp|P52410|KASC1_ARATH 3-oxoacyl-[acyl-carrier-protein] synthase I, chloroplastic OS=Arabidopsis thaliana OX=3702 GN=KAS1 PE=1 SV=2 && PF00109:Beta-ketoacyl synthase, N-terminal domain|PF02801:Beta-ketoacyl synthase, C-terminal domain	ARF	'ketoacyl-ACP synthase I'	'Lipid metabolism.fatty acid metabolism.plastidial fatty acid synthase (ptFAS) system.ketoacyl-ACP synthase (ptKAS) activities.ketoacyl-ACP synthase I'
MD17G1044600	1.51927	1.56277	1.6708	4.3385	5.7358	4.9839	0.030116	0.050299	0.03611	Chr17	3236177	3237724	-	1548	protein_coding	- && sp|A0A0M4FCN7|RAM2_PETHY Glycerol-3-phosphate acyltransferase RAM2 OS=Petunia hybrida OX=4102 GN=RAM2 PE=2 SV=1 && PF01553:Acyltransferase|PF12710:haloacid dehalogenase-like hydrolase	-	'glycerol-3-phosphate acyltransferase (GPAT4-8)'	'Lipid metabolism.glycerolipid metabolism.phosphatidate biosynthesis.endoplasmic reticulum phosphatidate biosynthesis.glycerol-3-phosphate acyltransferase (GPAT4-8)'
MD06G1110900	5.36881	5.98426	5.5844	10.2051	9.60848	11.0447	1.20039	1.10932	1.01049	Chr06	24970496	24973598	+	1793	protein_coding	- && sp|P52410|KASC1_ARATH 3-oxoacyl-[acyl-carrier-protein] synthase I, chloroplastic OS=Arabidopsis thaliana OX=3702 GN=KAS1 PE=1 SV=2 && PF02801:Beta-ketoacyl synthase, C-terminal domain|PF00109:Beta-ketoacyl synthase, N-terminal domain	ARF	'ketoacyl-ACP synthase I'	'Lipid metabolism.fatty acid metabolism.plastidial fatty acid synthase (ptFAS) system.ketoacyl-ACP synthase (ptKAS) activities.ketoacyl-ACP synthase I'
MD16G1081700	0.888687	0.647435	0.760889	3.40919	3.167	3.54221	0.212613	0.193897	0.20105	Chr16	5721443	5723681	+	1808	protein_coding	- && sp|K7PEY4|RAM2_MEDTR Glycerol-3-phosphate acyltransferase RAM2 OS=Medicago truncatula OX=3880 GN=RAM2 PE=2 SV=1 && PF12710:haloacid dehalogenase-like hydrolase|PF01553:Acyltransferase	-	'glycerol-3-phosphate acyltransferase (GPAT4-8)'	'Lipid metabolism.glycerolipid metabolism.phosphatidate biosynthesis.endoplasmic reticulum phosphatidate biosynthesis.glycerol-3-phosphate acyltransferase (GPAT4-8)'
MD09G1047600	0.685524	0.597398	0.67964	3.1802	4.60969	3.83006	0.175247	0.13387	0.174251	Chr09	3119208	3121168	+	1212	protein_coding	- && sp|Q6X5Y6|WRI1_ARATH Ethylene-responsive transcription factor WRI1 OS=Arabidopsis thaliana OX=3702 GN=WRI1 PE=1 SV=1 && PF00847:AP2 domain	AP2	'transcription factor (AP2)'	'RNA biosynthesis.transcriptional regulation.AP2/ERF transcription factor superfamily.transcription factor (AP2)'
MD01G1044600	1.1493	1.19281	1.24047	6.24588	7.22857	6.82827	0.062434	0.05	0.06	Chr01	14412007	14414010	-	1701	protein_coding	- && sp|A0A0M4FLW6|STR2_PETHY ABC transporter G family member STR2 OS=Petunia hybrida OX=4102 GN=STR2 PE=2 SV=1 && PF01061:ABC-2 type transporter	Nin-like	'ABC-G-type lipid transporter (STR)'	'External stimuli response.symbiont.solute transport.ABC-G-type lipid transporter (STR)'
MD16G1096300	872.683	879.315	997.411	1109.4	1120.79	1306.1	1271.76	1236.7	1262.83	Chr16	6695050	6698827	+	1695	protein_coding	- && sp|Q9SGY2|ACLA1_ARATH ATP-citrate synthase alpha chain protein 1 OS=Arabidopsis thaliana OX=3702 GN=ACLA-1 PE=1 SV=1 && PF08442:ATP-grasp domain|PF16114:ATP citrate lyase citrate-binding	-	'alpha chain of ATP-dependent citrate lyase complex'	Lipid metabolism.fatty acid metabolism.citrate shuttle.ATP-dependent citrate lyase heterodimer.alpha chain'
MD07G1223100	1854.73	1898.3	1034	1362.83	1271.64	1221.42	442.396	389.493	425.503	Chr07	30008443	30011490	-	1907	protein_coding	- && sp|P48619|FAD3C_RICCO Omega-3 fatty acid desaturase, chloroplastic OS=Ricinus communis OX=3988 GN=FAD7A-1 PE=2 SV=1 && PF00487:Fatty acid desaturase|PF11960:Domain of unknown function (DUF3474)	HSF	'delta-12/delta-15 fatty acid desaturase'	'Lipid metabolism.fatty acid metabolism.fatty acid desaturation.methyl-end desaturation.delta-12/delta-15 fatty acid desaturase (FAD2/3/6-8)'
MD16G1154000	774.188	780.479	818.074	1150.49	1085.21	1269.14	516.143	542.908	587.413	Chr16	12222244	12227358	-	2420	protein_coding	- && sp|Q9FGX1|ACLB2_ARATH ATP-citrate synthase beta chain protein 2 OS=Arabidopsis thaliana OX=3702 GN=ACLB-2 PE=1 SV=1 && PF00285:Citrate synthase, C-terminal domain|PF00549:CoA-ligase	bZIP	'beta chain of ATP-dependent citrate lyase complex'	'Lipid metabolism.fatty acid metabolism.citrate shuttle.ATP-dependent citrate lyase heterodimer.beta chain'
MD04G1155400	1106.65	1111.12	1254.01	1046.75	973.093	1120.91	217.682	197.55	198.092	Chr04	24313422	24316242	-	1970	protein_coding	- && sp|P48620|FAD3C_SESIN Omega-3 fatty acid desaturase, chloroplastic OS=Sesamum indicum OX=4182 GN=FAD7 PE=2 SV=1 && PF11960:Domain of unknown function (DUF3474)|PF00487:Fatty acid desaturase	HSF	'delta-12/delta-15 fatty acid desaturase'	'Lipid metabolism.fatty acid metabolism.fatty acid desaturation.methyl-end desaturation.delta-12/delta-15 fatty acid desaturase (FAD2/3/6-8)'
MD12G1143300	538.247	536.97	580.64	582.646	481.102	491.453	230.389	209.95	236.58	Chr12	22251358	22256150	+	1709	protein_coding	- && sp|Q9LZM1|ORP3A_ARATH Oxysterol-binding protein-related protein 3A OS=Arabidopsis thaliana OX=3702 GN=ORP3A PE=1 SV=1 && PF01237:Oxysterol-binding protein	MYB_related	'lipid transfer protein (ORP3a)'	'Lipid metabolism.lipid trafficking.endoplasmic reticulum-plasma membrane lipid transfer.lipid transfer protein (ORP3a)'
MD13G1095200	289.12	272.063	367.64	455.211	459.159	494.214	491.999	523.175	523.163	Chr13	6703028	6706701	+	1687	protein_coding	- && sp|Q9SGY2|ACLA1_ARATH ATP-citrate synthase alpha chain protein 1 OS=Arabidopsis thaliana OX=3702 GN=ACLA-1 PE=1 SV=1 && PF08442:ATP-grasp domain|PF16114:ATP citrate lyase citrate-binding	-	'alpha chain of ATP-dependent citrate lyase complex'	'Lipid metabolism.fatty acid metabolism.citrate shuttle.ATP-dependent citrate lyase heterodimer.alpha chain'
MD06G1200300	384.111	406.98	365.516	536.575	549.403	489.85	195.333	164.726	186.667	Chr06	33379110	33384005	-	2038	protein_coding	- && sp|Q39017|DGK1_ARATH Diacylglycerol kinase 1 OS=Arabidopsis thaliana OX=3702 GN=DGK1 PE=1 SV=2 && PF00130:Phorbol esters/diacylglycerol binding domain (C1 domain)|PF00609:Diacylglycerol kinase accessory domain|PF00781:Diacylglycerol kinase catalytic	-	'diacylglycerol kinase'	'Lipid metabolism.glycerolipid metabolism.phosphatidate biosynthesis.diacylglycerol kinase'
MD12G1213500	351.632	349.818	455.338	316.391	314.395	314.606	194.51	198.328	228.28	Chr12	29185759	29188194	-	1217	protein_coding	- && sp|Q9MA63|Y3550_ARATH REF/SRPP-like protein At3g05500 OS=Arabidopsis thaliana OX=3702 GN=At3g05500 PE=1 SV=1 && PF05755:Rubber elongation factor protein (REF)	-	'associated factor (LDAP)'	'Lipid metabolism.lipid droplet-associated activities.associated factor (LDAP)'
MD04G1201000	314.148	289.902	327.106	303.383	331.435	357.598	211.035	218.483	255.181	Chr04	28726838	28729005	-	1129	protein_coding	- && sp|Q9MA63|Y3550_ARATH REF/SRPP-like protein At3g05500 OS=Arabidopsis thaliana OX=3702 GN=At3g05500 PE=1 SV=1 && PF05755:Rubber elongation factor protein (REF)	-	'associated factor (LDAP)'	'Lipid metabolism.lipid droplet-associated activities.associated factor (LDAP)'
MD13G1153500	216.53	228.849	214.062	260.416	294.307	314.038	227.236	229.089	212.455	Chr13	12028027	12033283	-	2541	protein_coding	- && sp|Q9C522|ACLB1_ARATH ATP-citrate synthase beta chain protein 1 OS=Arabidopsis thaliana OX=3702 GN=ACLB-1 PE=2 SV=1 && PF00285:Citrate synthase, C-terminal domain|PF00549:CoA-ligase	bZIP	'beta chain of ATP-dependent citrate lyase complex'	'Lipid metabolism.fatty acid metabolism.citrate shuttle.ATP-dependent citrate lyase heterodimer.beta chain'
MD17G1209200	252.922	283.191	247.278	244.325	269.865	280.415	141.374	130.979	119.079	Chr17	25393822	25398354	+	2903	protein_coding	- && sp|Q41142|PLDA1_RICCO Phospholipase D alpha 1 OS=Ricinus communis OX=3988 GN=PLD1 PE=1 SV=1 && PF12357:Phospholipase D C terminal|PF00614:Phospholipase D Active site motif|PF00168:C2 domain	TALE	'phospholipase D (PLD-alpha)'	'Lipid metabolism.glycerolipid metabolism.glycerolipid degradation.phospholipase activities.phospholipase D activities.phospholipase D (PLD-alpha)'
MD17G1184200	220.685	219.833	236.718	254.348	252.467	286.183	139.64	136.971	146.751	Chr17	21751240	21757315	-	2466	protein_coding	- && sp|Q9CA83|MAOP4_ARATH NADP-dependent malic enzyme 4, chloroplastic OS=Arabidopsis thaliana OX=3702 GN=NADP-ME4 PE=1 SV=1 && PF00390:Malic enzyme, N-terminal domain|PF03949:Malic enzyme, NAD binding domain	B3	'cytosolic NADP-dependent malic enzyme'	'Lipid metabolism.fatty acid metabolism.citrate shuttle.cytosolic NADP-dependent malic enzyme'
MD11G1004900	156.191	148.188	151.112	215.308	214.64	230.558	219.226	209.391	204.425	Chr11	453486	456856	-	1579	protein_coding	- && sp|Q9C5M0|DTC_ARATH Mitochondrial dicarboxylate/tricarboxylate transporter DTC OS=Arabidopsis thaliana OX=3702 GN=DTC PE=1 SV=1 && PF00153:Mitochondrial carrier protein	VOZ	'mitochondrial dicarboxylate transporter'	'Lipid metabolism.fatty acid metabolism.citrate shuttle.mitochondrial dicarboxylate transporter'
MD05G1238200	199.373	204.024	199.772	234.281	217.717	198.472	94.9817	98.4252	109.493	Chr05	36917307	36921728	-	1723	protein_coding	- && sp|Q9SLK2|ALIS3_ARATH ALA-interacting subunit 3 OS=Arabidopsis thaliana OX=3702 GN=ALIS3 PE=1 SV=1 && PF03381:LEM3 (ligand-effect modulator 3) family / CDC50 family	-	'regulatory component ALIS of ALA-ALIS flippase complex'	'Lipid metabolism.lipid trafficking.endoplasmic reticulum-plastid lipid transfer.phospholipid transverse translocation.ALA-ALIS flippase complex.regulatory component ALIS'
MD07G1155300	138.084	137.898	95.7618	182.627	191.587	170.598	218.127	207.238	204.505	Chr07	22568099	22570602	+	890	protein_coding	- && sp|P40934|CYB5_BRAOB Cytochrome b5 OS=Brassica oleracea var. botrytis OX=3715 GN=CYB5 PE=1 SV=1 && PF00173:Cytochrome b5-like Heme/Steroid binding domain	-	'cytochrome electron shuttle hemoprotein (Cyt-b5)'	'Lipid metabolism.fatty acid metabolism.fatty acid desaturation.electron supply.cytochrome electron shuttle hemoprotein (Cyt-b5)'
MD15G1152700	185.677	182.568	217.935	176.621	174.224	174.827	108.941	98.5094	100.789	Chr15	11310035	11313346	-	1879	protein_coding	- && sp|P48627|FAD6C_BRANA Omega-6 fatty acid desaturase, chloroplastic OS=Brassica napus OX=3708 PE=1 SV=1 && PF00487:Fatty acid desaturase	HSF	'delta-12/delta-15 fatty acid desaturase'	'Lipid metabolism.fatty acid metabolism.fatty acid desaturation.methyl-end desaturation.delta-12/delta-15 fatty acid desaturase (FAD2/3/6-8)'
MD05G1179100	170.1	169.027	204.275	166.452	151.185	169.706	98.6099	92.2938	93.0463	Chr05	30681752	30685322	-	1931	protein_coding	- && sp|C8YNG6|KAT1_PETHY 3-ketoacyl CoA thiolase 1, peroxisomal OS=Petunia hybrida OX=4102 GN=KAT1 PE=1 SV=1 && PF00108:Thiolase, N-terminal domain|PF02803:Thiolase, C-terminal domain	-	'3-ketoacyl-CoA thiolase (KAT)'	'Lipid metabolism.fatty acid metabolism.fatty acid degradation.core beta-oxidation.3-ketoacyl-CoA thiolase (KAT)'
MD13G1072900	142.157	145.739	105.59	198.032	196.089	185.309	101.017	90.7375	95.0067	Chr13	5129622	5132379	-	1373	protein_coding	- && sp|Q8VYI1|SBH1_ARATH Sphinganine C4-monooxygenase 1 OS=Arabidopsis thaliana OX=3702 GN=SBH1 PE=1 SV=1 && PF04116:Fatty acid hydroxylase superfamily	-	'sphingobase hydroxylase'	'Lipid metabolism.sphingolipid metabolism.ceramide biosynthesis.sphingobase hydroxylase (SBH/SUR2)'
MD15G1091000	107.824	112.8	110.744	126.159	167.489	183.586	122.354	142.073	150.924	Chr15	6302898	6307658	-	2222	protein_coding	- && sp|P12628|MAOX_PHAVU NADP-dependent malic enzyme OS=Phaseolus vulgaris OX=3885 GN=ME1 PE=2 SV=1 && PF00390:Malic enzyme, N-terminal domain|PF03949:Malic enzyme, NAD binding domain	C3H	'cytosolic NADP-dependent malic enzyme'	'Lipid metabolism.fatty acid metabolism.citrate shuttle.cytosolic NADP-dependent malic enzyme'
MD17G1129400	103.258	106.994	173.351	140.962	137.611	148.689	99.7567	109.175	105.485	Chr17	11389344	11392563	+	989	protein_coding	- && sp|Q9ZV56|CCT1_ARATH Choline-phosphate cytidylyltransferase 1 OS=Arabidopsis thaliana OX=3702 GN=CCT1 PE=1 SV=1 && PF01467:Cytidylyltransferase-like	FAR1	'CTP:phosphorylcholine cytidylyltransferase'	'Lipid metabolism.glycerolipid metabolism.phosphatidylcholine biosynthesis.CTP:phosphorylcholine cytidylyltransferase'
MD16G1073700	125.43	118.805	107.266	130.41	115.308	127.45	121.945	113.022	110.671	Chr16	5175167	5178065	-	1585	protein_coding	- && sp|Q8VYI1|SBH1_ARATH Sphinganine C4-monooxygenase 1 OS=Arabidopsis thaliana OX=3702 GN=SBH1 PE=1 SV=1 && PF04116:Fatty acid hydroxylase superfamily	-	'sphingobase hydroxylase'	'Lipid metabolism.sphingolipid metabolism.ceramide biosynthesis.sphingobase hydroxylase (SBH/SUR2)'
MD10G1023600	108.11	109.212	136.162	152.865	151.69	132.903	88.6627	87.6417	82.6645	Chr10	2958963	2961942	+	2171	protein_coding	- && sp|Q9MA74|SDC1_ARATH Serine decarboxylase OS=Arabidopsis thaliana OX=3702 GN=SDC PE=1 SV=1 && PF00282:Pyridoxal-dependent decarboxylase conserved domain	MYB_related	'serine decarboxylase'	'Lipid metabolism.glycerolipid metabolism.phosphatidylethanolamine biosynthesis.CDP-ethanolamine pathway.serine decarboxylase'
MD09G1190200	136.001	144.844	146.211	139.351	115.862	113.774	74.6598	72.8111	86.5637	Chr09	16623318	16629632	-	4246	protein_coding	- && sp|Q9LNQ4|ALA4_ARATH Probable phospholipid-transporting ATPase 4 OS=Arabidopsis thaliana OX=3702 GN=ALA4 PE=3 SV=2 && PF16212:Phospholipid-translocating P-type ATPase C-terminal|PF16209:Phospholipid-translocating ATPase N-terminal|PF13246:Cation tran	MYB_related	'active component ALA of ALA-ALIS flippase complex'	'Lipid metabolism.lipid trafficking.endoplasmic reticulum-plastid lipid transfer.phospholipid transverse translocation.ALA-ALIS flippase complex.P4-type ATPase component ALA'
MD12G1168600	84.0653	93.6123	102.008	159.046	148.226	156.482	68.9939	66.7646	66.5473	Chr12	24900958	24903916	-	2078	protein_coding	- && sp|P48620|FAD3C_SESIN Omega-3 fatty acid desaturase, chloroplastic OS=Sesamum indicum OX=4182 GN=FAD7 PE=2 SV=1 && PF00487:Fatty acid desaturase|PF11960:Domain of unknown function (DUF3474)	HSF	'delta-12/delta-15 fatty acid desaturase'	'Lipid metabolism.fatty acid metabolism.fatty acid desaturation.methyl-end desaturation.delta-12/delta-15 fatty acid desaturase (FAD2/3/6-8)'
MD09G1140000	88.4439	99.0374	149.618	125.913	125.134	114.953	85.3674	79.0092	75.2052	Chr09	10885387	10888936	+	1198	protein_coding	- && sp|Q9ZV56|CCT1_ARATH Choline-phosphate cytidylyltransferase 1 OS=Arabidopsis thaliana OX=3702 GN=CCT1 PE=1 SV=1 && PF01467:Cytidylyltransferase-like	FAR1	'CTP:phosphorylcholine cytidylyltransferase'	'Lipid metabolism.glycerolipid metabolism.phosphatidylcholine biosynthesis.CTP:phosphorylcholine cytidylyltransferase'
MD15G1006600	101.721	102.273	113.216	105.147	98.9434	90.1594	119.032	111.524	97.9316	Chr15	367822	369818	+	1411	protein_coding	- && sp|Q39227|SMT2_ARATH 24-methylenesterol C-methyltransferase 2 OS=Arabidopsis thaliana OX=3702 GN=SMT2 PE=1 SV=2 && PF08241:Methyltransferase domain|PF08498:Sterol methyltransferase C-terminal	-	'sterol C-24 methyltransferase'	'Lipid metabolism.phytosterol metabolism.plant sterol pathway.sterol C-24 methyltransferase'
MD12G1156500	88.2328	92.3872	79.1076	127.83	125.886	123.504	83.4757	85.9849	96.3735	Chr12	23708856	23713295	+	1825	protein_coding	- && sp|Q9SH93|IPCS2_ARATH Phosphatidylinositol:ceramide inositolphosphotransferase 2 OS=Arabidopsis thaliana OX=3702 GN=IPCS2 PE=1 SV=1 && PF14360:PAP2 superfamily C-terminal	-	'inositol phosphorylceramide synthase (IPCS)'	'Lipid metabolism.sphingolipid metabolism.complex sphingolipid biosynthesis.glycosylinositol phosphorylceramide (GIPC) biosynthesis.inositol phosphorylceramide synthase (IPCS)'
MD01G1119700	94.17	94.3781	72.1159	163.747	153.347	161.831	43.7827	54.3931	60.6484	Chr01	23347436	23351576	+	1459	protein_coding	- && sp|Q99685|MGLL_HUMAN Monoglyceride lipase OS=Homo sapiens OX=9606 GN=MGLL PE=1 SV=2 && PF12146:Serine aminopeptidase, S33	G2-like	'monoacylglycerol lipase'	'Lipid metabolism.glycerolipid metabolism.glycerolipid degradation.triacylglycerol lipase activities.monoacylglycerol lipase'
MD09G1097300	155.73	151.197	150.251	120.862	99.5433	90.0106	38.036	38.0491	38.0914	Chr09	7079004	7084150	-	1974	protein_coding	- && sp|Q7XQT2|DGK1_ORYSJ Diacylglycerol kinase 1 OS=Oryza sativa subsp. japonica OX=39947 GN=DGK1 PE=1 SV=2 && PF00781:Diacylglycerol kinase catalytic domain|PF00609:Diacylglycerol kinase accessory domain	-	'diacylglycerol kinase'	'Lipid metabolism.glycerolipid metabolism.phosphatidate biosynthesis.diacylglycerol kinase'
MD15G1043100	97.3476	102.743	104.833	87.2283	115.419	126.512	75.5564	73.6545	60.424	Chr15	2993941	2997497	-	2121	protein_coding	- && sp|Q9FZL4|MGDG_SOYBN Probable monogalactosyldiacylglycerol synthase, chloroplastic OS=Glycine max OX=3847 GN=MGD A PE=2 SV=1 && PF04101:Glycosyltransferase family 28 C-terminal domain|PF06925:Monogalactosyldiacylglycerol (MGDG) synthase	-	'monogalactosyldiacylglycerol synthase'	'Lipid metabolism.galactolipid and sulfolipid biosynthesis.monogalactosyldiacylglycerol synthase (MGD)'
MD00G1035900	88.7373	95.7869	86.2797	97.7719	96.2438	99.3198	91.0869	95.9138	88.6754	Chr00	6383889	6386464	+	1033	protein_coding	- && sp|Q42342|CYB5E_ARATH Cytochrome b5 isoform E OS=Arabidopsis thaliana OX=3702 GN=CYTB5-E PE=1 SV=2 && PF00173:Cytochrome b5-like Heme/Steroid binding domain	-	'cytochrome electron shuttle hemoprotein (Cyt-b5)'	'Lipid metabolism.fatty acid metabolism.fatty acid desaturation.electron supply.cytochrome electron shuttle hemoprotein (Cyt-b5)'
MD12G1057600	77.3611	83.7579	53.3832	151.71	157.974	142.575	51.7447	53.1571	66.567	Chr12	6577929	6581855	-	1685	protein_coding	- && sp|Q8GZC3|FAD2_VERFO Delta(12)-fatty-acid desaturase FAD2 OS=Vernicia fordii OX=73154 GN=FAD2 PE=1 SV=1 && PF11960:Domain of unknown function (DUF3474)|PF00487:Fatty acid desaturase	HSF	'delta-12/delta-15 fatty acid desaturase'	'Lipid metabolism.fatty acid metabolism.fatty acid desaturation.methyl-end desaturation.delta-12/delta-15 fatty acid desaturase (FAD2/3/6-8)'
MD01G1154100	157.727	167.1	101.877	73.6849	98.0007	96.7818	44.9608	42.408	38.9463	Chr01	26229625	26232529	-	1892	protein_coding	- && sp|P48620|FAD3C_SESIN Omega-3 fatty acid desaturase, chloroplastic OS=Sesamum indicum OX=4182 GN=FAD7 PE=2 SV=1 && PF11960:Domain of unknown function (DUF3474)|PF00487:Fatty acid desaturase	HSF	'delta-12/delta-15 fatty acid desaturase'	'Lipid metabolism.fatty acid metabolism.fatty acid desaturation.methyl-end desaturation.delta-12/delta-15 fatty acid desaturase (FAD2/3/6-8)'
MD04G1141900	91.5042	92.1725	77.9257	124.125	124.936	114.682	63.5643	62.7814	68.1402	Chr04	23082576	23087362	+	2050	protein_coding	- && sp|Q9SH93|IPCS2_ARATH Phosphatidylinositol:ceramide inositolphosphotransferase 2 OS=Arabidopsis thaliana OX=3702 GN=IPCS2 PE=1 SV=1 && -	-	'inositol phosphorylceramide synthase (IPCS)'	'Lipid metabolism.sphingolipid metabolism.complex sphingolipid biosynthesis.glycosylinositol phosphorylceramide (GIPC) biosynthesis.inositol phosphorylceramide synthase (IPCS)'
MD02G1064800	106.112	111.842	126.202	109.85	101.66	103.835	56.1246	50.1981	49.2726	Chr02	5252605	5257937	+	2405	protein_coding	- && sp|P34105|MAOX_POPTR NADP-dependent malic enzyme OS=Populus trichocarpa OX=3694 PE=2 SV=3 && PF03949:Malic enzyme, NAD binding domain|PF00390:Malic enzyme, N-terminal domain	B3	'cytosolic NADP-dependent malic enzyme'	'Lipid metabolism.fatty acid metabolism.citrate shuttle.cytosolic NADP-dependent malic enzyme'
MD10G1216500	97.1283	95.2789	123.786	95.7872	89.3641	91.4065	62.3167	67.3667	66.3256	Chr10	31492397	31496924	-	1688	protein_coding	- && sp|Q9SLK2|ALIS3_ARATH ALA-interacting subunit 3 OS=Arabidopsis thaliana OX=3702 GN=ALIS3 PE=1 SV=1 && -	-	'regulatory component ALIS of ALA-ALIS flippase complex'	'Lipid metabolism.lipid trafficking.endoplasmic reticulum-plastid lipid transfer.phospholipid transverse translocation.ALA-ALIS flippase complex.regulatory component ALIS'
MD15G1085800	92.9279	92.0434	54.1342	123.581	114.177	101.474	59.8226	51.6534	52.8425	Chr15	5918936	5921920	-	1477	protein_coding	- && sp|O48723|PLP2_ARATH Patatin-like protein 2 OS=Arabidopsis thaliana OX=3702 GN=PLP2 PE=1 SV=1 && PF01734:Patatin-like phospholipase	-	'phospholipase A2 (pPLA2-II)'	'Lipid metabolism.glycerolipid metabolism.glycerolipid degradation.phospholipase activities.phospholipase A2 activities.phospholipase A2 (pPLA2-II)'
MD15G1016400	141.513	139.471	84.6576	94.8983	93.675	95.6278	31.4791	30.1584	29.6211	Chr15	964263	967814	+	1562	protein_coding	- && sp|Q0J0A4|LPAAT_ORYSJ Probable 1-acylglycerol-3-phosphate O-acyltransferase OS=Oryza sativa subsp. japonica OX=39947 GN=Os09g0520200 PE=3 SV=3 && PF00561:alpha/beta hydrolase fold	-	'cardiolipin deacylase'	'Lipid metabolism.glycerolipid metabolism.cardiolipin biosynthesis.cardiolipin deacylase'
MD06G1140600	85.5336	80.4765	60.3298	102.188	124.057	142.302	45.1054	45.6125	49.006	Chr06	28449629	28452478	+	2079	protein_coding	- && sp|Q8H965|NPC6_ARATH Non-specific phospholipase C6 OS=Arabidopsis thaliana OX=3702 GN=NPC6 PE=2 SV=1 && PF04185:Phosphoesterase family	GATA	'phospholipase C (nPLC)'	'Lipid metabolism.glycerolipid metabolism.glycerolipid degradation.phospholipase activities.phospholipase C activities.phospholipase C (nPLC)'
MD05G1357000	75.2357	76.5665	67.9796	94.1854	101.183	95.5442	68.6802	74.0541	79.7663	Chr05	47246250	47248773	+	1261	protein_coding	- && sp|Q94IB9|ACER_ARATH Alkaline ceramidase OS=Arabidopsis thaliana OX=3702 GN=ACER PE=2 SV=1 && PF05875:Ceramidase	-	'alkaline ceramidase (ACER)'	'Lipid metabolism.sphingolipid metabolism.sphingolipid homeostasis.ceramidase activities.alkaline ceramidase (ACER)'
MD07G1026300	94.5071	90.7666	120.466	110.695	91.3533	90.1155	34.1891	33.6883	35.3847	Chr07	2213977	2218427	-	2690	protein_coding	- && sp|O22216|GPDHC_ARATH Glycerol-3-phosphate dehydrogenase [NAD(+)] GPDHC1, cytosolic OS=Arabidopsis thaliana OX=3702 GN=GPDHC1 PE=2 SV=1 && PF07479:NAD-dependent glycerol-3-phosphate dehydrogenase C-terminus|PF01210:NAD-dependent glycerol-3-phosphate	M-type_MADS	'NAD-dependent glycerol-3-phosphate dehydrogenase'	'Lipid metabolism.glycerolipid metabolism.phosphatidate biosynthesis.endoplasmic reticulum phosphatidate biosynthesis.NAD-dependent glycerol-3-phosphate dehydrogenase'
MD16G1176100	73.2126	68.3465	66.4502	69.1975	67.3128	64.2338	91.4265	95.6224	98.2869	Chr16	14957015	14960782	+	895	protein_coding	- && sp|P93092|ACP1_CASGL Acyl carrier protein 1, chloroplastic OS=Casuarina glauca OX=3522 GN=ACP1 PE=2 SV=1 && PF00550:Phosphopantetheine attachment site	CPP	'acyl carrier protein (ptACP)'	'Lipid metabolism.fatty acid metabolism.plastidial fatty acid synthase (ptFAS) system.acyl carrier protein (ptACP)'
MD01G1048600	74.3407	75.3999	61.2038	116.797	110.872	101.315	47.3989	48.9288	56.8929	Chr01	15165283	15168759	+	1956	protein_coding	- && sp|Q6DW73|DGDG2_LOTJA Digalactosyldiacylglycerol synthase 2, chloroplastic OS=Lotus japonicus OX=34305 GN=DGD2 PE=2 SV=1 && PF00534:Glycosyl transferases group 1	-	'digalactosyldiacylglycerol synthase'	'Lipid metabolism.galactolipid and sulfolipid biosynthesis.digalactosyldiacylglycerol synthase (DGD)'
MD17G1085600	77.5203	82.7439	74.7288	90.2228	95.3604	99.4189	59.1661	57.7307	54.0686	Chr17	7026596	7028844	-	1383	protein_coding	- && sp|Q9C5E5|DGK5_ARATH Diacylglycerol kinase 5 OS=Arabidopsis thaliana OX=3702 GN=DGK5 PE=2 SV=1 && PF00609:Diacylglycerol kinase accessory domain	-	'diacylglycerol kinase'	Lipid metabolism.glycerolipid metabolism.phosphatidate biosynthesis.diacylglycerol kinase'
MD13G1156700	76.5576	82.861	106.55	107.161	89.6655	90.5871	44.1304	45.5095	44.7245	Chr13	12231609	12233455	+	1557	protein_coding	- && sp|Q9C5W0|DGAT3_ARATH Diacylglycerol O-acyltransferase 3 OS=Arabidopsis thaliana OX=3702 GN=DGAT3 PE=1 SV=2 && -	-	'cytosolic acyl-CoA:diacylglycerol acyltransferase (DGAT3)'	'Lipid metabolism.glycerolipid metabolism.triacylglycerol biosynthesis.acyl-CoA:diacylglycerol acyltransferase activities.cytosolic acyl-CoA:diacylglycerol acyltransferase (DGAT3)'
MD15G1178600	95.9609	98.7079	89.4085	106.617	87.4303	92.5829	32.7578	31.4005	41.3098	Chr15	14058402	14061325	-	2318	protein_coding	- && sp|O48780|KCS11_ARATH 3-ketoacyl-CoA synthase 11 OS=Arabidopsis thaliana OX=3702 GN=KCS11 PE=1 SV=1 && PF08541:3-Oxoacyl-[acyl-carrier-protein (ACP)] synthase III C terminal|PF08392:FAE1/Type III polyketide synthase-like protein	-	'3-ketoacyl-CoA synthase (KCS)'	'Lipid metabolism.fatty acid metabolism.endoplasmic reticulum-localized fatty acid elongase (FAE) system.fatty acid elongation complex.condensing enzyme activities.3-ketoacyl-CoA synthase (KCS)'
MD16G1000400	78.5524	79.7047	100.657	64.8219	63.6482	63.3168	74.1361	71.2614	61.5272	Chr16	22311	26097	+	2191	protein_coding	- && sp|P93472|DIM_PEA Delta(24)-sterol reductase OS=Pisum sativum OX=3888 GN=DIM PE=1 SV=1 && PF01565:FAD binding domain	-	'sterol delta24 reductase'	'Lipid metabolism.phytosterol metabolism.plant sterol pathway.sterol delta24 reductase'
MD01G1108800	75.9393	78.2584	74.3109	94.0426	98.3848	107.56	40.8603	36.0821	38.7984	Chr01	22165959	22171769	+	2282	protein_coding	- && sp|O80959|PLP6_ARATH Patatin-like protein 6 OS=Arabidopsis thaliana OX=3702 GN=PLP6 PE=1 SV=1 && -	bHLH	'phospholipase A2 (pPLA2-III)'	'Lipid metabolism.glycerolipid metabolism.glycerolipid degradation.phospholipase activities.phospholipase A2 activities.phospholipase A2 (pPLA2-III)'
MD06G1226700	24.8826	27.8244	32.1706	32.4415	60.4228	72.4806	141.794	137.903	111.926	Chr06	35723414	35727104	-	1905	protein_coding	- && sp|Q9FR44|PEAM1_ARATH Phosphoethanolamine N-methyltransferase 1 OS=Arabidopsis thaliana OX=3702 GN=NMT1 PE=1 SV=1 && PF13847:Methyltransferase domain|PF08241:Methyltransferase domain	-	'phospho-base N-methyltransferase'	'Lipid metabolism.glycerolipid metabolism.phosphatidylcholine biosynthesis.phospho-base N-methyltransferase'
MD16G1264500	59.4601	60.479	90.6801	66.8643	69.3334	72.5593	80.9204	64.7575	74.8524	Chr16	33292818	33301662	-	2340	protein_coding	- && sp|F4JQ95|DGK7_ARATH Diacylglycerol kinase 7 OS=Arabidopsis thaliana OX=3702 GN=DGK7 PE=1 SV=1 && PF00781:Diacylglycerol kinase catalytic domain|PF00609:Diacylglycerol kinase accessory domain	-	'diacylglycerol kinase'	'Lipid metabolism.glycerolipid metabolism.phosphatidate biosynthesis.diacylglycerol kinase'
MD09G1285900	78.1689	80.9687	85.0962	116.167	111.07	116.079	17.6018	15.9569	18.2693	Chr09	36441296	36443322	+	1623	protein_coding	- && sp|Q9FZ22|GPAT2_ARATH Probable glycerol-3-phosphate acyltransferase 2 OS=Arabidopsis thaliana OX=3702 GN=GPAT2 PE=2 SV=1 && PF01553:Acyltransferase	-	'glycerol-3-phosphate acyltransferase (GPAT)'	'Lipid metabolism.glycerolipid metabolism.phosphatidate biosynthesis.mitochondrial lysophosphatidate biosynthesis.glycerol-3-phosphate acyltransferase (GPAT1-3)'
MD04G1049800	85.0417	90.2896	93.4429	104.678	89.2268	112.156	15.7803	18.6077	19.6004	Chr04	5877652	5879283	+	1632	protein_coding	- && sp|O23522|PLA14_ARATH Phospholipase A1-Ibeta2, chloroplastic OS=Arabidopsis thaliana OX=3702 GN=At4g16820 PE=1 SV=2 && PF01764:Lipase (class 3)	Trihelix	'phospholipase A1 (PC-PLA1)'	'Lipid metabolism.glycerolipid metabolism.glycerolipid degradation.phospholipase activities.phospholipase A1 activities.phospholipase A1 (PC-PLA1)'
MD08G1095600	69.3324	73.0137	75.4778	85.5702	84.2256	81.7608	45.4324	46.1588	54.3431	Chr08	8005996	8011954	+	2043	protein_coding	- && sp|Q94IB8|LCB1_ARATH Long chain base biosynthesis protein 1 OS=Arabidopsis thaliana OX=3702 GN=LCB1 PE=1 SV=1 && PF00155:Aminotransferase class I and II	-	'catalytic subunit 1 of serine C-palmitoyltransferase complex'	'Lipid metabolism.sphingolipid metabolism.ceramide biosynthesis.serine C-palmitoyltransferase activity.serine C-palmitoyltransferase complex.catalytic subunit LCB1'
MD02G1042500	76.4773	78.5467	86.0238	62.5568	58.9549	76.2054	53.8895	51.7569	59.72	Chr02	3484770	3489451	-	2286	protein_coding	- && sp|Q9SQI3|FATB_GOSHI Palmitoyl-acyl carrier protein thioesterase, chloroplastic OS=Gossypium hirsutum OX=3635 GN=FATB1 PE=1 SV=1 && PF01643:Acyl-ACP thioesterase|PF12590:Acyl-ATP thioesterase	-	'palmitoyl-ACP thioesterase (FATB)'	'Lipid metabolism.fatty acid metabolism.plastidial fatty acid synthase (ptFAS) system.termination of fatty acid chains.palmitoyl-ACP thioesterase (FATB)'
MD02G1307400	83.904	78.8284	88.3544	55.2068	60.6137	56.9733	62.0814	56.214	47.7474	Chr02	36265111	36279093	-	1478	protein_coding	- && sp|Q9LM02|SMT1_ARATH Cycloartenol-C-24-methyltransferase OS=Arabidopsis thaliana OX=3702 GN=SMT1 PE=1 SV=1 && PF08498:Sterol methyltransferase C-terminal|PF08241:Methyltransferase domain	-	'sterol C-24 methyltransferase'	'Lipid metabolism.phytosterol metabolism.plant sterol pathway.sterol C-24 methyltransferase'
MD07G1054900	87.0738	90.0782	89.0592	105.156	73.8183	78.5466	18.1413	20.3224	20.9481	Chr07	5074711	5080885	+	4291	protein_coding	- && sp|P98204|ALA1_ARATH Phospholipid-transporting ATPase 1 OS=Arabidopsis thaliana OX=3702 GN=ALA1 PE=2 SV=1 && PF16212:Phospholipid-translocating P-type ATPase C-terminal|PF16209:Phospholipid-translocating ATPase N-terminal|PF13246:Cation transport ATP	ERF	'active component ALA of ALA-ALIS flippase complex'	'Lipid metabolism.lipid trafficking.endoplasmic reticulum-plastid lipid transfer.phospholipid transverse translocation.ALA-ALIS flippase complex.P4-type ATPase component ALA'
MD15G1175300	64.3069	63.6927	65.66	73.822	93.3581	88.1881	37.0617	44.31	51.7579	Chr15	13621140	13624958	+	1523	protein_coding	- && sp|O81024|EKI_ARATH Probable ethanolamine kinase OS=Arabidopsis thaliana OX=3702 GN=EMB1187 PE=2 SV=1 && PF01633:Choline/ethanolamine kinase	HD-ZIP	'ethanolamine kinase'	'Lipid metabolism.glycerolipid metabolism.phosphatidylethanolamine biosynthesis.CDP-ethanolamine pathway.ethanolamine kinase'
MD04G1130200	64.1214	65.8525	65.6301	65.1771	59.0946	59.0758	67.3769	68.6577	62.9052	Chr04	21672971	21677865	+	1722	protein_coding	- && sp|Q9SR33|ORP3B_ARATH Oxysterol-binding protein-related protein 3B OS=Arabidopsis thaliana OX=3702 GN=ORP3B PE=2 SV=1 && PF01237:Oxysterol-binding protein	MYB_related	'lipid transfer protein (ORP3a)'	'Lipid metabolism.lipid trafficking.endoplasmic reticulum-plasma membrane lipid transfer.lipid transfer protein (ORP3a)'
MD01G1072900	84.7421	81.9887	76.9733	49.5319	48.9376	47.4253	68.3148	57.852	61.2424	Chr01	17805153	17807730	-	2258	protein_coding	- && sp|Q9ZRP7|SLD1_ARATH Delta(8)-fatty-acid desaturase 1 OS=Arabidopsis thaliana OX=3702 GN=SLD1 PE=1 SV=1 && PF00487:Fatty acid desaturase|PF00173:Cytochrome b5-like Heme/Steroid binding domain	-	'delta-8 sphingolipid desaturase'	'Lipid metabolism.sphingolipid metabolism.sphingolipid desaturation.clade-I delta-8 sphingolipid desaturase (SLD)'
MD15G1077700	63.4686	61.8254	92.0655	65.3288	59.0334	59.1474	56.9116	57.2398	57.52	Chr15	5300794	5306026	-	2201	protein_coding	- && sp|Q94IB8|LCB1_ARATH Long chain base biosynthesis protein 1 OS=Arabidopsis thaliana OX=3702 GN=LCB1 PE=1 SV=1 && PF00155:Aminotransferase class I and II	-	'catalytic subunit 1 of serine C-palmitoyltransferase complex'	'Lipid metabolism.sphingolipid metabolism.ceramide biosynthesis.serine C-palmitoyltransferase activity.serine C-palmitoyltransferase complex.catalytic subunit LCB1'
MD15G1181900	73.6132	76.4068	74.6503	68.6519	69.322	67.7876	41.4934	43.094	48.5023	Chr15	14418749	14424675	-	2713	protein_coding	- && sp|Q9ZPI6|AIM1_ARATH Peroxisomal fatty acid beta-oxidation multifunctional protein AIM1 OS=Arabidopsis thaliana OX=3702 GN=AIM1 PE=1 SV=1 && PF00378:Enoyl-CoA hydratase/isomerase|PF00725:3-hydroxyacyl-CoA dehydrogenase, C-terminal domain|PF02737:3-hy	MYB_related	'multifunctional enzyme (MFP)'	'Lipid metabolism.fatty acid metabolism.fatty acid degradation.core beta-oxidation.multifunctional enzyme (MFP)'
MD10G1282800	56.8413	54.436	59.497	59.1346	52.8307	51.5803	71.1241	76.1463	75.5293	Chr10	37336874	37338590	+	1582	protein_coding	- && sp|O49523|DSEL_ARATH Phospholipase A1-IIgamma OS=Arabidopsis thaliana OX=3702 GN=DSEL PE=1 SV=1 && PF01764:Lipase (class 3)	Trihelix	'phospholipase A1 (PC-PLA1)'	'Lipid metabolism.glycerolipid metabolism.glycerolipid degradation.phospholipase activities.phospholipase A1 activities.phospholipase A1 (PC-PLA1)'
MD00G1002100	55.7076	48.991	79.0521	41.0795	64.662	52.2288	79.8451	75.7073	56.8428	Chr00	443241	446183	+	951	protein_coding	- && sp|O04066|ACBP_RICCO Acyl-CoA-binding protein OS=Ricinus communis OX=3988 PE=3 SV=1 && -	MYB_related	'acyl-CoA-binding protein (ACBP6)'	'Lipid metabolism.lipid trafficking.acyl-CoA-binding protein activities.acyl-CoA-binding protein (ACBP6)'
MD13G1210400	57.7495	58.0208	59.3572	51.6617	58.3377	55.9444	62.7273	69.001	59.533	Chr13	19584335	19585051	+	717	protein_coding	- && sp|O23299|ECI2_ARATH Enoyl-CoA delta isomerase 2, peroxisomal OS=Arabidopsis thaliana OX=3702 GN=ECI2 PE=1 SV=1 && PF00378:Enoyl-CoA hydratase/isomerase	WRKY	'dodecenoyl-CoA isomerase'	'Lipid metabolism.fatty acid metabolism.fatty acid degradation.auxiliary degradation activities.dodecenoyl-CoA isomerase'
MD16G1057500	44.1443	52.3334	48.3555	76.0618	81.9623	74.6502	45.8225	46.0431	45.0293	Chr16	4112304	4118600	+	2386	protein_coding	- && sp|O82567|AAPT1_ARATH Choline/ethanolaminephosphotransferase 1 OS=Arabidopsis thaliana OX=3702 GN=AAPT1 PE=1 SV=1 && PF01066:CDP-alcohol phosphatidyltransferase	G2-like	'aminoalcohol phosphotransferase'	'Lipid metabolism.glycerolipid metabolism.phosphatidylethanolamine biosynthesis.CDP-ethanolamine pathway.aminoalcohol phosphotransferase'
MD15G1085500	56.6044	53.8274	56.2053	69.7082	45.9489	52.1894	69.87	47.2429	58.0651	Chr15	5906628	5909185	+	1447	protein_coding	- && sp|O48723|PLP2_ARATH Patatin-like protein 2 OS=Arabidopsis thaliana OX=3702 GN=PLP2 PE=1 SV=1 && PF01734:Patatin-like phospholipase	-	'phospholipase A2 (pPLA2-II)'	'Lipid metabolism.glycerolipid metabolism.glycerolipid degradation.phospholipase activities.phospholipase A2 activities.phospholipase A2 (pPLA2-II)'
MD16G1020300	65.3619	62.8059	64.638	72.3342	71.4858	77.8214	35.0467	29.0682	28.3167	Chr16	1459047	1464132	+	1203	protein_coding	- && sp|Q9CAB7|PXG4_ARATH Probable peroxygenase 4 OS=Arabidopsis thaliana OX=3702 GN=PXG4 PE=1 SV=1 && PF05042:Caleosin related protein	-	'peroxygenase (CALEOSIN)'	'Lipid metabolism.lipid droplet-associated activities.peroxygenase (CALEOSIN/CLO/PXG)'
MD17G1008800	54.612	58.8696	52.0675	69.2571	62.328	59.7535	41.67	48.2316	53.1276	Chr17	563796	568066	-	2295	protein_coding	- && sp|Q2R3K3|LCB2A_ORYSJ Long chain base biosynthesis protein 2a OS=Oryza sativa subsp. japonica OX=39947 GN=Os11g0516000 PE=2 SV=1 && PF00155:Aminotransferase class I and II	-	'catalytic subunit 2 of serine C-palmitoyltransferase complex'	'Lipid metabolism.sphingolipid metabolism.ceramide biosynthesis.serine C-palmitoyltransferase activity.serine C-palmitoyltransferase complex.catalytic subunit LCB2'
MD07G1043500	46.7973	50.5543	50.0626	74.6213	80.1399	67.6062	43.3724	38.2488	46.6964	Chr07	3732335	3746678	+	1856	protein_coding	- && sp|Q8L518|CK2_ARATH Probable choline kinase 2 OS=Arabidopsis thaliana OX=3702 GN=At1g74320 PE=2 SV=1 && PF01633:Choline/ethanolamine kinase	HD-ZIP	'choline kinase'	'Lipid metabolism.glycerolipid metabolism.phosphatidylcholine biosynthesis.choline homeostasis.choline kinase'
MD04G1004800	66.1931	68.1816	54.2717	72.9979	67.4855	70.8374	33.3581	29.995	33.7726	Chr04	601727	612258	+	3927	protein_coding	- && sp|Q69ZF3|GBA2_MOUSE Non-lysosomal glucosylceramidase OS=Mus musculus OX=10090 GN=Gba2 PE=1 SV=2 && -	NAC	'glucosylceramidase (GCD)'	'Lipid metabolism.sphingolipid metabolism.sphingolipid homeostasis.glucosylceramidase (GCD)'
MD10G1014800	36.1821	36.8939	43.5301	18.9713	22.1265	20.0327	116.196	108.35	93.8432	Chr10	1992710	1994297	+	1312	protein_coding	- && sp|Q84VY3|STAD6_ARATH Stearoyl-[acyl-carrier-protein] 9-desaturase 6, chloroplastic OS=Arabidopsis thaliana OX=3702 GN=S-ACP-DES6 PE=2 SV=2 && PF03405:Fatty acid desaturase	GRAS	'delta-9 stearoyl-ACP desaturase (AAD)'	'Lipid metabolism.fatty acid metabolism.fatty acid desaturation.first desaturation.delta-9 stearoyl-ACP desaturase (AAD)'
MD04G1003800	61.9375	59.781	82.1223	60.6375	53.2797	52.2857	43.9795	40.627	40.3517	Chr04	529160	535594	-	3732	protein_coding	- && sp|Q56WD9|THIK2_ARATH 3-ketoacyl-CoA thiolase 2, peroxisomal OS=Arabidopsis thaliana OX=3702 GN=PED1 PE=1 SV=2 && PF00108:Thiolase, N-terminal domain|PF02803:Thiolase, C-terminal domain	-	'3-ketoacyl-CoA thiolase (KAT)'	'Lipid metabolism.fatty acid metabolism.fatty acid degradation.core beta-oxidation.3-ketoacyl-CoA thiolase (KAT)'
MD04G1061500	64.5839	58.4363	66.5727	62.892	67.3358	63.2696	37.7786	35.9124	32.4446	Chr04	8132582	8135995	+	1823	protein_coding	- && sp|Q9ZQP1|TPMT1_ARATH Phosphatidylglycerophosphate phosphatase PTPMT1 OS=Arabidopsis thaliana OX=3702 GN=PTPMT1 PE=1 SV=2 && PF00782:Dual specificity phosphatase, catalytic domain	bHLH	'phosphatidylglycerophosphate phosphatase (PTPMT)'	'Lipid metabolism.glycerolipid metabolism.phosphatidylglycerol biosynthesis.phosphatidylglycerophosphate phosphatase (PTPMT)'
MD17G1003300	48.7122	51.9462	54.8477	79.9863	70.1789	69.5678	35.6761	33.5732	33.4904	Chr17	288531	297445	-	3267	protein_coding	- && sp|B9DGD6|ACS_ARATH Acetyl-coenzyme A synthetase, chloroplastic/glyoxysomal OS=Arabidopsis thaliana OX=3702 GN=ACS PE=1 SV=1 && PF16177:Acetyl-coenzyme A synthetase N-terminus|PF00501:AMP-binding enzyme|PF13193:AMP-binding enzyme C-terminal domain	bHLH	'plastidial acetyl-CoA synthetase'	'Lipid metabolism.fatty acid metabolism.acetyl-CoA generation.plastidial acetyl-CoA synthetase'
MD13G1124500	52.2959	49.2876	62.583	51.0505	55.7701	53.126	32.7901	39.9062	40.8942	Chr13	9239149	9240524	+	1153	protein_coding	- && sp|Q9FHR8|DCI1_ARATH Delta(3,5)-Delta(2,4)-dienoyl-CoA isomerase, peroxisomal OS=Arabidopsis thaliana OX=3702 GN=DCI1 PE=1 SV=1 && PF00378:Enoyl-CoA hydratase/isomerase	LBD	'dienoyl-CoA isomerase'	'Lipid metabolism.fatty acid metabolism.fatty acid degradation.auxiliary degradation activities.dienoyl-CoA isomerase'
MD11G1221000	42.8519	54.4311	27.2841	57.4894	51.8334	53.427	48.2369	52.216	48.7034	Chr11	32399323	32402209	+	950	protein_coding	- && sp|Q9LJU6|FAX6_ARATH Protein FATTY ACID EXPORT 6 OS=Arabidopsis thaliana OX=3702 GN=FAX6 PE=3 SV=1 && PF03647:Transmembrane proteins 14C	-	'fatty acid export protein (FAX)'	'Lipid metabolism.fatty acid metabolism.fatty acid transport.fatty acid export protein (FAX)'
MD12G1013300	43.4529	43.1246	48.6531	30.2039	36.511	34.7762	67.9251	67.2	64.3453	Chr12	1411783	1415727	+	1447	protein_coding	- && sp|Q9ZNT1|NB5R1_ARATH NADH--cytochrome b5 reductase 1 OS=Arabidopsis thaliana OX=3702 GN=CBR1 PE=1 SV=1 && PF00970:Oxidoreductase FAD-binding domain|PF00175:Oxidoreductase NAD-binding domain	C3H	'NADH:cytochrome-b5 reductase (CBR1)'	'Lipid metabolism.fatty acid metabolism.fatty acid desaturation.electron supply.NADH:cytochrome-b5 reductase (CBR1)'
MD06G1050100	43.3625	48.9019	44.3888	93.2088	81.7536	87.898	7.04156	10.4599	13.522	Chr06	6831015	6832673	-	1659	protein_coding	- && sp|O23522|PLA14_ARATH Phospholipase A1-Ibeta2, chloroplastic OS=Arabidopsis thaliana OX=3702 GN=At4g16820 PE=1 SV=2 && PF01764:Lipase (class 3)	Trihelix	'phospholipase A1 (PC-PLA1)'	'Lipid metabolism.glycerolipid metabolism.glycerolipid degradation.phospholipase activities.phospholipase A1 activities.phospholipase A1 (PC-PLA1)'
MD07G1215500	46.4878	49.4003	60.8364	51.9131	45.0217	44.3578	36.8708	36.7782	41.7282	Chr07	29268741	29271995	+	1456	protein_coding	- && sp|Q9LY62|GMT1_ARATH Glycosylinositol phosphorylceramide mannosyl transferase 1 OS=Arabidopsis thaliana OX=3702 GN=GMT1 PE=1 SV=1 && PF09258:Glycosyl transferase family 64 domain	MYB	'GIPC mannosyltransferase (GMT1)'	'Lipid metabolism.sphingolipid metabolism.complex sphingolipid biosynthesis.glycosylinositol phosphorylceramide (GIPC) biosynthesis.GIPC mannosyltransferase (GMT1)'
MD10G1247600	49.9995	42.8495	38.1292	60.0391	55.6057	56.2333	34.4324	32.1116	37.317	Chr10	34065956	34069547	-	1482	protein_coding	- && sp|O48916|FAH1_ARATH Dihydroceramide fatty acyl 2-hydroxylase FAH1 OS=Arabidopsis thaliana OX=3702 GN=FAH1 PE=1 SV=1 && PF04116:Fatty acid hydroxylase superfamily	-	'sphingolipid fatty acid 2-hydroxylase'	'Lipid metabolism.sphingolipid metabolism.complex sphingolipid biosynthesis.sphingolipid fatty acid 2-hydroxylase (FAH)'
MD08G1111500	32.305	34.2453	37.5205	32.6089	44.062	48.7007	65.3136	59.3035	45.9452	Chr08	9814955	9819679	-	2352	protein_coding	- && sp|P12628|MAOX_PHAVU NADP-dependent malic enzyme OS=Phaseolus vulgaris OX=3885 GN=ME1 PE=2 SV=1 && PF00390:Malic enzyme, N-terminal domain|PF03949:Malic enzyme, NAD binding domain	C3H	'cytosolic NADP-dependent malic enzyme'	'Lipid metabolism.fatty acid metabolism.citrate shuttle.cytosolic NADP-dependent malic enzyme'
MD08G1007400	37.323	39.1403	39.886	45.6961	36.2546	40.5487	45.4575	51.206	44.1837	Chr08	580729	582069	+	1341	protein_coding	- && sp|Q39227|SMT2_ARATH 24-methylenesterol C-methyltransferase 2 OS=Arabidopsis thaliana OX=3702 GN=SMT2 PE=1 SV=2 && PF08498:Sterol methyltransferase C-terminal|PF08241:Methyltransferase domain	C2H2	'sterol C-24 methyltransferase'	'Lipid metabolism.phytosterol metabolism.plant sterol pathway.sterol C-24 methyltransferase'
MD04G1155700	42.4425	39.9843	56.2905	42.64	40.6728	43.0382	38.7761	36.1796	36.6951	Chr04	24355186	24359792	+	2076	protein_coding	- && sp|Q96329|ACOX4_ARATH Acyl-coenzyme A oxidase 4, peroxisomal OS=Arabidopsis thaliana OX=3702 GN=ACX4 PE=1 SV=1 && PF00441:Acyl-CoA dehydrogenase, C-terminal domain|PF02771:Acyl-CoA dehydrogenase, N-terminal domain|PF02770:Acyl-CoA dehydrogenase, midd	MYB	'acyl CoA oxidase (ACX)'	'Lipid metabolism.fatty acid metabolism.fatty acid degradation.core beta-oxidation.acyl CoA oxidase (ACX)'
MD08G1005200	52.3105	49.4547	46.7292	35.1685	36.8917	39.471	37.405	33.5562	43.6128	Chr08	467294	470555	+	1174	protein_coding	- && sp|Q8VYI3|ECH2_ARATH Enoyl-CoA hydratase 2, peroxisomal OS=Arabidopsis thaliana OX=3702 GN=ECH2 PE=1 SV=1 && PF01575:MaoC like domain	-	'monofunctional enoyl-CoA hydratase'	'Lipid metabolism.fatty acid metabolism.fatty acid degradation.alternative beta-oxidation.monofunctional enoyl-CoA hydratase'
MD13G1262800	34.9985	32.1306	40.2178	43.8801	41.8926	42.5865	44.2039	46.6619	47.1073	Chr13	33398697	33407332	+	1928	protein_coding	- && sp|F4JQ95|DGK7_ARATH Diacylglycerol kinase 7 OS=Arabidopsis thaliana OX=3702 GN=DGK7 PE=1 SV=1 && PF00781:Diacylglycerol kinase catalytic domain|PF00609:Diacylglycerol kinase accessory domain	-	'diacylglycerol kinase'	'Lipid metabolism.glycerolipid metabolism.phosphatidate biosynthesis.diacylglycerol kinase'
MD14G1010800	20.5998	26.1485	31.7104	13.4031	12.5115	14.3137	92.3113	88.9218	68.0149	Chr14	1054840	1058397	+	1472	protein_coding	- && sp|Q9ZNT1|NB5R1_ARATH NADH--cytochrome b5 reductase 1 OS=Arabidopsis thaliana OX=3702 GN=CBR1 PE=1 SV=1 && PF00175:Oxidoreductase NAD-binding domain|PF00970:Oxidoreductase FAD-binding domain	bZIP	'NADH:cytochrome-b5 reductase (CBR1)'	'Lipid metabolism.fatty acid metabolism.fatty acid desaturation.electron supply.NADH:cytochrome-b5 reductase (CBR1)'
MD13G1143800	43.038	50.6431	57.2565	42.7385	38.9732	36.2023	33.7456	33.9151	28.4211	Chr13	11181740	11184927	-	1712	protein_coding	- && sp|Q2QZ86|ACLA2_ORYSJ ATP-citrate synthase alpha chain protein 2 OS=Oryza sativa subsp. japonica OX=39947 GN=ACLA-2 PE=2 SV=2 && PF08442:ATP-grasp domain|PF16114:ATP citrate lyase citrate-binding	-	'alpha chain of ATP-dependent citrate lyase complex'	'Lipid metabolism.fatty acid metabolism.citrate shuttle.ATP-dependent citrate lyase heterodimer.alpha chain'
MD13G1118800	30.6955	30.721	35.9921	40.4075	51.0858	44.102	42.8466	43.4425	39.3335	Chr13	8684774	8686689	+	1274	protein_coding	- && sp|Q9FYF7|Y1736_ARATH REF/SRPP-like protein At1g67360 OS=Arabidopsis thaliana OX=3702 GN=At1g67360 PE=2 SV=1 && PF05755:Rubber elongation factor protein (REF)	-	'associated factor (LDAP)'	'Lipid metabolism.lipid droplet-associated activities.associated factor (LDAP)'
MD13G1174500	37.0901	35.5534	17.4343	32.8812	29.8684	27.7124	55.3906	61.1262	59.396	Chr13	14373226	14376126	+	904	protein_coding	- && sp|P93092|ACP1_CASGL Acyl carrier protein 1, chloroplastic OS=Casuarina glauca OX=3522 GN=ACP1 PE=2 SV=1 && PF00550:Phosphopantetheine attachment site	bHLH	'acyl carrier protein (ptACP)'	'Lipid metabolism.fatty acid metabolism.plastidial fatty acid synthase (ptFAS) system.acyl carrier protein (ptACP)'
MD16G1119000	29.5981	32.0395	43.8448	48.2189	42.0536	46.6033	36.2848	38.8475	37.6275	Chr16	8503714	8505659	+	1260	protein_coding	- && sp|Q9FYF7|Y1736_ARATH REF/SRPP-like protein At1g67360 OS=Arabidopsis thaliana OX=3702 GN=At1g67360 PE=2 SV=1 && PF05755:Rubber elongation factor protein (REF)	-	'associated factor (LDAP)'	'Lipid metabolism.lipid droplet-associated activities.associated factor (LDAP)'
MD11G1124700	41.696	47.1921	38.1242	44.9798	43.0783	47.1333	28.4505	28.6376	34.663	Chr11	11448654	11454516	-	3143	protein_coding	- && sp|Q84K47|AB2A_ARATH ABC transporter A family member 2 OS=Arabidopsis thaliana OX=3702 GN=ABCA2 PE=2 SV=1 && PF00005:ABC transporter|PF12698:ABC-2 family transporter protein	MYB_related	'fatty acid transporter (ABCA)'	'Lipid metabolism.fatty acid metabolism.fatty acid transport.fatty acid transporter (ABCA)'
MD01G1124200	25.2776	24.8531	21.8281	69.429	61.494	55.7425	27.1053	31.7197	36.502	Chr01	23720805	23721521	-	717	protein_coding	- && sp|O04469|ECI1_ARATH Enoyl-CoA delta isomerase 1, peroxisomal OS=Arabidopsis thaliana OX=3702 GN=ECI1 PE=1 SV=1 && PF00378:Enoyl-CoA hydratase/isomerase	WRKY	'dodecenoyl-CoA isomerase'	'Lipid metabolism.fatty acid metabolism.fatty acid degradation.auxiliary degradation activities.dodecenoyl-CoA isomerase'
MD07G1130000	57.6071	59.6278	57.3094	40.498	34.2518	30.9157	25.6434	23.8302	23.5397	Chr07	18569940	18572700	+	2431	protein_coding	- && sp|Q9ZRP7|SLD1_ARATH Delta(8)-fatty-acid desaturase 1 OS=Arabidopsis thaliana OX=3702 GN=SLD1 PE=1 SV=1 && PF00173:Cytochrome b5-like Heme/Steroid binding domain|PF00487:Fatty acid desaturase	-	'delta-8 sphingolipid desaturase'	'Lipid metabolism.sphingolipid metabolism.sphingolipid desaturation.clade-I delta-8 sphingolipid desaturase (SLD)'
MD17G1212200	50.652	51.9575	41.6782	27.316	34.4396	36.2277	36.4944	34.5516	32.1131	Chr17	25928809	25930797	-	1423	protein_coding	- && sp|Q9LVZ7|PDCT1_ARATH Phosphatidylcholine:diacylglycerol cholinephosphotransferase 1 OS=Arabidopsis thaliana OX=3702 GN=ROD1 PE=1 SV=1 && -	-	'phosphatidylcholine:diacylglycerol cholinephosphotransferase (PDCT)'	'Lipid metabolism.glycerolipid metabolism.phosphatidylcholine biosynthesis.phosphatidylcholine:diacylglycerol cholinephosphotransferase (PDCT)'
MD03G1204200	42.5801	40.22	19.4772	55.1916	59.9697	53.6793	23.2802	25.2563	25.1328	Chr03	27869800	27872537	+	812	protein_coding	- && sp|Q9LJU6|FAX6_ARATH Protein FATTY ACID EXPORT 6 OS=Arabidopsis thaliana OX=3702 GN=FAX6 PE=3 SV=1 && PF03647:Transmembrane proteins 14C	-	'fatty acid export protein (FAX)'	'Lipid metabolism.fatty acid metabolism.fatty acid transport.fatty acid export protein (FAX)'
MD05G1249900	48.7772	50.8553	30.8214	51.0659	44.7797	54.9668	20.8924	18.7443	22.7425	Chr05	38156352	38161398	+	3820	protein_coding	- && sp|Q9LTV6|DECR2_ARATH Peroxisomal 2,4-dienoyl-CoA reductase [(3E)-enoyl-CoA-producing] OS=Arabidopsis thaliana OX=3702 GN=At3g12800 PE=2 SV=1 && -	Whirly	'dienoyl-CoA reductase'	'Lipid metabolism.fatty acid metabolism.fatty acid degradation.auxiliary degradation activities.dienoyl-CoA reductase'
MD13G1157200	27.0138	24.4899	28.4452	28.7635	38.7755	38.6505	53.711	46.0907	51.5548	Chr13	12273066	12277545	+	2085	protein_coding	- && sp|M4IS88|CCL3_HUMLU Acetate--CoA ligase CCL3 OS=Humulus lupulus OX=3486 GN=CCL3 PE=1 SV=1 && PF13193:AMP-binding enzyme C-terminal domain|PF00501:AMP-binding enzyme	C2H2	'peroxisomal acetyl-CoA synthetase (ACN/BZU)'	'Lipid metabolism.fatty acid metabolism.fatty acid degradation.glyoxylate cycle.acetate-malate shunt.peroxisomal acetyl-CoA synthetase (ACN/BZU)'
MD05G1081300	29.9033	33.1046	33.0874	40.7089	39.5998	49.1406	33.1797	32.5017	39.7345	Chr05	16945871	16950521	-	1746	protein_coding	- && sp|Q9LJK3|LOH2_ARATH Ceramide synthase LOH2 OS=Arabidopsis thaliana OX=3702 GN=LOH2 PE=1 SV=1 && -	ERF	'ceramide synthase'	'Lipid metabolism.sphingolipid metabolism.ceramide biosynthesis.ceramide synthase (LOH)'
MD12G1066700	23.6061	32.1331	22.7166	51.7662	58.4279	59.4938	25.8404	25.4683	28.9262	Chr12	7898825	7911573	-	1946	protein_coding	- && sp|Q6IWY1|LPAT2_BRAOL 1-acyl-sn-glycerol-3-phosphate acyltransferase 2 OS=Brassica oleracea OX=3712 GN=LPAT2 PE=2 SV=1 && PF16076:Acyltransferase C-terminus|PF01553:Acyltransferase	bZIP	'1-acylglycerol-3-phosphate O-acyltransferase'	'Lipid metabolism.glycerolipid metabolism.phosphatidate biosynthesis.endoplasmic reticulum phosphatidate biosynthesis.lysophosphatidate acyltransferase (LPAT)'
MD01G1148500	34.8743	35.9867	33.4894	45.0069	39.7731	41.1438	30.6094	31.627	33.7976	Chr01	25733992	25737099	+	1707	protein_coding	- && sp|Q9LY62|GMT1_ARATH Glycosylinositol phosphorylceramide mannosyl transferase 1 OS=Arabidopsis thaliana OX=3702 GN=GMT1 PE=1 SV=1 && PF09258:Glycosyl transferase family 64 domain	MYB	'GIPC mannosyltransferase (GMT1)'	'Lipid metabolism.sphingolipid metabolism.complex sphingolipid biosynthesis.glycosylinositol phosphorylceramide (GIPC) biosynthesis.GIPC mannosyltransferase (GMT1)'
MD05G1282600	26.9886	27.131	23.9949	42.9624	40.8748	33.359	40.3828	37.9312	41.244	Chr05	41597192	41600051	+	1808	protein_coding	- && sp|O64688|ODPB3_ARATH Pyruvate dehydrogenase E1 component subunit beta-3, chloroplastic OS=Arabidopsis thaliana OX=3702 GN=E1-BETA-2 PE=1 SV=1 && PF02780:Transketolase, C-terminal domain|PF02779:Transketolase, pyrimidine binding domain	E2F/DP	'subunit beta of E1 pyruvate dehydrogenase component'	'Lipid metabolism.fatty acid metabolism.acetyl-CoA generation.plastidial pyruvate dehydrogenase complex.E1 pyruvate dehydrogenase subcomplex.subunit beta'
MD12G1087400	39.4644	45.3408	51.6596	52.0026	43.3924	43.484	12.0962	11.4458	11.9907	Chr12	10749661	10754401	-	3863	protein_coding	- && sp|Q9LZA6|SDP1_ARATH Triacylglycerol lipase SDP1 OS=Arabidopsis thaliana OX=3702 GN=SDP1 PE=1 SV=1 && -	CAMTA	'Patatin-type lipase'	'Lipid metabolism.glycerolipid metabolism.glycerolipid degradation.triacylglycerol lipase activities.diacyl-/triacylglycerol lipase activities.lipase (Patatin/SDP)'
MD02G1062000	25.8766	24.7183	28.5189	40.8648	44.1983	41.6149	33.5862	33.8402	36.8844	Chr02	4962948	4967466	-	2147	protein_coding	- && sp|Q9SQI3|FATB_GOSHI Palmitoyl-acyl carrier protein thioesterase, chloroplastic OS=Gossypium hirsutum OX=3635 GN=FATB1 PE=1 SV=1 && PF01643:Acyl-ACP thioesterase|PF12590:Acyl-ATP thioesterase	-	'palmitoyl-ACP thioesterase (FATB)'	'Lipid metabolism.fatty acid metabolism.plastidial fatty acid synthase (ptFAS) system.termination of fatty acid chains.palmitoyl-ACP thioesterase (FATB)'
MD08G1105300	40.393	42.1959	34.8645	68.8429	48.9086	42.7819	9.65057	10.107	11.0882	Chr08	8958389	8960583	-	1227	protein_coding	- && sp|O48723|PLP2_ARATH Patatin-like protein 2 OS=Arabidopsis thaliana OX=3702 GN=PLP2 PE=1 SV=1 && PF01734:Patatin-like phospholipase	-	'phospholipase A2 (pPLA2-II)'	'Lipid metabolism.glycerolipid metabolism.glycerolipid degradation.phospholipase activities.phospholipase A2 activities.phospholipase A2 (pPLA2-II)'
MD02G1194500	33.3578	35.8198	41.3773	31.3381	31.8668	35.4463	32.7099	31.3151	33.5848	Chr02	18555695	18566704	+	1724	protein_coding	- && sp|P19446|MDHG_CITLA Malate dehydrogenase, glyoxysomal OS=Citrullus lanatus OX=3654 PE=1 SV=1 && PF02866:lactate/malate dehydrogenase, alpha/beta C-terminal domain|PF00056:lactate/malate dehydrogenase, NAD binding domain	GRAS	'peroxisomal NAD-dependent malate dehydrogenase'	'Lipid metabolism.fatty acid metabolism.fatty acid degradation.glyoxylate cycle.peroxisomal NAD-dependent malate dehydrogenase'
MD08G1017500	64.1876	53.2234	31.5196	38.4594	35.4019	39.7359	12.3215	14.6338	14.7593	Chr08	1333337	1336894	+	1629	protein_coding	- && sp|Q0J0A4|LPAAT_ORYSJ Probable 1-acylglycerol-3-phosphate O-acyltransferase OS=Oryza sativa subsp. japonica OX=39947 GN=Os09g0520200 PE=3 SV=3 && PF00561:alpha/beta hydrolase fold	-	'cardiolipin deacylase'	'Lipid metabolism.glycerolipid metabolism.cardiolipin biosynthesis.cardiolipin deacylase'
MD01G1226000	33.5105	24.9066	23.2242	26.1595	32.1675	24.4966	41.3882	52.1252	45.8127	Chr01	31652920	31655881	+	934	protein_coding	- && sp|Q42342|CYB5E_ARATH Cytochrome b5 isoform E OS=Arabidopsis thaliana OX=3702 GN=CYTB5-E PE=1 SV=2 && PF00173:Cytochrome b5-like Heme/Steroid binding domain	-	'cytochrome electron shuttle hemoprotein (Cyt-b5)'	'Lipid metabolism.fatty acid metabolism.fatty acid desaturation.electron supply.cytochrome electron shuttle hemoprotein (Cyt-b5)'
MD07G1018200	28.7084	30.8527	43.7642	29.5664	33.6788	32.5844	35.6252	37.6842	29.8481	Chr07	1565487	1570948	+	1571	protein_coding	- && sp|Q9LM02|SMT1_ARATH Cycloartenol-C-24-methyltransferase OS=Arabidopsis thaliana OX=3702 GN=SMT1 PE=1 SV=1 && PF08241:Methyltransferase domain|PF08498:Sterol methyltransferase C-terminal	C2H2	'sterol C-24 methyltransferase'	'Lipid metabolism.phytosterol metabolism.plant sterol pathway.sterol C-24 methyltransferase'
MD04G1069600	33.0884	34.5406	30.5799	60.1569	47.9063	52.6336	12.5936	14.5383	16.1133	Chr04	9533893	9539852	-	2981	protein_coding	- && sp|P93733|PLDB1_ARATH Phospholipase D beta 1 OS=Arabidopsis thaliana OX=3702 GN=PLDBETA1 PE=1 SV=4 && PF12357:Phospholipase D C terminal|PF00168:C2 domain|PF00614:Phospholipase D Active site motif	TALE	'phospholipase D (PLD-beta/gamma)'	'Lipid metabolism.glycerolipid metabolism.glycerolipid degradation.phospholipase activities.phospholipase D activities.phospholipase D (PLD-beta/gamma)'
MD09G1000400	30.0332	28.7312	31.7425	38.6216	40.356	38.6837	27.4435	28.5077	32.0977	Chr09	84063	91882	-	3268	protein_coding	- && sp|B9DGD6|ACS_ARATH Acetyl-coenzyme A synthetase, chloroplastic/glyoxysomal OS=Arabidopsis thaliana OX=3702 GN=ACS PE=1 SV=1 && PF13193:AMP-binding enzyme C-terminal domain|PF16177:Acetyl-coenzyme A synthetase N-terminus|PF00501:AMP-binding enzyme	bHLH	'plastidial acetyl-CoA synthetase'	'Lipid metabolism.fatty acid metabolism.acetyl-CoA generation.plastidial acetyl-CoA synthetase'
MD12G1188700	30.9706	24.333	24.5871	28.9801	34.4031	31.2226	40.5004	44.2729	36.1785	Chr12	27047604	27050959	+	1454	protein_coding	- && sp|Q9ZVH7|FAX3_ARATH Protein FATTY ACID EXPORT 3, chloroplastic OS=Arabidopsis thaliana OX=3702 GN=FAX3 PE=2 SV=2 && PF03647:Transmembrane proteins 14C	-	'fatty acid export protein (FAX)'	'Lipid metabolism.fatty acid metabolism.fatty acid transport.fatty acid export protein (FAX)'
MD15G1210700	29.3657	29.6638	22.5324	50.2415	52.0013	51.4202	18.1765	20.4404	21.1411	Chr15	16892883	16898999	-	2191	protein_coding	- && sp|A0A161IUT7|DGAT1_CORAE Diacylglycerol O-acyltransferase 1 OS=Corylus americana OX=78632 GN=DGAT1 PE=1 SV=1 && PF03062:MBOAT, membrane-bound O-acyltransferase family	-	'acyl-CoA:diacylglycerol acyltransferase (DGAT1)'	'Lipid metabolism.glycerolipid metabolism.triacylglycerol biosynthesis.acyl-CoA:diacylglycerol acyltransferase activities.acyl-CoA:diacylglycerol acyltransferase (DGAT1)'
MD02G1168100	27.7946	25.9607	19.5253	7.9639	8.37355	14.343	70.766	59.3459	55.9508	Chr02	14418377	14425674	-	1575	protein_coding	- && sp|O48723|PLP2_ARATH Patatin-like protein 2 OS=Arabidopsis thaliana OX=3702 GN=PLP2 PE=1 SV=1 && PF01734:Patatin-like phospholipase	-	'phospholipase A2 (pPLA2-II)'	'Lipid metabolism.glycerolipid metabolism.glycerolipid degradation.phospholipase activities.phospholipase A2 activities.phospholipase A2 (pPLA2-II)'
MD06G1147100	38.916	42.4223	20.5437	28.0115	30.6536	26.8783	39.2709	31.4627	31.0076	Chr06	28935993	28937808	+	695	protein_coding	- && sp|Q949R9|MPC1_ARATH Mitochondrial pyruvate carrier 1 OS=Arabidopsis thaliana OX=3702 GN=MPC1 PE=3 SV=1 && PF03650:Mitochondrial pyruvate carriers	-	'component MPC1 of mitochondrial pyruvate transporter'	'Lipid metabolism.fatty acid metabolism.citrate shuttle.MPC pyruvate carrier complex.component MPC1'
MD07G1077400	22.953	24.5268	23.2858	45.3048	39.7417	48.9086	29.1501	25.6337	28.672	Chr07	7382600	7386936	-	1889	protein_coding	- && sp|Q9SRQ6|NPC3_ARATH Non-specific phospholipase C3 OS=Arabidopsis thaliana OX=3702 GN=NPC3 PE=1 SV=1 && PF04185:Phosphoesterase family	GATA	'phospholipase C (nPLC)'	'Lipid metabolism.glycerolipid metabolism.glycerolipid degradation.phospholipase activities.phospholipase C activities.phospholipase C (nPLC)'
MD10G1331500	47.665	51.0218	21.6691	36.4311	31.215	33.4627	20.905	21.7525	23.1105	Chr10	40934199	40935308	-	1110	protein_coding	- && sp|Q9XGY6|WAXS1_SIMCH Long-chain-alcohol O-fatty-acyltransferase OS=Simmondsia chinensis OX=3999 PE=1 SV=1 && PF13813:Membrane bound O-acyl transferase family	-	'acyl-CoA:cholesterol acyltransferase'	'Lipid metabolism.phytosterol metabolism.phytosterol esterification.acyl-CoA:cholesterol acyltransferase'
MD05G1261500	38.5932	41.3033	30.1512	36.3188	40.1605	41.5402	15.2932	13.5259	11.9468	Chr05	39680748	39683181	-	1743	protein_coding	- && sp|O80959|PLP6_ARATH Patatin-like protein 6 OS=Arabidopsis thaliana OX=3702 GN=PLP6 PE=1 SV=1 && PF01734:Patatin-like phospholipase	bHLH	'phospholipase A2 (pPLA2-III)'	'Lipid metabolism.glycerolipid metabolism.glycerolipid degradation.phospholipase activities.phospholipase A2 activities.phospholipase A2 (pPLA2-III)'
MD10G1330700	21.3025	18.626	29.3267	24.906	27.626	28.0417	42.6967	37.0919	37.1198	Chr10	40891636	40894269	+	1322	protein_coding	- && sp|Q94IB9|ACER_ARATH Alkaline ceramidase OS=Arabidopsis thaliana OX=3702 GN=ACER PE=2 SV=1 && PF05875:Ceramidase	-	'alkaline ceramidase (ACER)'	'Lipid metabolism.sphingolipid metabolism.sphingolipid homeostasis.ceramidase activities.alkaline ceramidase (ACER)'
MD13G1236200	28.169	28.8434	34.3979	30.0208	27.3824	33.3125	28.3748	28.7605	25.8203	Chr13	23855247	23860485	-	1804	protein_coding	- && sp|Q9ZVI9|PECT1_ARATH Ethanolamine-phosphate cytidylyltransferase OS=Arabidopsis thaliana OX=3702 GN=PECT1 PE=1 SV=1 && PF01467:Cytidylyltransferase-like	FAR1	'CTP:phosphorylethanolamine cytidylyltransferase'	'Lipid metabolism.glycerolipid metabolism.phosphatidylethanolamine biosynthesis.CDP-ethanolamine pathway.CTP:phosphorylethanolamine cytidylyltransferase'
MD14G1161000	30.6626	30.2805	22.0123	38.453	36.7139	32.078	25.8777	24.1292	24.6496	Chr14	25544565	25546469	+	948	protein_coding	- && sp|Q949R9|MPC1_ARATH Mitochondrial pyruvate carrier 1 OS=Arabidopsis thaliana OX=3702 GN=MPC1 PE=3 SV=1 && PF03650:Mitochondrial pyruvate carriers	-	'component MPC1 of mitochondrial pyruvate transporter'	'Lipid metabolism.fatty acid metabolism.citrate shuttle.MPC pyruvate carrier complex.component MPC1'
MD10G1300100	19.6455	24.5593	20.6531	41.3305	36.8574	38.6299	25.3888	28.5751	28.2604	Chr10	38745228	38746256	+	1029	protein_coding	- && sp|Q9C942|CSE_ARATH Caffeoylshikimate esterase OS=Arabidopsis thaliana OX=3702 GN=CSE PE=1 SV=1 && PF12146:Serine aminopeptidase, S33	C3H	'monoacylglycerol lipase'	'Lipid metabolism.glycerolipid metabolism.glycerolipid degradation.triacylglycerol lipase activities.monoacylglycerol lipase'
MD00G1017300	19.8898	18.0035	27.9866	19.0251	20.5538	19.1089	44.7709	43.985	48.8427	Chr00	2504589	2508906	-	1868	protein_coding	- && sp|P22337|STAD_RICCO Stearoyl-[acyl-carrier-protein] 9-desaturase, chloroplastic OS=Ricinus communis OX=3988 PE=1 SV=1 && PF03405:Fatty acid desaturase	G2-like	'delta-9 stearoyl-ACP desaturase (AAD)'	'Lipid metabolism.fatty acid metabolism.fatty acid desaturation.first desaturation.delta-9 stearoyl-ACP desaturase (AAD)'
MD13G1050400	46.7788	47.1797	39.7796	31.9678	26.3562	27.1559	12.3702	13.3372	15.2391	Chr13	3581239	3586779	+	4314	protein_coding	- && sp|Q9SX33|ALA9_ARATH Putative phospholipid-transporting ATPase 9 OS=Arabidopsis thaliana OX=3702 GN=ALA9 PE=3 SV=1 && PF16209:Phospholipid-translocating ATPase N-terminal|PF13246:Cation transport ATPase (P-type)|PF16212:Phospholipid-translocating P-t	ERF	'active component ALA of ALA-ALIS flippase complex'	'Lipid metabolism.lipid trafficking.endoplasmic reticulum-plastid lipid transfer.phospholipid transverse translocation.ALA-ALIS flippase complex.P4-type ATPase component ALA'
MD17G1118500	26.7821	27.656	28.3346	29.3603	24.8931	27.6255	27.9869	27.4123	27.024	Chr17	10271605	10275523	-	2254	protein_coding	- && sp|Q9SJD4|LACS8_ARATH Long chain acyl-CoA synthetase 8 OS=Arabidopsis thaliana OX=3702 GN=LACS8 PE=1 SV=1 && PF00501:AMP-binding enzyme	C2H2	'long-chain acyl-CoA synthetase (LACS9)'	'Lipid metabolism.lipid trafficking.endoplasmic reticulum-plastid lipid transfer.long-chain acyl-CoA synthetase (LACS9)'
MD05G1357600	37.7815	37.6991	28.3072	33.1554	27.6685	26.3755	18.4042	16.5055	21.0744	Chr05	47328715	47329845	-	1131	protein_coding	- && sp|Q9XGY6|WAXS1_SIMCH Long-chain-alcohol O-fatty-acyltransferase OS=Simmondsia chinensis OX=3999 PE=1 SV=1 && PF13813:Membrane bound O-acyl transferase family	-	'acyl-CoA:cholesterol acyltransferase'	'Lipid metabolism.phytosterol metabolism.phytosterol esterification.acyl-CoA:cholesterol acyltransferase'
MD16G1041900	23.713	25.9905	36.6476	35.7274	39.366	34.1456	17.4455	15.5368	16.4209	Chr16	2949505	2957478	+	1461	protein_coding	- && sp|Q9C942|CSE_ARATH Caffeoylshikimate esterase OS=Arabidopsis thaliana OX=3702 GN=CSE PE=1 SV=1 && PF12146:Serine aminopeptidase, S33	bHLH	'monoacylglycerol lipase'	'Lipid metabolism.glycerolipid metabolism.glycerolipid degradation.triacylglycerol lipase activities.monoacylglycerol lipase'
MD16G1221400	23.8611	30.8497	29.0581	21.3368	26.5374	24.6219	29.2088	31.2445	27.5166	Chr16	22128297	22130917	+	1338	protein_coding	- && sp|O22797|GLTP1_ARATH Glycolipid transfer protein 1 OS=Arabidopsis thaliana OX=3702 GN=GLTP1 PE=2 SV=1 && PF08718:Glycolipid transfer protein (GLTP)	-	'glycolipid transfer protein (GLTP)'	'Lipid metabolism.sphingolipid metabolism.sphingolipid transport.glycolipid transfer protein (GLTP)'
MD03G1079000	31.626	29.3521	27.6455	28.062	23.4253	24.8654	24.6651	27.3979	26.0484	Chr03	6385893	6391138	-	2775	protein_coding	- && sp|F4HQM3|NCER1_ARATH Neutral ceramidase 1 OS=Arabidopsis thaliana OX=3702 GN=NCER1 PE=2 SV=1 && PF17048:Neutral/alkaline non-lysosomal ceramidase, C-terminal|PF04734:Neutral/alkaline non-lysosomal ceramidase, N-terminal	-	'neutral ceramidase (NCER)'	'Lipid metabolism.sphingolipid metabolism.sphingolipid homeostasis.ceramidase activities.neutral ceramidase (NCER)'
MD07G1310700	18.306	19.6109	25.7208	22.8572	21.6181	23.8837	36.0942	37.8213	36.5037	Chr07	36544365	36546962	-	1249	protein_coding	- && - && -	-	'regulatory protein (CTI) of polymeric acetyl-CoA carboxylase'	'Lipid metabolism.fatty acid metabolism.acetyl-CoA carboxylation.polymeric acetyl-CoA carboxylase complex.regulatory protein (CTI)'
MD08G1222700	27.6636	29.1783	39.2412	28.9569	28.2539	26.4844	20.7868	20.4763	19.4678	Chr08	28543449	28557555	+	2414	protein_coding	- && sp|A4GNA8|PSD3_ARATH Phosphatidylserine decarboxylase proenzyme 3 OS=Arabidopsis thaliana OX=3702 GN=PSD3 PE=1 SV=1 && PF02666:Phosphatidylserine decarboxylase|PF13833:EF-hand domain pair	-	'extramitochondrial phosphatidylserine decarboxylase'	'Lipid metabolism.glycerolipid metabolism.phosphatidylethanolamine biosynthesis.extramitochondrial phosphatidylserine decarboxylation pathway.phosphatidylserine decarboxylase'
MD09G1043100	26.4781	30.8925	27.3865	34.7323	28.3819	27.0348	18.729	18.4285	23.3477	Chr09	2772643	2774190	-	1548	protein_coding	- && sp|A0A0M4FCN7|RAM2_PETHY Glycerol-3-phosphate acyltransferase RAM2 OS=Petunia hybrida OX=4102 GN=RAM2 PE=2 SV=1 && PF01553:Acyltransferase|PF12710:haloacid dehalogenase-like hydrolase	-	'glycerol-3-phosphate acyltransferase (GPAT4-8)'	'Lipid metabolism.glycerolipid metabolism.phosphatidate biosynthesis.endoplasmic reticulum phosphatidate biosynthesis.glycerol-3-phosphate acyltransferase (GPAT4-8)'
MD15G1139400	24.3274	24.7781	27.5683	29.5358	29.2104	28.4039	20.3241	21.5968	21.6098	Chr15	10211320	10217232	+	2725	protein_coding	- && sp|Q9FFN7|DGK2_ARATH Diacylglycerol kinase 2 OS=Arabidopsis thaliana OX=3702 GN=DGK2 PE=1 SV=1 && PF00130:Phorbol esters/diacylglycerol binding domain (C1 domain)|PF00781:Diacylglycerol kinase catalytic domain|PF00609:Diacylglycerol kinase accessory	-	'diacylglycerol kinase'	'Lipid metabolism.glycerolipid metabolism.phosphatidate biosynthesis.diacylglycerol kinase'
MD16G1082100	25.9392	27.8154	28.242	32.2538	28.9854	26.1153	19.6985	17.1878	19.7269	Chr16	5759979	5771453	+	4375	protein_coding	- && sp|Q9XIE6|ALA3_ARATH Phospholipid-transporting ATPase 3 OS=Arabidopsis thaliana OX=3702 GN=ALA3 PE=1 SV=2 && PF16209:Phospholipid-translocating ATPase N-terminal|PF16212:Phospholipid-translocating P-type ATPase C-terminal|PF13246:Cation transport ATP	ERF	'active component ALA of ALA-ALIS flippase complex'	'Lipid metabolism.lipid trafficking.endoplasmic reticulum-plastid lipid transfer.phospholipid transverse translocation.ALA-ALIS flippase complex.P4-type ATPase component ALA'
MD13G1131600	28.1826	26.3878	28.5568	18.278	18.9378	20.8941	30.076	28.4365	25.2796	Chr13	9991970	9994551	-	2048	protein_coding	- && sp|Q9SAA9|CP511_ARATH Sterol 14-demethylase OS=Arabidopsis thaliana OX=3702 GN=CYP51G1 PE=1 SV=1 && PF00067:Cytochrome P450	HSF	'obtusifoliol 14-alpha demethylase'	'Lipid metabolism.phytosterol metabolism.plant sterol pathway.obtusifoliol 14-alpha demethylase'
MD12G1159600	22.9158	20.783	23.4194	24.0928	23.4038	20.7401	29.757	27.8005	31.3634	Chr12	23949353	23954597	+	3121	protein_coding	- && sp|Q9LD43|ACCA_ARATH Acetyl-coenzyme A carboxylase carboxyl transferase subunit alpha, chloroplastic OS=Arabidopsis thaliana OX=3702 GN=CAC3 PE=1 SV=1 && PF03255:Acetyl co-enzyme A carboxylase carboxyltransferase alpha subunit	-	'carboxyltransferase subunit alpha of polymeric acetyl-CoA carboxylase complex'	'Lipid metabolism.fatty acid metabolism.acetyl-CoA carboxylation.polymeric acetyl-CoA carboxylase complex.carboxyltransferase subunit alpha'
MD03G1191400	26.1078	25.7254	14.5514	31.6857	34.4154	40.8123	15.7112	16.1251	18.4764	Chr03	26286189	26287256	+	1068	protein_coding	- && sp|Q9FJ72|WAXS1_ARATH Probable long-chain-alcohol O-fatty-acyltransferase 1 OS=Arabidopsis thaliana OX=3702 GN=AT1 PE=2 SV=1 && PF13813:Membrane bound O-acyl transferase family	-	'acyl-CoA:cholesterol acyltransferase'	'Lipid metabolism.phytosterol metabolism.phytosterol esterification.acyl-CoA:cholesterol acyltransferase'
MD13G1000100	24.6541	27.4974	21.8213	29.7579	25.0432	27.3291	22.2429	22.6494	22.0858	Chr13	10113	17802	-	3113	protein_coding	- && sp|Q9LRB0|LCBK1_ARATH Sphingoid long-chain bases kinase 1 OS=Arabidopsis thaliana OX=3702 GN=LCBK1 PE=1 SV=1 && PF00781:Diacylglycerol kinase catalytic domain	B3	'sphingoid long-chain base kinase (LCBK1)'	'Lipid metabolism.sphingolipid metabolism.sphingolipid phosphorylation.long-chain base phosphate metabolism.sphingoid long-chain base kinase (LCBK1)'
MD10G1164300	21.518	17.2863	14.7751	11.3529	15.2268	20.5294	43.7911	43.9878	34.3551	Chr10	25520493	25522650	+	1312	protein_coding	- && sp|P49098|CYB5_TOBAC Cytochrome b5 OS=Nicotiana tabacum OX=4097 PE=2 SV=1 && -	-	'cytochrome electron shuttle hemoprotein (Cyt-b5)'	'Lipid metabolism.fatty acid metabolism.fatty acid desaturation.electron supply.cytochrome electron shuttle hemoprotein (Cyt-b5)'
MD04G1202500	20.0608	19.2824	21.5876	21.9212	19.3413	22.1693	33.4524	33.4919	29.6647	Chr04	28838014	28843952	-	2554	protein_coding	- && sp|Q9MA55|ACBP4_ARATH Acyl-CoA-binding domain-containing protein 4 OS=Arabidopsis thaliana OX=3702 GN=ACBP4 PE=1 SV=1 && PF01344:Kelch motif|PF13415:Galactose oxidase, central domain|PF00887:Acyl CoA binding protein|PF13418:Galactose oxidase, central	NF-YA	'acyl-CoA-binding protein (ACBP4/5)'	'Lipid metabolism.lipid trafficking.acyl-CoA-binding protein activities.acyl-CoA-binding protein (ACBP4/5)'
MD05G1351700	30.9272	29.2661	22.2562	21.8197	25.5587	25.9877	23.8764	18.5463	22.4695	Chr05	46855755	46859688	-	2006	protein_coding	- && sp|P12617|DCMC_ANSAN Malonyl-CoA decarboxylase, mitochondrial OS=Anser anser anser OX=8844 GN=MLYCD PE=1 SV=2 && PF05292:Malonyl-CoA decarboxylase C-terminal domain|PF17408:Malonyl-CoA decarboxylase N-terminal domain	-	'malonyl-CoA decarboxylase'	'Lipid metabolism.fatty acid metabolism.acetyl-CoA generation.malonyl-CoA decarboxylase'
MD10G1254100	24.2755	25.1517	34.3965	22.5926	18.9668	19.3487	26.3894	21.8309	26.5607	Chr10	34653704	34655889	-	827	protein_coding	- && sp|O64587|ACD11_ARATH Accelerated cell death 11 OS=Arabidopsis thaliana OX=3702 GN=ACD11 PE=1 SV=1 && PF08718:Glycolipid transfer protein (GLTP)	-	'sphingosine transfer protein'	'Lipid metabolism.sphingolipid metabolism.sphingolipid transport.sphingosine transfer protein (ACD11)'
MD17G1013800	29.8386	34.6128	23.267	42.9195	33.0639	35.4656	7.87235	5.98715	4.6796	Chr17	1152448	1158430	-	1376	protein_coding	- && sp|Q67ZU1|LIP2_ARATH Triacylglycerol lipase 2 OS=Arabidopsis thaliana OX=3702 GN=LIP2 PE=2 SV=1 && PF04083:Partial alpha/beta-hydrolase lipase region	C3H	'lipase (LIP)'	'Lipid metabolism.glycerolipid metabolism.glycerolipid degradation.triacylglycerol lipase activities.diacyl-/triacylglycerol lipase activities.lipase (LIP)'
MD13G1034700	24.7214	32.0477	22.1912	27.2269	25.2751	30.7872	18.3511	17.3116	18.3848	Chr13	2439928	2442935	-	1658	protein_coding	- && sp|Q9XI60|LPP2_ARATH Lipid phosphate phosphatase 2 OS=Arabidopsis thaliana OX=3702 GN=LPP2 PE=2 SV=1 && PF01569:PAP2 superfamily	-	'phosphatidate phosphatase (LPP-alpha)'	'Lipid metabolism.glycerolipid metabolism.diacylglycerol biosynthesis.phosphatidate phosphatase (LPP-alpha)'
MD03G1004300	15.3787	12.2535	16.1175	15.7853	17.0115	12.9311	43.8605	46.6118	36.0055	Chr03	335673	339016	-	1523	protein_coding	- && sp|Q9C5M0|DTC_ARATH Mitochondrial dicarboxylate/tricarboxylate transporter DTC OS=Arabidopsis thaliana OX=3702 GN=DTC PE=1 SV=1 && PF00153:Mitochondrial carrier protein	VOZ	'mitochondrial dicarboxylate transporter'	'Lipid metabolism.fatty acid metabolism.citrate shuttle.mitochondrial dicarboxylate transporter'
MD07G1124600	22.552	23.2591	14.6705	33.3896	31.982	28.5176	17.9472	20.4293	21.2299	Chr07	17457044	17463403	+	4009	protein_coding	- && sp|P93733|PLDB1_ARATH Phospholipase D beta 1 OS=Arabidopsis thaliana OX=3702 GN=PLDBETA1 PE=1 SV=4 && PF00614:Phospholipase D Active site motif|PF12357:Phospholipase D C terminal|PF00168:C2 domain	TALE	'phospholipase D (PLD-beta/gamma)'	'Lipid metabolism.glycerolipid metabolism.glycerolipid degradation.phospholipase activities.phospholipase D activities.phospholipase D (PLD-beta/gamma)'
MD15G1195500	39.2496	35.7611	32.8114	25.6232	24.1512	34.5185	7.90797	6.56529	7.10648	Chr15	15485382	15490016	+	2236	protein_coding	- && sp|P34105|MAOX_POPTR NADP-dependent malic enzyme OS=Populus trichocarpa OX=3694 PE=2 SV=3 && PF03949:Malic enzyme, NAD binding domain|PF00390:Malic enzyme, N-terminal domain	C3H	'cytosolic NADP-dependent malic enzyme'	'Lipid metabolism.fatty acid metabolism.citrate shuttle.cytosolic NADP-dependent malic enzyme'
MD06G1209100	23.7423	26.7668	28.6811	34.632	29.7896	28.2243	14.6271	13.2836	13.3127	Chr06	34256443	34262258	-	4084	protein_coding	- && sp|Q9SX33|ALA9_ARATH Putative phospholipid-transporting ATPase 9 OS=Arabidopsis thaliana OX=3702 GN=ALA9 PE=3 SV=1 && PF13246:Cation transport ATPase (P-type)|PF00122:E1-E2 ATPase|PF16209:Phospholipid-translocating ATPase N-terminal|PF16212:Phospholi	MYB_related	'active component ALA of ALA-ALIS flippase complex'	'Lipid metabolism.lipid trafficking.endoplasmic reticulum-plastid lipid transfer.phospholipid transverse translocation.ALA-ALIS flippase complex.P4-type ATPase component ALA'
MD10G1329800	26.1768	22.3507	19.7816	20.8071	22.9011	24.4705	20.4571	30.7172	24.267	Chr10	40834733	40836701	+	719	protein_coding	- && sp|O49636|MPC4_ARATH Mitochondrial pyruvate carrier 4 OS=Arabidopsis thaliana OX=3702 GN=MPC4 PE=3 SV=1 && PF03650:Mitochondrial pyruvate carriers	-	'component MPC2 of mitochondrial pyruvate transporter'	'Lipid metabolism.fatty acid metabolism.citrate shuttle.MPC pyruvate carrier complex.component MPC2'
MD08G1217900	19.3477	19.154	22.7253	16.1031	18.7665	20.6767	32.6686	32.4924	28.9301	Chr08	28051344	28054775	-	998	protein_coding	- && - && PF04418:Domain of unknown function (DUF543)	GRAS	'component Mic10 of MICOS complex'	'Lipid metabolism.glycerolipid metabolism.phosphatidylethanolamine biosynthesis.mitochondrial phosphatidylserine decarboxylation pathway.membrane juxtaposition-dependent route.MICOS complex.component Mic10'
MD08G1031000	34.2838	30.3177	26.6556	18.0112	19.7373	23.4723	18.2065	17.2263	22.385	Chr08	2215461	2217848	-	1712	protein_coding	- && sp|Q9LN49|KCS4_ARATH 3-ketoacyl-CoA synthase 4 OS=Arabidopsis thaliana OX=3702 GN=KCS4 PE=2 SV=1 && PF08392:FAE1/Type III polyketide synthase-like protein|PF08541:3-Oxoacyl-[acyl-carrier-protein (ACP)] synthase III C terminal	-	'3-ketoacyl-CoA synthase (KCS)'	'Lipid metabolism.fatty acid metabolism.endoplasmic reticulum-localized fatty acid elongase (FAE) system.fatty acid elongation complex.condensing enzyme activities.3-ketoacyl-CoA synthase (KCS)'
MD12G1261600	15.7392	18.5754	22.4887	16.7751	17.7495	18.3115	30.8549	31.2348	31.7835	Chr12	32833463	32838033	-	1807	protein_coding	- && sp|P22337|STAD_RICCO Stearoyl-[acyl-carrier-protein] 9-desaturase, chloroplastic OS=Ricinus communis OX=3988 PE=1 SV=1 && PF03405:Fatty acid desaturase	GRAS	'delta-9 stearoyl-ACP desaturase (AAD)'	'Lipid metabolism.fatty acid metabolism.fatty acid desaturation.first desaturation.delta-9 stearoyl-ACP desaturase (AAD)'
MD07G1088600	21.8194	22.9417	30.5798	16.3896	16.4675	18.0799	24.091	27.6385	25.4468	Chr07	9255919	9258186	+	853	protein_coding	- && sp|P53665|ACPM1_ARATH Acyl carrier protein 1, mitochondrial OS=Arabidopsis thaliana OX=3702 GN=MTACP1 PE=1 SV=1 && PF00550:Phosphopantetheine attachment site	bHLH	'acyl carrier protein (mtACP)'	'Lipid metabolism.fatty acid metabolism.mitochondrial fatty acid synthase (mtFAS) system.acyl carrier protein (mtACP)'
MD02G1113600	18.6682	19.692	14.1329	26.9257	27.1242	21.522	25.3144	26.5505	23.2272	Chr02	9227628	9230606	+	1053	protein_coding	- && - && -	-	'regulatory protein (CTI) of polymeric acetyl-CoA carboxylase'	'Lipid metabolism.fatty acid metabolism.acetyl-CoA carboxylation.polymeric acetyl-CoA carboxylase complex.regulatory protein (CTI)'
MD04G1006200	26.2417	25.6182	26.1405	17.5666	22.3451	20.2586	22.1892	21.8786	20.6431	Chr04	710432	714739	-	1376	protein_coding	- && sp|P49098|CYB5_TOBAC Cytochrome b5 OS=Nicotiana tabacum OX=4097 PE=2 SV=1 && PF00173:Cytochrome b5-like Heme/Steroid binding domain	-	'cytochrome electron shuttle hemoprotein (Cyt-b5)'	'Lipid metabolism.fatty acid metabolism.fatty acid desaturation.electron supply.cytochrome electron shuttle hemoprotein (Cyt-b5)'
MD02G1297900	23.4383	26.9581	28.5481	28.5444	24.1998	26.5904	15.1529	12.8256	15.1624	Chr02	35284889	35290571	+	2870	protein_coding	- && sp|O22216|GPDHC_ARATH Glycerol-3-phosphate dehydrogenase [NAD(+)] GPDHC1, cytosolic OS=Arabidopsis thaliana OX=3702 GN=GPDHC1 PE=2 SV=1 && PF07479:NAD-dependent glycerol-3-phosphate dehydrogenase C-terminus|PF01210:NAD-dependent glycerol-3-phosphate	M-type_MADS	'NAD-dependent glycerol-3-phosphate dehydrogenase'	'Lipid metabolism.glycerolipid metabolism.phosphatidate biosynthesis.endoplasmic reticulum phosphatidate biosynthesis.NAD-dependent glycerol-3-phosphate dehydrogenase'
MD14G1219500	16.8797	17.7062	19.5983	29.3309	27.7797	27.8076	17.8602	21.8046	22.5305	Chr14	30193204	30197734	-	3312	protein_coding	- && sp|Q9SX33|ALA9_ARATH Putative phospholipid-transporting ATPase 9 OS=Arabidopsis thaliana OX=3702 GN=ALA9 PE=3 SV=1 && PF16212:Phospholipid-translocating P-type ATPase C-terminal|PF13246:Cation transport ATPase (P-type)	ERF	'active component ALA of ALA-ALIS flippase complex'	'Lipid metabolism.lipid trafficking.endoplasmic reticulum-plastid lipid transfer.phospholipid transverse translocation.ALA-ALIS flippase complex.P4-type ATPase component ALA'
MD14G1135400	19.0007	21.4207	22.3391	26.2506	25.797	25.3746	18.6971	17.6808	23.3613	Chr14	21512100	21514722	-	1207	protein_coding	- && sp|O42901|YBA9_SCHPO Uncharacterized protein C119.09c OS=Schizosaccharomyces pombe (strain 972 / ATCC 24843) OX=284812 GN=SPBC119.09c PE=2 SV=3 && PF04061:ORMDL family	-	'regulatory protein (ORM) of serine C-palmitoyltransferase activity'	'Lipid metabolism.sphingolipid metabolism.ceramide biosynthesis.serine C-palmitoyltransferase activity.regulatory protein (ORM)'
MD04G1067300	24.1094	22.674	15.7535	21.6503	21.6646	19.4726	24.4462	22.6074	25.5588	Chr04	9036839	9041433	+	1729	protein_coding	- && sp|F4IDU4|MBOA1_ARATH Lysophospholipid acyltransferase 1 OS=Arabidopsis thaliana OX=3702 GN=LPCAT1 PE=1 SV=1 && PF03062:MBOAT, membrane-bound O-acyltransferase family	ERF	'acyl-CoA:lysophosphatidylcholine acyltransferase'	'Lipid metabolism.glycerolipid metabolism.phosphatidylcholine biosynthesis.acyl-CoA:lysophosphatidylcholine acyltransferase'
MD00G1025800	19.7333	18.8088	15.25	35.4341	38.091	38.7197	9.98152	9.94766	11.7881	Chr00	4458227	4461069	-	2229	protein_coding	- && sp|O48780|KCS11_ARATH 3-ketoacyl-CoA synthase 11 OS=Arabidopsis thaliana OX=3702 GN=KCS11 PE=1 SV=1 && PF08392:FAE1/Type III polyketide synthase-like protein|PF08541:3-Oxoacyl-[acyl-carrier-protein (ACP)] synthase III C terminal	-	'3-ketoacyl-CoA synthase (KCS)'	'Lipid metabolism.fatty acid metabolism.endoplasmic reticulum-localized fatty acid elongase (FAE) system.fatty acid elongation complex.condensing enzyme activities.3-ketoacyl-CoA synthase (KCS)'
MD08G1235100	27.4667	24.9226	17.1441	32.3971	25.6081	28.1146	13.1011	13.8419	14.7456	Chr08	30268127	30284515	+	2444	protein_coding	- && sp|Q8GWG6|MBRL_ARATH Membralin-like protein At1g60995 OS=Arabidopsis thaliana OX=3702 GN=At1g60995 PE=2 SV=1 && PF09746:Tumour-associated protein	-	'regulatory protein (HISE1) of phytosterol homeostasis'	'Lipid metabolism.phytosterol metabolism.phytosterol homeostasis.regulatory protein (HISE1)'
MD06G1055300	15.3698	18.4995	23.074	25.2415	20.5746	22.3276	21.9247	21.6939	28.165	Chr06	8303846	8307560	+	1923	protein_coding	- && sp|Q9ZQP1|TPMT1_ARATH Phosphatidylglycerophosphate phosphatase PTPMT1 OS=Arabidopsis thaliana OX=3702 GN=PTPMT1 PE=1 SV=2 && PF00782:Dual specificity phosphatase, catalytic domain	bHLH	'phosphatidylglycerophosphate phosphatase (PTPMT)'	'Lipid metabolism.glycerolipid metabolism.phosphatidylglycerol biosynthesis.phosphatidylglycerophosphate phosphatase (PTPMT)'
MD07G1296500	17.2118	15.1997	27.1863	26.6961	26.0125	15.8217	23.5343	23.3711	20.3867	Chr07	35680111	35681853	+	810	protein_coding	- && sp|Q42342|CYB5E_ARATH Cytochrome b5 isoform E OS=Arabidopsis thaliana OX=3702 GN=CYTB5-E PE=1 SV=2 && PF00173:Cytochrome b5-like Heme/Steroid binding domain	-	'cytochrome electron shuttle hemoprotein (Cyt-b5)'	'Lipid metabolism.fatty acid metabolism.fatty acid desaturation.electron supply.cytochrome electron shuttle hemoprotein (Cyt-b5)'
MD07G1294300	19.9042	19.8642	39.6759	16.7562	15.1927	16.4678	21.5287	21.1792	21.2785	Chr07	35532436	35535515	-	1618	protein_coding	- && sp|Q9SM23|ACBP1_ARATH Acyl-CoA-binding domain-containing protein 1 OS=Arabidopsis thaliana OX=3702 GN=ACBP1 PE=1 SV=2 && PF12796:Ankyrin repeats (3 copies)|PF00887:Acyl CoA binding protein	-	'acyl-CoA-binding protein (ACBP1/2/3)'	'Lipid metabolism.lipid trafficking.acyl-CoA-binding protein activities.acyl-CoA-binding protein (ACBP1/2/3)'
MD12G1132500	18.2904	20.1369	21.718	33.3635	33.4022	33.602	8.92001	8.37619	11.3113	Chr12	20769424	20775010	+	3411	protein_coding	- && sp|Q9SF47|PAH1_ARATH Phosphatidate phosphatase PAH1 OS=Arabidopsis thaliana OX=3702 GN=PAH1 PE=1 SV=1 && PF08235:LNS2 (Lipin/Ned1/Smp2)|PF04571:lipin, N-terminal conserved region|PF16876:Lipin/Ned1/Smp2 multi-domain protein middle domain	-	'phosphatidic acid phosphatase'	'Lipid metabolism.galactolipid and sulfolipid biosynthesis.phosphatidate phosphatase'
MD08G1135900	23.1406	22.7225	18.7056	27.1086	19.7852	22.6822	18.0631	19.6225	17.1911	Chr08	12937549	12944647	-	2193	protein_coding	- && sp|P49243|FABH_ARATH 3-oxoacyl-[acyl-carrier-protein] synthase III, chloroplastic OS=Arabidopsis thaliana OX=3702 GN=At1g62640 PE=2 SV=2 && -	-	'ketoacyl-ACP synthase III'	'Lipid metabolism.fatty acid metabolism.plastidial fatty acid synthase (ptFAS) system.ketoacyl-ACP synthase (ptKAS) activities.ketoacyl-ACP synthase III'
MD06G1114100	19.8403	20.6246	18.235	14.5953	21.3752	18.7798	23.4825	24.3747	27.4541	Chr06	25352174	25355068	-	1307	protein_coding	- && sp|O42901|YBA9_SCHPO Uncharacterized protein C119.09c OS=Schizosaccharomyces pombe (strain 972 / ATCC 24843) OX=284812 GN=SPBC119.09c PE=2 SV=3 && PF04061:ORMDL family	-	'regulatory protein (ORM) of serine C-palmitoyltransferase activity'	'Lipid metabolism.sphingolipid metabolism.ceramide biosynthesis.serine C-palmitoyltransferase activity.regulatory protein (ORM)'
MD13G1253800	20.459	19.8724	23.0662	20.8386	19.6123	18.4511	21.7905	25.8381	18.4807	Chr13	27337031	27340649	-	1138	protein_coding	- && sp|Q8VZP1|GPP2_ARATH (DL)-glycerol-3-phosphatase 2 OS=Arabidopsis thaliana OX=3702 GN=GPP2 PE=1 SV=1 && PF13419:Haloacid dehalogenase-like hydrolase	-	'glycerol-3-phosphatase'	'Lipid metabolism.glycerolipid metabolism.glycerolipid degradation.glycerol metabolism.glycerol-3-phosphatase'
MD13G1043300	24.3977	24.6734	25.2046	23.2001	20.0096	20.0505	14.9769	18.4272	16.5772	Chr13	3035898	3037248	+	780	protein_coding	- && sp|Q8L7U7|ACDH_ARATH ACD11 homolog protein OS=Arabidopsis thaliana OX=3702 GN=At4g39670 PE=2 SV=1 && PF08718:Glycolipid transfer protein (GLTP)	-	'sphingosine transfer protein'	'Lipid metabolism.sphingolipid metabolism.sphingolipid transport.sphingosine transfer protein (ACD11)'
MD00G1135400	16.6511	16.5339	13.4753	18.7262	24.2332	22.1695	25.9445	23.6947	21.4818	Chr00	29358352	29361225	-	921	protein_coding	- && - && -	-	'regulatory protein (CTI) of polymeric acetyl-CoA carboxylase'	'Lipid metabolism.fatty acid metabolism.acetyl-CoA carboxylation.polymeric acetyl-CoA carboxylase complex.regulatory protein (CTI)'
MD09G1156400	24.2162	20.4859	23.4819	22.1506	20.6068	21.9854	14.4365	16.8208	16.2276	Chr09	12458768	12462907	+	1920	protein_coding	- && sp|P49299|CYSZ_CUCMA Citrate synthase, glyoxysomal OS=Cucurbita maxima OX=3661 PE=1 SV=1 && PF00285:Citrate synthase, C-terminal domain	-	'citrate synthase'	'Lipid metabolism.fatty acid metabolism.fatty acid degradation.glyoxylate cycle.citrate synthase'
MD16G1166400	24.4344	24.5967	24.3956	24.3945	18.0566	19.3044	15.3146	15.8379	13.9017	Chr16	13861791	13867503	+	2753	protein_coding	- && sp|Q39659|MFPA_CUCSA Glyoxysomal fatty acid beta-oxidation multifunctional protein MFP-a OS=Cucumis sativus OX=3659 PE=1 SV=1 && PF00725:3-hydroxyacyl-CoA dehydrogenase, C-terminal domain|PF02737:3-hydroxyacyl-CoA dehydrogenase, NAD binding domain|PF	LBD	'multifunctional enzyme (MFP)'	'Lipid metabolism.fatty acid metabolism.fatty acid degradation.core beta-oxidation.multifunctional enzyme (MFP)'
MD15G1190900	18.3828	21.1895	25.3335	23.0626	24.4759	30.9578	12.248	11.8643	11.3205	Chr15	15015996	15017491	+	1422	protein_coding	- && sp|Q9CA83|MAOP4_ARATH NADP-dependent malic enzyme 4, chloroplastic OS=Arabidopsis thaliana OX=3702 GN=NADP-ME4 PE=1 SV=1 && PF00390:Malic enzyme, N-terminal domain	C3H	'cytosolic NADP-dependent malic enzyme'	'Lipid metabolism.fatty acid metabolism.citrate shuttle.cytosolic NADP-dependent malic enzyme'
MD05G1356700	23.0331	17.9368	7.4635	12.0557	22.1852	12.8198	30.3238	25.7352	25.511	Chr05	47230791	47232984	+	802	protein_coding	- && sp|O49636|MPC4_ARATH Mitochondrial pyruvate carrier 4 OS=Arabidopsis thaliana OX=3702 GN=MPC4 PE=3 SV=1 && PF03650:Mitochondrial pyruvate carriers	-	'component MPC2 of mitochondrial pyruvate transporter'	'Lipid metabolism.fatty acid metabolism.citrate shuttle.MPC pyruvate carrier complex.component MPC2'
MD10G1331600	22.9211	25.9313	14.7829	27.8548	25.1666	25.7046	10.5528	9.61921	11.7742	Chr10	40938921	40940027	-	1107	protein_coding	- && sp|Q9SV07|ASAT1_ARATH Acyl-CoA--sterol O-acyltransferase 1 OS=Arabidopsis thaliana OX=3702 GN=ASAT1 PE=1 SV=1 && PF13813:Membrane bound O-acyl transferase family	-	'acyl-CoA:cholesterol acyltransferase'	'Lipid metabolism.phytosterol metabolism.phytosterol esterification.acyl-CoA:cholesterol acyltransferase'
MD17G1234100	20.4331	19.0742	15.8482	12.7215	13.1723	14.8744	25.4022	27.5481	24.7349	Chr17	28293879	28298759	+	2429	protein_coding	- && sp|P0CZ23|ACOX3_ARATH Acyl-coenzyme A oxidase 3, peroxisomal OS=Arabidopsis thaliana OX=3702 GN=ACX3 PE=1 SV=1 && PF01756:Acyl-CoA oxidase|PF00441:Acyl-CoA dehydrogenase, C-terminal domain|PF02770:Acyl-CoA dehydrogenase, middle domain	-	'acyl CoA oxidase (ACX)'	'Lipid metabolism.fatty acid metabolism.fatty acid degradation.core beta-oxidation.acyl CoA oxidase (ACX)'
MD01G1073000	20.2796	23.8174	16.1394	15.3601	18.232	17.6163	23.6262	17.1175	21.5982	Chr01	17814505	17815848	-	1344	protein_coding	- && sp|Q9ZRP7|SLD1_ARATH Delta(8)-fatty-acid desaturase 1 OS=Arabidopsis thaliana OX=3702 GN=SLD1 PE=1 SV=1 && PF00487:Fatty acid desaturase|PF00173:Cytochrome b5-like Heme/Steroid binding domain	-	'delta-8 sphingolipid desaturase'	'Lipid metabolism.sphingolipid metabolism.sphingolipid desaturation.clade-I delta-8 sphingolipid desaturase (SLD)'
MD04G1102900	15.2645	20.8113	22.0461	21.6173	19.5569	11.4508	23.5138	20.8975	18.5729	Chr04	19005173	19005583	-	411	protein_coding	- && sp|Q6NLA5|LPPG_ARATH Lipid phosphate phosphatase gamma OS=Arabidopsis thaliana OX=3702 GN=LPPG PE=1 SV=1 && PF01569:PAP2 superfamily	-	'phosphatidate phosphatase (LPP-gamma)'	'Lipid metabolism.glycerolipid metabolism.diacylglycerol biosynthesis.phosphatidate phosphatase (LPP-gamma)'
MD02G1225300	18.9459	21.0006	21.0609	13.2004	14.7171	14.8596	23.268	23.091	23.5776	Chr02	26409243	26411835	-	1262	protein_coding	- && sp|P53665|ACPM1_ARATH Acyl carrier protein 1, mitochondrial OS=Arabidopsis thaliana OX=3702 GN=MTACP1 PE=1 SV=1 && PF00550:Phosphopantetheine attachment site	bHLH	'acyl carrier protein (mtACP)'	'Lipid metabolism.fatty acid metabolism.mitochondrial fatty acid synthase (mtFAS) system.acyl carrier protein (mtACP)'
MD09G1004800	15.2987	16.0564	16.839	22.1424	22.0991	21.401	18.0445	19.603	21.8973	Chr09	381027	385342	-	2260	protein_coding	- && sp|Q2R3K3|LCB2A_ORYSJ Long chain base biosynthesis protein 2a OS=Oryza sativa subsp. japonica OX=39947 GN=Os11g0516000 PE=2 SV=1 && PF00155:Aminotransferase class I and II	-	'catalytic subunit 2 of serine C-palmitoyltransferase complex'	'Lipid metabolism.sphingolipid metabolism.ceramide biosynthesis.serine C-palmitoyltransferase activity.serine C-palmitoyltransferase complex.catalytic subunit LCB2'
MD09G1203300	22.6504	19.715	27.3852	20.7853	20.133	17.645	13.7392	14.7992	15.0376	Chr09	19035161	19041370	-	2659	protein_coding	- && sp|Q9CA83|MAOP4_ARATH NADP-dependent malic enzyme 4, chloroplastic OS=Arabidopsis thaliana OX=3702 GN=NADP-ME4 PE=1 SV=1 && PF03949:Malic enzyme, NAD binding domain|PF00390:Malic enzyme, N-terminal domain	C3H	'cytosolic NADP-dependent malic enzyme'	'Lipid metabolism.fatty acid metabolism.citrate shuttle.cytosolic NADP-dependent malic enzyme'
MD08G1052400	21.2349	19.684	18.1638	13.9111	16.4835	16.8758	21.6358	23.112	20.1128	Chr08	4114123	4117779	+	2334	protein_coding	- && sp|Q9FZL4|MGDG_SOYBN Probable monogalactosyldiacylglycerol synthase, chloroplastic OS=Glycine max OX=3847 GN=MGD A PE=2 SV=1 && PF04101:Glycosyltransferase family 28 C-terminal domain|PF06925:Monogalactosyldiacylglycerol (MGDG) synthase	-	'monogalactosyldiacylglycerol synthase'	'Lipid metabolism.galactolipid and sulfolipid biosynthesis.monogalactosyldiacylglycerol synthase (MGD)'
MD16G1238600	16.6476	17.2585	13.2767	22.6966	19.3272	17.3273	22.2314	20.6292	21.1286	Chr16	25177526	25183747	-	2035	protein_coding	- && sp|B9HBA8|ACCC1_POPTR Biotin carboxylase 1, chloroplastic OS=Populus trichocarpa OX=3694 GN=POPTRDRAFT_831870 PE=2 SV=1 && PF00289:Biotin carboxylase, N-terminal domain|PF02785:Biotin carboxylase C-terminal domain|PF02786:Carbamoyl-phosphate synthase	-	'biotin carboxylase subunit of polymeric acetyl-CoA carboxylase complex'	'Lipid metabolism.fatty acid metabolism.acetyl-CoA carboxylation.polymeric acetyl-CoA carboxylase complex.BC-BCCP-BADC subcomplex.biotin carboxylase subunit (BC)'
MD05G1034200	12.3853	11.9113	17.9394	34.0526	28.6098	23.3563	15.0898	13.0139	13.7997	Chr05	5468873	5474469	+	1953	protein_coding	- && sp|Q9M9H6|CK1_ARATH Probable choline kinase 1 OS=Arabidopsis thaliana OX=3702 GN=CK1 PE=2 SV=1 && -	HD-ZIP	'choline kinase'	'Lipid metabolism.glycerolipid metabolism.phosphatidylcholine biosynthesis.choline homeostasis.choline kinase'
MD04G1032700	44.6958	38.7051	32.3738	19.6957	19.109	9.88966	1.50318	1.42658	2.31528	Chr04	3687328	3688740	+	1413	protein_coding	- && sp|Q9MA46|PLA12_ARATH Galactolipase DONGLE, chloroplastic OS=Arabidopsis thaliana OX=3702 GN=DGL PE=1 SV=1 && PF01764:Lipase (class 3)	Trihelix	'phospholipase A1 (PC-PLA1)'	'Lipid metabolism.glycerolipid metabolism.glycerolipid degradation.phospholipase activities.phospholipase A1 activities.phospholipase A1 (PC-PLA1)'
MD14G1067300	23.1636	24.3542	16.6823	20.6248	20.9557	17.6038	16.1033	13.8119	15.1559	Chr14	7306872	7314218	-	1929	protein_coding	- && sp|Q6IWY1|LPAT2_BRAOL 1-acyl-sn-glycerol-3-phosphate acyltransferase 2 OS=Brassica oleracea OX=3712 GN=LPAT2 PE=2 SV=1 && PF01553:Acyltransferase|PF16076:Acyltransferase C-terminus	bZIP	'1-acylglycerol-3-phosphate O-acyltransferase'	'Lipid metabolism.glycerolipid metabolism.phosphatidate biosynthesis.endoplasmic reticulum phosphatidate biosynthesis.lysophosphatidate acyltransferase (LPAT)'
MD17G1108400	19.0351	23.4301	13.7546	21.6532	22.6324	18.9534	18.3999	15.5147	14.5713	Chr17	9305733	9308423	+	531	protein_coding	- && sp|O49636|MPC4_ARATH Mitochondrial pyruvate carrier 4 OS=Arabidopsis thaliana OX=3702 GN=MPC4 PE=3 SV=1 && PF03650:Mitochondrial pyruvate carriers	-	'component MPC2 of mitochondrial pyruvate transporter'	'Lipid metabolism.fatty acid metabolism.citrate shuttle.MPC pyruvate carrier complex.component MPC2'
MD16G1241200	19.4377	17.5925	14.6606	18.4384	22.246	20.3945	19.0414	19.2336	15.0087	Chr16	26086396	26091441	-	1768	protein_coding	- && sp|Q9ZVI9|PECT1_ARATH Ethanolamine-phosphate cytidylyltransferase OS=Arabidopsis thaliana OX=3702 GN=PECT1 PE=1 SV=1 && PF01467:Cytidylyltransferase-like	FAR1	'CTP:phosphorylethanolamine cytidylyltransferase'	'Lipid metabolism.glycerolipid metabolism.phosphatidylethanolamine biosynthesis.CDP-ethanolamine pathway.CTP:phosphorylethanolamine cytidylyltransferase'
MD07G1159600	16.6776	13.2527	11.7459	19.8075	16.8207	20.037	23.2421	21.9829	22.1569	Chr07	23342133	23344846	+	1814	protein_coding	- && sp|O24457|ODPA3_ARATH Pyruvate dehydrogenase E1 component subunit alpha-3, chloroplastic OS=Arabidopsis thaliana OX=3702 GN=PDH-E1 ALPHA PE=2 SV=1 && PF00676:Dehydrogenase E1 component	C3H	'subunit alpha of E1 pyruvate dehydrogenase component'	'Lipid metabolism.fatty acid metabolism.acetyl-CoA generation.plastidial pyruvate dehydrogenase complex.E1 pyruvate dehydrogenase subcomplex.subunit alpha'
MD17G1215600	20.152	21.0603	24.4628	18.5714	20.1332	20.5828	12.3039	13.0138	14.762	Chr17	26258132	26261966	-	2283	protein_coding	- && sp|Q9M8L4|GLPK_ARATH Glycerol kinase OS=Arabidopsis thaliana OX=3702 GN=GLPK PE=1 SV=1 && PF02782:FGGY family of carbohydrate kinases, C-terminal domain|PF00370:FGGY family of carbohydrate kinases, N-terminal domain	-	'glycerol kinase'	'Lipid metabolism.glycerolipid metabolism.glycerolipid degradation.glycerol metabolism.glycerol kinase'
MD14G1051200	20.1016	19.3076	16.1979	16.528	16.4216	19.4034	21.52	17.2866	17.434	Chr14	4887801	4891004	+	1668	protein_coding	- && sp|Q9M2G7|LPPD_ARATH Lipid phosphate phosphatase delta OS=Arabidopsis thaliana OX=3702 GN=LPPD PE=2 SV=1 && PF01569:PAP2 superfamily	-	'sphingoid long-chain base phosphate phosphatase (SPP1)'	'Lipid metabolism.sphingolipid metabolism.sphingolipid phosphorylation.long-chain base phosphate metabolism.sphingoid long-chain base phosphate phosphatase (SPP1)'
MD04G1045800	19.4565	18.8506	20.185	18.2343	19.3272	16.1532	17.0911	18.7773	15.2085	Chr04	5319437	5324563	+	2035	protein_coding	- && sp|Q9LTR2|TGD2_ARATH Protein TRIGALACTOSYLDIACYLGLYCEROL 2, chloroplastic OS=Arabidopsis thaliana OX=3702 GN=TGD2 PE=1 SV=1 && PF02470:MlaD protein	ERF	'substrate binding component TGD2 of TGD lipid importer complex'	'Lipid metabolism.lipid trafficking.endoplasmic reticulum-plastid lipid transfer.TGD lipid importer complex.substrate binding component TGD2'
MD09G1164900	20.9486	19.0232	19.2695	16.1904	15.9057	18.8663	17.3105	16.7468	18.7027	Chr09	13506292	13512121	+	1727	protein_coding	- && sp|Q9LDU6|ST7R_ARATH 7-dehydrocholesterol reductase OS=Arabidopsis thaliana OX=3702 GN=DWF5 PE=1 SV=1 && PF01222:Ergosterol biosynthesis ERG4/ERG24 family	-	'sterol delta7 reductase'	'Lipid metabolism.phytosterol metabolism.plant sterol pathway.sterol delta7 reductase'
MD04G1247100	19.3225	16.5976	22.3513	9.16896	14.0559	12.2791	24.9662	23.7811	18.099	Chr04	32191408	32193158	-	855	protein_coding	- && sp|O80800|ACPM2_ARATH Acyl carrier protein 2, mitochondrial OS=Arabidopsis thaliana OX=3702 GN=MTACP2 PE=1 SV=1 && PF00550:Phosphopantetheine attachment site	bHLH	'acyl carrier protein (mtACP)'	'Lipid metabolism.fatty acid metabolism.mitochondrial fatty acid synthase (mtFAS) system.acyl carrier protein (mtACP)'
MD09G1129700	22.1479	20.4197	23.8557	18.9844	19.0236	18.2424	13.0036	12.7343	12.1572	Chr09	9996855	10002224	-	2691	protein_coding	- && sp|Q9SJD4|LACS8_ARATH Long chain acyl-CoA synthetase 8 OS=Arabidopsis thaliana OX=3702 GN=LACS8 PE=1 SV=1 && PF00501:AMP-binding enzyme	WRKY	'long-chain acyl-CoA synthetase (LACS9)'	'Lipid metabolism.lipid trafficking.endoplasmic reticulum-plastid lipid transfer.long-chain acyl-CoA synthetase (LACS9)'
MD14G1039100	25.7851	28.989	24.2008	25.2066	19.1478	19.8589	5.66817	5.06749	6.06281	Chr14	3600569	3606184	+	2698	protein_coding	- && sp|Q6DW74|DGDG1_LOTJA Digalactosyldiacylglycerol synthase 1, chloroplastic OS=Lotus japonicus OX=34305 GN=DGD1 PE=2 SV=1 && PF00534:Glycosyl transferases group 1	-	'digalactosyldiacylglycerol synthase'	'Lipid metabolism.galactolipid and sulfolipid biosynthesis.digalactosyldiacylglycerol synthase (DGD)'
MD04G1232600	18.8946	18.7246	14.7521	16.0002	15.4489	16.9271	18.7623	17.9865	19.7811	Chr04	31176677	31180780	+	2066	protein_coding	- && sp|Q8GWB7|GUX6_ARATH Inositol phosphorylceramide glucuronosyltransferase 1 OS=Arabidopsis thaliana OX=3702 GN=IPUT1 PE=1 SV=1 && PF01501:Glycosyl transferase family 8	-	'inositol phosphorylceramide glucuronosyltransferase (IPUT1)'	'Lipid metabolism.sphingolipid metabolism.complex sphingolipid biosynthesis.glycosylinositol phosphorylceramide (GIPC) biosynthesis.inositol phosphorylceramide glucuronosyltransferase (IPUT1)'
MD10G1036100	12.4257	14.7008	23.8261	28.9591	26.0669	21.3088	8.3272	10.5143	10.6951	Chr10	4738453	4743030	+	1913	protein_coding	- && sp|Q9M9H6|CK1_ARATH Probable choline kinase 1 OS=Arabidopsis thaliana OX=3702 GN=CK1 PE=2 SV=1 && PF01633:Choline/ethanolamine kinase	HD-ZIP	'choline kinase'	'Lipid metabolism.glycerolipid metabolism.phosphatidylcholine biosynthesis.choline homeostasis.choline kinase'
MD12G1256800	9.93444	10.0406	10.505	25.088	30.7896	26.351	13.3067	15.9063	14.4784	Chr12	32430104	32435561	+	2091	protein_coding	- && sp|Q9M8Z7|U80A2_ARATH Sterol 3-beta-glucosyltransferase UGT80A2 OS=Arabidopsis thaliana OX=3702 GN=UGT80A2 PE=1 SV=1 && PF03033:Glycosyltransferase family 28 N-terminal domain	bHLH	'UDP-glucose:sterol glucosyltransferase'	'Lipid metabolism.phytosterol metabolism.phytosterol glycosylation.UDP-glucose:sterol glucosyltransferase'
MD15G1363500	17.8881	17.9594	23.2024	14.5108	14.3334	15.0243	18.2336	18.9477	16.0195	Chr15	44046963	44060556	-	7595	protein_coding	- && sp|Q38970|ACC1_ARATH Acetyl-CoA carboxylase 1 OS=Arabidopsis thaliana OX=3702 GN=ACC1 PE=1 SV=1 && PF02785:Biotin carboxylase C-terminal domain|PF02786:Carbamoyl-phosphate synthase L chain, ATP binding domain|PF01039:Carboxyl transferase domain|PF002	-	'monomeric acetyl-CoA carboxylase (ACC)'	'Lipid metabolism.fatty acid metabolism.acetyl-CoA carboxylation.monomeric acetyl-CoA carboxylase (ACC)'
MD15G1421900	28.6633	31.5323	7.94997	17.1667	17.9429	15.3265	9.56054	12.208	12.382	Chr15	52380116	52380937	-	822	protein_coding	- && sp|Q9SYY4|ELO3L_ARATH Elongation of fatty acids protein 3-like OS=Arabidopsis thaliana OX=3702 GN=HOS3 PE=2 SV=1 && PF01151:GNS1/SUR4 family	-	'fatty acid elongation condensing enzyme (ELO)'	'Lipid metabolism.fatty acid metabolism.endoplasmic reticulum-localized fatty acid elongase (FAE) system.fatty acid elongation complex.condensing enzyme activities.condensing enzyme (ELO)'
MD07G1175100	18.4667	20.2299	16.4642	24.5381	20.2048	22.4685	9.70341	9.66854	10.1129	Chr07	25365802	25372435	+	2665	protein_coding	- && sp|O80959|PLP6_ARATH Patatin-like protein 6 OS=Arabidopsis thaliana OX=3702 GN=PLP6 PE=1 SV=1 && -	bHLH	'phospholipase A2 (pPLA2-III)'	'Lipid metabolism.glycerolipid metabolism.glycerolipid degradation.phospholipase activities.phospholipase A2 activities.phospholipase A2 (pPLA2-III)'
MD10G1132600	21.4554	14.5653	18.5855	24.1959	28.7035	31.625	4.67929	3.69371	3.91287	Chr10	21371497	21372279	+	783	protein_coding	- && sp|Q9SQR4|ADRC3_ARATH NADPH-dependent aldehyde reductase-like protein, chloroplastic OS=Arabidopsis thaliana OX=3702 GN=At3g03980 PE=3 SV=1 && PF13561:Enoyl-(Acyl carrier protein) reductase	MIKC_MADS	'sterone ketoreductase of phytosterol C4-demethylation complex'	'Lipid metabolism.phytosterol metabolism.phytosterol C4-demethylation complex.sterone ketoreductase component SKR'
MD01G1084800	15.1133	12.7494	10.49	15.4119	15.8758	20.0548	18.9171	21.3872	21.0789	Chr01	19142461	19145898	-	1047	protein_coding	- && sp|O42901|YBA9_SCHPO Uncharacterized protein C119.09c OS=Schizosaccharomyces pombe (strain 972 / ATCC 24843) OX=284812 GN=SPBC119.09c PE=2 SV=3 && PF04061:ORMDL family	-	'regulatory protein (ORM) of serine C-palmitoyltransferase activity'	'Lipid metabolism.sphingolipid metabolism.ceramide biosynthesis.serine C-palmitoyltransferase activity.regulatory protein (ORM)'
MD15G1405800	14.9316	10.1838	17.0051	12.0923	13.5362	9.94615	24.9118	26.1701	22.0046	Chr15	50650499	50654388	-	859	protein_coding	- && - && PF04418:Domain of unknown function (DUF543)	GRAS	'component Mic10 of MICOS complex'	'Lipid metabolism.glycerolipid metabolism.phosphatidylethanolamine biosynthesis.mitochondrial phosphatidylserine decarboxylation pathway.membrane juxtaposition-dependent route.MICOS complex.component Mic10'
MD16G1164100	20.2956	19.5552	17.2127	20.3873	17.529	18.2253	13.2385	12.2175	11.0232	Chr16	13563463	13569129	+	2916	protein_coding	- && sp|Q8RWZ3|IBR3_ARATH Probable acyl-CoA dehydrogenase IBR3 OS=Arabidopsis thaliana OX=3702 GN=IBR3 PE=1 SV=1 && PF00441:Acyl-CoA dehydrogenase, C-terminal domain|PF01636:Phosphotransferase enzyme family|PF02771:Acyl-CoA dehydrogenase, N-terminal domai	-	'monofunctionial hydroxyacyl-CoA dehydrogenase'	'Lipid metabolism.fatty acid metabolism.fatty acid degradation.alternative beta-oxidation.monofunctionial hydroxyacyl-CoA dehydrogenase'
MD07G1153400	14.9813	14.4987	11.1015	9.74483	9.57281	10.1608	26.0548	27.7374	25.3272	Chr07	22371009	22374295	-	1019	protein_coding	- && sp|O42901|YBA9_SCHPO Uncharacterized protein C119.09c OS=Schizosaccharomyces pombe (strain 972 / ATCC 24843) OX=284812 GN=SPBC119.09c PE=2 SV=3 && PF04061:ORMDL family	-	'regulatory protein (ORM) of serine C-palmitoyltransferase activity'	'Lipid metabolism.sphingolipid metabolism.ceramide biosynthesis.serine C-palmitoyltransferase activity.regulatory protein (ORM)'
MD05G1268900	12.9893	13.1811	12.312	11.4944	14.4836	14.9432	24.362	23.4882	20.5478	Chr05	40425580	40428871	-	1347	protein_coding	- && sp|O48916|FAH1_ARATH Dihydroceramide fatty acyl 2-hydroxylase FAH1 OS=Arabidopsis thaliana OX=3702 GN=FAH1 PE=1 SV=1 && PF04116:Fatty acid hydroxylase superfamily	-	'sphingolipid fatty acid 2-hydroxylase'	'Lipid metabolism.sphingolipid metabolism.complex sphingolipid biosynthesis.sphingolipid fatty acid 2-hydroxylase (FAH)'
MD00G1052000	12.0364	12.7676	22.1056	11.9723	6.94402	10.5079	22.2186	26.506	22.6637	Chr00	9710001	9712229	-	944	protein_coding	- && sp|P93092|ACP1_CASGL Acyl carrier protein 1, chloroplastic OS=Casuarina glauca OX=3522 GN=ACP1 PE=2 SV=1 && PF00550:Phosphopantetheine attachment site	bHLH	'acyl carrier protein (ptACP)'	'Lipid metabolism.fatty acid metabolism.plastidial fatty acid synthase (ptFAS) system.acyl carrier protein (ptACP)'
MD03G1193700	16.2387	17.7461	9.11089	16.258	15.6962	12.8354	18.4039	22.2092	18.8241	Chr03	26602340	26605125	-	880	protein_coding	- && sp|O49636|MPC4_ARATH Mitochondrial pyruvate carrier 4 OS=Arabidopsis thaliana OX=3702 GN=MPC4 PE=3 SV=1 && PF03650:Mitochondrial pyruvate carriers	-	'component MPC2 of mitochondrial pyruvate transporter'	'Lipid metabolism.fatty acid metabolism.citrate shuttle.MPC pyruvate carrier complex.component MPC2'
MD13G1122300	16.0938	13.557	20.397	19.2374	20.9659	22.9559	10.9381	9.93542	12.4197	Chr13	9024296	9028972	+	2170	protein_coding	- && sp|Q9C509|SGPL_ARATH Sphingosine-1-phosphate lyase OS=Arabidopsis thaliana OX=3702 GN=DPL1 PE=1 SV=1 && PF00282:Pyridoxal-dependent decarboxylase conserved domain	GeBP	'sphingosine-1-phosphate lyase (DPL1)'	'Lipid metabolism.sphingolipid metabolism.sphingolipid phosphorylation.long-chain base phosphate metabolism.sphingosine-1-phosphate lyase (DPL1)'
MD02G1263000	18.0757	18.8408	18.9512	24.4179	20.7699	22.3844	7.14586	7.39723	8.3881	Chr02	31732199	31738472	-	4674	protein_coding	- && sp|P98204|ALA1_ARATH Phospholipid-transporting ATPase 1 OS=Arabidopsis thaliana OX=3702 GN=ALA1 PE=2 SV=1 && PF13246:Cation transport ATPase (P-type)|PF16212:Phospholipid-translocating P-type ATPase C-terminal|PF16209:Phospholipid-translocating ATPas	WRKY	'active component ALA of ALA-ALIS flippase complex'	'Lipid metabolism.lipid trafficking.endoplasmic reticulum-plastid lipid transfer.phospholipid transverse translocation.ALA-ALIS flippase complex.P4-type ATPase component ALA'
MD13G1034800	15.7081	15.4896	20.8376	28.1451	21.006	19.4897	7.81948	7.71367	10.0656	Chr13	2443319	2446483	-	1460	protein_coding	- && sp|Q8LFD1|LPP3_ARATH Putative lipid phosphate phosphatase 3, chloroplastic OS=Arabidopsis thaliana OX=3702 GN=LPP3 PE=2 SV=1 && PF01569:PAP2 superfamily	-	'phosphatidate phosphatase (LPP-alpha)'	'Lipid metabolism.glycerolipid metabolism.diacylglycerol biosynthesis.phosphatidate phosphatase (LPP-alpha)'
MD13G1133800	18.1503	14.0601	13.8842	11.4017	12.6627	10.7924	25.3476	22.7372	16.7543	Chr13	10242813	10244732	+	1060	protein_coding	- && sp|O48962|EBP_ARATH Probable 3-beta-hydroxysteroid-Delta(8),Delta(7)-isomerase OS=Arabidopsis thaliana OX=3702 GN=At1g20050 PE=2 SV=1 && PF05241:Emopamil binding protein	-	'sterol delta8-delta7 isomerase'	'Lipid metabolism.phytosterol metabolism.plant sterol pathway.sterol delta8-delta7 isomerase'
MD17G1150100	3.23779	1.06228	0	59.4385	45.6285	34.0262	0	0	0.141881	Chr17	13785155	13787298	+	366	protein_coding	- && sp|P93092|ACP1_CASGL Acyl carrier protein 1, chloroplastic OS=Casuarina glauca OX=3522 GN=ACP1 PE=2 SV=1 && PF00550:Phosphopantetheine attachment site	bHLH	'acyl carrier protein (ptACP)'	Lipid metabolism.fatty acid metabolism.plastidial fatty acid synthase (ptFAS) system.acyl carrier protein (ptACP)'
MD03G1285600	17.6859	15.7526	35.9687	16.5056	11.2666	11.9137	10.9356	10.7924	12.5687	Chr03	36517667	36525628	+	942	protein_coding	- && sp|Q9SW70|SRP_VITRI Stress-related protein OS=Vitis riparia OX=96939 GN=SRP PE=2 SV=1 && PF05755:Rubber elongation factor protein (REF)	-	'associated factor (LDAP)'	'Lipid metabolism.lipid droplet-associated activities.associated factor (LDAP)'
MD13G1233600	13.4176	13.9279	13.54	16.916	18.1682	17.0559	17.8135	16.468	15.3739	Chr13	23321030	23332498	-	2182	protein_coding	- && sp|B9HBA8|ACCC1_POPTR Biotin carboxylase 1, chloroplastic OS=Populus trichocarpa OX=3694 GN=POPTRDRAFT_831870 PE=2 SV=1 && PF02785:Biotin carboxylase C-terminal domain|PF00289:Biotin carboxylase, N-terminal domain|PF02786:Carbamoyl-phosphate synthase	-	'biotin carboxylase subunit of polymeric acetyl-CoA carboxylase complex'	'Lipid metabolism.fatty acid metabolism.acetyl-CoA carboxylation.polymeric acetyl-CoA carboxylase complex.BC-BCCP-BADC subcomplex.biotin carboxylase subunit (BC)'
MD11G1020300	18.1059	17.7489	20.0339	14.5775	18.3347	13.079	14.8579	13.5032	12.323	Chr11	1755096	1758009	-	847	protein_coding	- && sp|O64587|ACD11_ARATH Accelerated cell death 11 OS=Arabidopsis thaliana OX=3702 GN=ACD11 PE=1 SV=1 && PF08718:Glycolipid transfer protein (GLTP)	-	'sphingosine transfer protein'	'Lipid metabolism.sphingolipid metabolism.sphingolipid transport.sphingosine transfer protein (ACD11)'
MD16G1042000	13.5698	19.1805	12.2643	17.0726	18.8331	18.6321	13.0271	14.2564	14.9554	Chr16	2958014	2960730	+	1500	protein_coding	- && sp|Q9C942|CSE_ARATH Caffeoylshikimate esterase OS=Arabidopsis thaliana OX=3702 GN=CSE PE=1 SV=1 && PF12146:Serine aminopeptidase, S33	G2-like	'monoacylglycerol lipase'	'Lipid metabolism.glycerolipid metabolism.glycerolipid degradation.triacylglycerol lipase activities.monoacylglycerol lipase'
MD16G1138900	19.4039	18.2845	26.9078	18.4341	13.3906	17.1866	9.97202	7.26866	10.5441	Chr16	10660378	10662441	-	1049	protein_coding	- && sp|Q2QNG7|ACLA3_ORYSJ ATP-citrate synthase alpha chain protein 3 OS=Oryza sativa subsp. japonica OX=39947 GN=ACLA-3 PE=2 SV=1 && PF16114:ATP citrate lyase citrate-binding	-	'alpha chain of ATP-dependent citrate lyase complex'	'Lipid metabolism.fatty acid metabolism.citrate shuttle.ATP-dependent citrate lyase heterodimer.alpha chain'
MD05G1357100	19.3979	19.668	16.7836	13.0933	12.8078	13.7115	14.1618	15.1448	16.5264	Chr05	47249235	47254535	-	1901	protein_coding	- && sp|O04940|CDS1_SOLTU Phosphatidate cytidylyltransferase 1 OS=Solanum tuberosum OX=4113 GN=CDS1 PE=1 SV=1 && PF01148:Cytidylyltransferase family	-	'CDP-diacylglycerol synthase'	'Lipid metabolism.glycerolipid metabolism.phosphatidylglycerol biosynthesis.CDP-diacylglycerol synthase'
MD15G1029000	16.0041	18.9248	14.654	13.7817	15.2654	14.5603	15.1589	18.2727	13.8286	Chr15	1773962	1777245	+	1825	protein_coding	- && sp|Q8L7R3|LPCT1_ARATH Lysophospholipid acyltransferase LPEAT1 OS=Arabidopsis thaliana OX=3702 GN=LPEAT1 PE=1 SV=1 && PF01553:Acyltransferase	bHLH	'lyso-phosphatidylethanolamine acyltransferase (LPEAT)'	'Lipid metabolism.glycerolipid metabolism.phosphatidylethanolamine biosynthesis.lyso-phosphatidylethanolamine acyltransferase (LPEAT)'
MD10G1026500	14.7981	14.2567	16.9715	22.4012	18.0882	18.0612	12.5033	10.4151	11.597	Chr10	3275428	3284147	+	2718	protein_coding	- && sp|Q9XIG1|U80B1_ARATH Sterol 3-beta-glucosyltransferase UGT80B1 OS=Arabidopsis thaliana OX=3702 GN=UGT80B1 PE=2 SV=1 && PF03033:Glycosyltransferase family 28 N-terminal domain|PF00201:UDP-glucoronosyl and UDP-glucosyl transferase	bHLH	'UDP-glucose:sterol glucosyltransferase'	'Lipid metabolism.phytosterol metabolism.phytosterol glycosylation.UDP-glucose:sterol glucosyltransferase'
MD04G1180800	14.689	14.0473	10.0613	13.4008	14.0431	13.637	19.111	18.6724	19.0283	Chr04	27153163	27157309	-	2145	protein_coding	- && sp|Q9ZVI9|PECT1_ARATH Ethanolamine-phosphate cytidylyltransferase OS=Arabidopsis thaliana OX=3702 GN=PECT1 PE=1 SV=1 && PF01467:Cytidylyltransferase-like	FAR1	'CTP:phosphorylethanolamine cytidylyltransferase'	'Lipid metabolism.glycerolipid metabolism.phosphatidylethanolamine biosynthesis.CDP-ethanolamine pathway.CTP:phosphorylethanolamine cytidylyltransferase'
MD17G1057500	11.917	13.9435	7.75696	11.8584	14.7318	12.9994	19.4173	18.7432	20.2572	Chr17	4692599	4695150	+	1515	protein_coding	- && sp|Q9LLC1|BCCP2_ARATH Biotin carboxyl carrier protein of acetyl-CoA carboxylase 2, chloroplastic OS=Arabidopsis thaliana OX=3702 GN=BCCP2 PE=1 SV=1 && PF00364:Biotin-requiring enzyme	-	'biotin carboxyl carrier subunit of polymeric acetyl-CoA carboxylase complex'	'Lipid metabolism.fatty acid metabolism.acetyl-CoA carboxylation.polymeric acetyl-CoA carboxylase complex.BC-BCCP-BADC subcomplex.biotin carboxyl carrier subunit (BCCP)'
MD01G1087400	22.5098	23.4261	18.1704	13.1698	17.4533	14.2857	6.76762	8.40436	7.22289	Chr01	19672788	19674419	+	1632	protein_coding	- && sp|Q9MAM3|KCS1_ARATH 3-ketoacyl-CoA synthase 1 OS=Arabidopsis thaliana OX=3702 GN=KCS1 PE=1 SV=1 && PF08392:FAE1/Type III polyketide synthase-like protein|PF08541:3-Oxoacyl-[acyl-carrier-protein (ACP)] synthase III C terminal	B3	'3-ketoacyl-CoA synthase (KCS)'	'Lipid metabolism.fatty acid metabolism.endoplasmic reticulum-localized fatty acid elongase (FAE) system.fatty acid elongation complex.condensing enzyme activities.3-ketoacyl-CoA synthase (KCS)'
MD12G1123000	12.4598	14.042	8.07238	14.1118	15.5644	14.9406	18.4695	15.6352	17.1303	Chr12	19742696	19744919	-	1449	protein_coding	- && sp|Q6NLA5|LPPG_ARATH Lipid phosphate phosphatase gamma OS=Arabidopsis thaliana OX=3702 GN=LPPG PE=1 SV=1 && PF01569:PAP2 superfamily	-	'phosphatidate phosphatase (LPP-gamma)'	'Lipid metabolism.glycerolipid metabolism.diacylglycerol biosynthesis.phosphatidate phosphatase (LPP-gamma)'
MD07G1136200	18.7242	14.7408	23.6983	10.1343	11.3746	14.8126	10.3104	12.6832	13.3268	Chr07	19837868	19840943	-	1921	protein_coding	- && sp|Q5XF03|GPAT8_ARATH Probable glycerol-3-phosphate acyltransferase 8 OS=Arabidopsis thaliana OX=3702 GN=GPAT8 PE=2 SV=1 && PF12710:haloacid dehalogenase-like hydrolase|PF01553:Acyltransferase	-	'glycerol-3-phosphate acyltransferase (GPAT4-8)'	'Lipid metabolism.glycerolipid metabolism.phosphatidate biosynthesis.endoplasmic reticulum phosphatidate biosynthesis.glycerol-3-phosphate acyltransferase (GPAT4-8)'
MD12G1196100	13.2179	11.7379	13.9033	9.20417	15.252	11.3516	19.153	17.9879	17.8504	Chr12	27710554	27714773	-	1888	protein_coding	- && sp|Q9ZVI9|PECT1_ARATH Ethanolamine-phosphate cytidylyltransferase OS=Arabidopsis thaliana OX=3702 GN=PECT1 PE=1 SV=1 && PF01467:Cytidylyltransferase-like	FAR1	'CTP:phosphorylethanolamine cytidylyltransferase'	'Lipid metabolism.glycerolipid metabolism.phosphatidylethanolamine biosynthesis.CDP-ethanolamine pathway.CTP:phosphorylethanolamine cytidylyltransferase'
MD12G1263100	8.72295	7.47408	8.84376	14.0752	13.7563	13.0785	22.4764	20.7422	20.3419	Chr12	32961887	32964083	+	919	protein_coding	- && sp|O80800|ACPM2_ARATH Acyl carrier protein 2, mitochondrial OS=Arabidopsis thaliana OX=3702 GN=MTACP2 PE=1 SV=1 && PF00550:Phosphopantetheine attachment site	bHLH	'acyl carrier protein (mtACP)'	'Lipid metabolism.fatty acid metabolism.mitochondrial fatty acid synthase (mtFAS) system.acyl carrier protein (mtACP)'
MD17G1223400	6.90603	9.62956	16.4915	5.66318	7.24807	9.86316	21.7002	23.7419	27.0092	Chr17	27231773	27233384	-	323	protein_coding	- && sp|Q9SAH5|PLMT_ARATH Phosphatidyl-N-methylethanolamine N-methyltransferase OS=Arabidopsis thaliana OX=3702 GN=PLMT PE=2 SV=1 && PF04191:Phospholipid methyltransferase	-	'phosphotidyl-base N-methyltransferase'	'Lipid metabolism.glycerolipid metabolism.phosphatidylcholine biosynthesis.phosphotidyl-base N-methyltransferase'
MD01G1023900	16.0497	12.5068	16.0447	10.5986	11.7412	10.9487	16.6845	16.8657	15.5667	Chr01	9096572	9102685	+	2632	protein_coding	- && - && PF09731:Mitochondrial inner membrane protein	ARR-B	'component Mic60 of MICOS complex'	'Lipid metabolism.glycerolipid metabolism.phosphatidylethanolamine biosynthesis.mitochondrial phosphatidylserine decarboxylation pathway.membrane juxtaposition-dependent route.MICOS complex.component Mic60'
MD10G1168900	14.5845	12.6444	19.6493	13.9751	11.4624	14.0976	13.1276	14.5758	11.042	Chr10	26103203	26108774	+	2342	protein_coding	- && sp|Q9M8Z7|U80A2_ARATH Sterol 3-beta-glucosyltransferase UGT80A2 OS=Arabidopsis thaliana OX=3702 GN=UGT80A2 PE=1 SV=1 && PF03033:Glycosyltransferase family 28 N-terminal domain	bHLH	'UDP-glucose:sterol glucosyltransferase'	'Lipid metabolism.phytosterol metabolism.phytosterol glycosylation.UDP-glucose:sterol glucosyltransferase'
MD10G1138100	13.4833	15.6058	11.1774	13.6687	14.2066	12.4946	14.2987	13.8498	13.5237	Chr10	22283016	22290057	+	1582	protein_coding	- && sp|Q8GWG0|GPAT9_ARATH Glycerol-3-phosphate acyltransferase 9 OS=Arabidopsis thaliana OX=3702 GN=GPAT9 PE=1 SV=1 && PF01553:Acyltransferase	bHLH	'glycerol-3-phosphate acyltransferase (GPAT9)'	'Lipid metabolism.glycerolipid metabolism.phosphatidate biosynthesis.endoplasmic reticulum phosphatidate biosynthesis.glycerol-3-phosphate acyltransferase (GPAT9)'
MD16G1107100	12.5546	13.1873	10.9616	7.90063	8.11834	11.8164	19.4722	17.6936	20.4607	Chr16	7510422	7513096	-	1538	protein_coding	- && sp|Q8L9C4|KCR1_ARATH Very-long-chain 3-oxoacyl-CoA reductase 1 OS=Arabidopsis thaliana OX=3702 GN=KCR1 PE=1 SV=1 && PF00106:short chain dehydrogenase	C2H2	'3-ketoacyl-CoA reductase (KCR)'	'Lipid metabolism.fatty acid metabolism.endoplasmic reticulum-localized fatty acid elongase (FAE) system.fatty acid elongation complex.3-ketoacyl-CoA reductase (KCR)'
MD14G1002100	22.6466	25.3561	20.361	10.7303	12.0638	12.2423	5.70758	4.86898	8.15301	Chr14	351884	352711	-	828	protein_coding	- && sp|Q9SQR4|ADRC3_ARATH NADPH-dependent aldehyde reductase-like protein, chloroplastic OS=Arabidopsis thaliana OX=3702 GN=At3g03980 PE=3 SV=1 && PF13561:Enoyl-(Acyl carrier protein) reductase	G2-like	'sterone ketoreductase of phytosterol C4-demethylation complex'	'Lipid metabolism.phytosterol metabolism.phytosterol C4-demethylation complex.sterone ketoreductase component SKR'
MD05G1324800	11.0929	13.859	16.499	18.3802	17.0381	17.8822	8.28099	8.78648	10.1807	Chr05	45136081	45138565	-	1571	protein_coding	- && sp|F2Y4A3|SPHK2_ARATH Sphingosine kinase 2 OS=Arabidopsis thaliana OX=3702 GN=SPHK2 PE=1 SV=1 && PF00781:Diacylglycerol kinase catalytic domain	B3	'sphingosine kinase'	'Lipid metabolism.sphingolipid metabolism.sphingolipid phosphorylation.sphingosine kinase'
MD15G1144400	13.1413	13.922	13.4179	16.444	14.2596	13.726	12.0796	11.0994	13.6999	Chr15	10661848	10665388	+	1899	protein_coding	- && sp|Q9LLY4|LPAT1_BRANA 1-acyl-sn-glycerol-3-phosphate acyltransferase BAT2, chloroplastic OS=Brassica napus OX=3708 GN=BAT2 PE=1 SV=2 && PF01553:Acyltransferase	-	'lysophosphatidate acyltransferase (ATS2)'	'Lipid metabolism.glycerolipid metabolism.phosphatidate biosynthesis.plastidial phosphatidate biosynthesis.lysophosphatidate acyltransferase (ATS2)'
MD15G1200100	13.5004	14.494	11.8039	9.01702	11.0692	10.5072	16.7439	16.8303	16.0346	Chr15	15906490	15910041	+	1833	protein_coding	- && sp|Q9ZQP1|TPMT1_ARATH Phosphatidylglycerophosphate phosphatase PTPMT1 OS=Arabidopsis thaliana OX=3702 GN=PTPMT1 PE=1 SV=2 && PF00782:Dual specificity phosphatase, catalytic domain	-	'phosphatidylglycerophosphate phosphatase (PTPMT)'	'Lipid metabolism.glycerolipid metabolism.phosphatidylglycerol biosynthesis.phosphatidylglycerophosphate phosphatase (PTPMT)'
MD13G1112000	10.5265	9.00088	14.0532	17.9984	15.5625	12.7699	12.4256	13.563	12.6604	Chr13	8138958	8142074	-	1735	protein_coding	- && sp|P28643|FABG_CUPLA 3-oxoacyl-[acyl-carrier-protein] reductase, chloroplastic OS=Cuphea lanceolata OX=3930 GN=CLKR27 PE=2 SV=1 && PF13561:Enoyl-(Acyl carrier protein) reductase	MIKC_MADS	'ketoacyl-ACP reductase'	'Lipid metabolism.fatty acid metabolism.plastidial fatty acid synthase (ptFAS) system.ketoacyl-ACP reductase (KAR)'
MD01G1159900	10.7557	13.9216	10.5468	13.44	10.5676	12.3974	15.9714	16.0905	14.6725	Chr01	26597496	26608704	+	1536	protein_coding	- && - && -	MYB_related	'regulatory subunit of polymeric acetyl-CoA carboxylase complex'	'Lipid metabolism.fatty acid metabolism.acetyl-CoA carboxylation.polymeric acetyl-CoA carboxylase complex.BC-BCCP-BADC subcomplex.regulatory subunit (BADC)'
MD00G1090900	11.6299	11.542	11.2458	10.7206	10.405	11.4362	17.5547	17.2137	16.5283	Chr00	18739504	18745106	+	2925	protein_coding	- && sp|Q41142|PLDA1_RICCO Phospholipase D alpha 1 OS=Ricinus communis OX=3988 GN=PLD1 PE=1 SV=1 && PF00614:Phospholipase D Active site motif|PF00168:C2 domain|PF12357:Phospholipase D C terminal	TCP	'phospholipase D (PLD-alpha)'	'Lipid metabolism.glycerolipid metabolism.glycerolipid degradation.phospholipase activities.phospholipase D activities.phospholipase D (PLD-alpha)'
MD15G1426300	12.2033	12.0633	13.1308	15.8441	17.1269	14.5613	11.2457	9.78578	12.2393	Chr15	52695882	52705628	+	2342	protein_coding	- && sp|Q8GWG6|MBRL_ARATH Membralin-like protein At1g60995 OS=Arabidopsis thaliana OX=3702 GN=At1g60995 PE=2 SV=1 && PF09746:Tumour-associated protein	-	'regulatory protein (HISE1) of phytosterol homeostasis'	'Lipid metabolism.phytosterol metabolism.phytosterol homeostasis.regulatory protein (HISE1)'
MD08G1088300	13.4829	11.8514	16.7635	11.9483	13.6566	11.9087	10.3405	13.8958	14.1437	Chr08	7278900	7281247	-	760	protein_coding	- && - && -	-	'lipid trafficking cofactor (TGD5)'	'Lipid metabolism.lipid trafficking.endoplasmic reticulum-plastid lipid transfer.lipid trafficking cofactor (TGD5)'
MD15G1026500	14.0565	17.8019	10.7718	16.5835	14.9215	15.5551	10.4157	7.80107	9.87211	Chr15	1562062	1564014	-	1820	protein_coding	- && sp|Q9LN49|KCS4_ARATH 3-ketoacyl-CoA synthase 4 OS=Arabidopsis thaliana OX=3702 GN=KCS4 PE=2 SV=1 && PF08392:FAE1/Type III polyketide synthase-like protein|PF08541:3-Oxoacyl-[acyl-carrier-protein (ACP)] synthase III C terminal	-	'3-ketoacyl-CoA synthase (KCS)'	'Lipid metabolism.fatty acid metabolism.endoplasmic reticulum-localized fatty acid elongase (FAE) system.fatty acid elongation complex.condensing enzyme activities.3-ketoacyl-CoA synthase (KCS)'
MD17G1265700	20.4665	16.0114	17.3605	11.442	13.2709	16.9435	6.25157	8.21641	6.67975	Chr17	32623335	32633090	+	1376	protein_coding	- && sp|Q9SJI7|PLA20_ARATH Phospholipase A1-IIdelta OS=Arabidopsis thaliana OX=3702 GN=At2g42690 PE=1 SV=1 && PF01764:Lipase (class 3)	Trihelix	'phospholipase A1 (PC-PLA1)'	'Lipid metabolism.glycerolipid metabolism.glycerolipid degradation.phospholipase activities.phospholipase A1 activities.phospholipase A1 (PC-PLA1)'
MD14G1159000	16.5583	15.1399	8.98142	8.59858	11.7299	9.86823	17.1623	15.8356	12.7394	Chr14	25316134	25319005	-	1284	protein_coding	- && sp|Q9M643|CCI1_ARATH Cycloeucalenol cycloisomerase OS=Arabidopsis thaliana OX=3702 GN=CPI1 PE=2 SV=1 && -	bHLH	'cyclopropylsterol isomerase'	'Lipid metabolism.phytosterol metabolism.plant sterol pathway.cyclopropylsterol isomerase (CPI)'
MD10G1209100	10.9523	12.3748	13.2997	10.6046	7.4515	8.67347	17.746	19.3618	15.1909	Chr10	30821591	30824739	+	1152	protein_coding	- && sp|Q9LTV6|DECR2_ARATH Peroxisomal 2,4-dienoyl-CoA reductase [(3E)-enoyl-CoA-producing] OS=Arabidopsis thaliana OX=3702 GN=At3g12800 PE=2 SV=1 && PF13561:Enoyl-(Acyl carrier protein) reductase	C2H2	'dienoyl-CoA reductase'	'Lipid metabolism.fatty acid metabolism.fatty acid degradation.auxiliary degradation activities.dienoyl-CoA reductase'
MD15G1221800	11.2754	11.6489	12.0084	11.7977	10.7693	11.0593	16.1126	15.576	15.2681	Chr15	17994550	18000170	+	2442	protein_coding	- && sp|Q9C9P4|KASC2_ARATH 3-oxoacyl-[acyl-carrier-protein] synthase II, chloroplastic OS=Arabidopsis thaliana OX=3702 GN=KAS2 PE=1 SV=1 && PF00109:Beta-ketoacyl synthase, N-terminal domain|PF02801:Beta-ketoacyl synthase, C-terminal domain	ARF	'ketoacyl-ACP synthase II'	'Lipid metabolism.fatty acid metabolism.plastidial fatty acid synthase (ptFAS) system.ketoacyl-ACP synthase (ptKAS) activities.ketoacyl-ACP synthase II'
MD10G1098600	16.3533	16.0001	12.5582	12.0097	13.6152	13.9885	10.5728	11.0146	9.23911	Chr10	15843832	15848282	-	2029	protein_coding	- && sp|Q71DJ5|LIP1_ARATH Triacylglycerol lipase 1 OS=Arabidopsis thaliana OX=3702 GN=LIP1 PE=1 SV=1 && PF04083:Partial alpha/beta-hydrolase lipase region	C3H	'lipase (LIP)'	'Lipid metabolism.glycerolipid metabolism.glycerolipid degradation.triacylglycerol lipase activities.diacyl-/triacylglycerol lipase activities.lipase (LIP)'
MD04G1116800	12.8373	14.4812	16.2026	16.4292	12.2079	12.617	9.17792	9.38398	11.6637	Chr04	20210779	20217045	+	3535	protein_coding	- && sp|Q9SF47|PAH1_ARATH Phosphatidate phosphatase PAH1 OS=Arabidopsis thaliana OX=3702 GN=PAH1 PE=1 SV=1 && PF08235:LNS2 (Lipin/Ned1/Smp2)|PF16876:Lipin/Ned1/Smp2 multi-domain protein middle domain|PF04571:lipin, N-terminal conserved region	-	'phosphatidic acid phosphatase'	'Lipid metabolism.galactolipid and sulfolipid biosynthesis.phosphatidate phosphatase'
MD05G1175200	9.67595	7.91775	7.51524	5.36424	8.46742	7.43156	22.6829	24.8018	20.3044	Chr05	30300451	30303119	+	1023	protein_coding	- && sp|P49098|CYB5_TOBAC Cytochrome b5 OS=Nicotiana tabacum OX=4097 PE=2 SV=1 && PF00173:Cytochrome b5-like Heme/Steroid binding domain	-	'cytochrome electron shuttle hemoprotein (Cyt-b5)'	'Lipid metabolism.fatty acid metabolism.fatty acid desaturation.electron supply.cytochrome electron shuttle hemoprotein (Cyt-b5)'
MD17G1142900	13.5197	11.4748	8.41702	12.3464	9.90953	10.0921	16.0932	14.6069	16.2276	Chr17	12887140	12891488	+	2016	protein_coding	- && sp|P49299|CYSZ_CUCMA Citrate synthase, glyoxysomal OS=Cucurbita maxima OX=3661 PE=1 SV=1 && PF00285:Citrate synthase, C-terminal domain	-	'citrate synthase'	'Lipid metabolism.fatty acid metabolism.fatty acid degradation.glyoxylate cycle.citrate synthase'
MD04G1146400	9.87287	8.47797	11.4748	15.4142	11.2757	11.4045	13.8609	13.9715	16.5894	Chr04	23486050	23491474	+	3149	protein_coding	- && sp|Q9LD43|ACCA_ARATH Acetyl-coenzyme A carboxylase carboxyl transferase subunit alpha, chloroplastic OS=Arabidopsis thaliana OX=3702 GN=CAC3 PE=1 SV=1 && PF03255:Acetyl co-enzyme A carboxylase carboxyltransferase alpha subunit	-	'carboxyltransferase subunit alpha of polymeric acetyl-CoA carboxylase complex'	'Lipid metabolism.fatty acid metabolism.acetyl-CoA carboxylation.polymeric acetyl-CoA carboxylase complex.carboxyltransferase subunit alpha'
MD07G1076200	13.2301	12.2531	17.2941	13.7234	13.6654	13.7166	8.68601	9.37377	9.98274	Chr07	7276507	7282238	+	2861	protein_coding	- && sp|Q84WB7|GINT1_ARATH Glucosamine inositolphosphorylceramide transferase 1 OS=Arabidopsis thaliana OX=3702 GN=GINT1 PE=1 SV=1 && PF09258:Glycosyl transferase family 64 domain	bHLH	'GIPC N-acetylglucosamine transferase (GINT1)'	'Lipid metabolism.sphingolipid metabolism.complex sphingolipid biosynthesis.glycosylinositol phosphorylceramide (GIPC) biosynthesis.GIPC N-acetylglucosamine transferase (GINT1)'
MD09G1243400	11.372	11.809	13.3247	12.2934	11.9051	12.6344	12.8843	11.6622	13.2167	Chr09	31092112	31110892	+	3874	protein_coding	- && sp|P98205|ALA2_ARATH Phospholipid-transporting ATPase 2 OS=Arabidopsis thaliana OX=3702 GN=ALA2 PE=1 SV=1 && PF16212:Phospholipid-translocating P-type ATPase C-terminal|PF00122:E1-E2 ATPase|PF13246:Cation transport ATPase (P-type)|PF16209:Phospholipi	ERF	'active component ALA of ALA-ALIS flippase complex'	'Lipid metabolism.lipid trafficking.endoplasmic reticulum-plastid lipid transfer.phospholipid transverse translocation.ALA-ALIS flippase complex.P4-type ATPase component ALA'
MD09G1013100	11.4526	9.47254	9.66162	6.9301	10.3478	12.364	20.8827	14.7109	14.544	Chr09	816292	820826	-	1546	protein_coding	- && sp|Q67ZU1|LIP2_ARATH Triacylglycerol lipase 2 OS=Arabidopsis thaliana OX=3702 GN=LIP2 PE=2 SV=1 && PF04083:Partial alpha/beta-hydrolase lipase region	C3H	'lipase (LIP)'	'Lipid metabolism.glycerolipid metabolism.glycerolipid degradation.triacylglycerol lipase activities.diacyl-/triacylglycerol lipase activities.lipase (LIP)'
MD16G1111600	9.55992	9.58612	11.6455	11.3237	14.022	10.3895	13.4857	15.4138	14.6059	Chr16	7826727	7829845	-	1575	protein_coding	- && sp|P28643|FABG_CUPLA 3-oxoacyl-[acyl-carrier-protein] reductase, chloroplastic OS=Cuphea lanceolata OX=3930 GN=CLKR27 PE=2 SV=1 && PF13561:Enoyl-(Acyl carrier protein) reductase	C2H2	'ketoacyl-ACP reductase'	'Lipid metabolism.fatty acid metabolism.plastidial fatty acid synthase (ptFAS) system.ketoacyl-ACP reductase (KAR)'
MD08G1108000	12.6601	13.0385	13.6567	12.7304	12.9452	11.0715	10.831	11.2243	10.6924	Chr08	9511565	9521821	-	3623	protein_coding	- && sp|Q8W5R2|SHGR2_ARATH Phospholipase SGR2 OS=Arabidopsis thaliana OX=3702 GN=SGR2 PE=1 SV=1 && PF02862:DDHD domain	-	'phospholipase A1 (PA-PLA1)'	'Lipid metabolism.glycerolipid metabolism.glycerolipid degradation.phospholipase activities.phospholipase A1 activities.phospholipase A1 (PA-PLA1)'
MD15G1411500	9.50893	7.27543	6.62667	11.7907	10.8909	13.0678	19.0557	15.8638	14.4397	Chr15	51095040	51098997	+	953	protein_coding	- && sp|Q8DI01|FABZ_THEEB 3-hydroxyacyl-[acyl-carrier-protein] dehydratase FabZ OS=Thermosynechococcus elongatus (strain BP-1) OX=197221 GN=fabZ PE=3 SV=1 && PF07977:FabA-like domain	-	'hydroxyacyl-ACP dehydratase (ptHD)'	'Lipid metabolism.fatty acid metabolism.plastidial fatty acid synthase (ptFAS) system.hydroxyacyl-ACP dehydratase (ptHD)'
MD08G1063400	8.57147	8.11186	5.08472	4.79078	7.68814	10.5657	21.8692	23.1764	17.5018	Chr08	4975474	4976823	-	1350	protein_coding	- && sp|O04353|DES6_BOROF Acyl-lipid (9-3)-desaturase OS=Borago officinalis OX=13363 PE=1 SV=1 && PF00487:Fatty acid desaturase|PF00173:Cytochrome b5-like Heme/Steroid binding domain	-	'delta-8 sphingolipid desaturase'	'Lipid metabolism.sphingolipid metabolism.sphingolipid desaturation.clade-I delta-8 sphingolipid desaturase (SLD)'
MD05G1172000	8.58746	10.0305	10.3535	9.58763	13.9189	14.6205	12.5141	15.7257	11.654	Chr05	30078988	30082280	+	1867	protein_coding	- && sp|Q42561|FATA1_ARATH Oleoyl-acyl carrier protein thioesterase 1, chloroplastic OS=Arabidopsis thaliana OX=3702 GN=FATA PE=1 SV=1 && PF01643:Acyl-ACP thioesterase	-	'oleoyl-ACP thioesterase (FATA)'	'Lipid metabolism.fatty acid metabolism.plastidial fatty acid synthase (ptFAS) system.termination of fatty acid chains.oleoyl-ACP thioesterase (FATA)'
MD02G1034500	8.86271	7.85441	12.4083	10.4578	11.3098	10.9704	12.5928	16.6854	15.7017	Chr02	2640563	2644552	+	1518	protein_coding	- && sp|O81024|EKI_ARATH Probable ethanolamine kinase OS=Arabidopsis thaliana OX=3702 GN=EMB1187 PE=2 SV=1 && PF01633:Choline/ethanolamine kinase	HD-ZIP	'ethanolamine kinase'	'Lipid metabolism.glycerolipid metabolism.phosphatidylethanolamine biosynthesis.CDP-ethanolamine pathway.ethanolamine kinase'
MD08G1032300	12.7735	14.0011	8.55608	13.5075	11.5852	13.7998	10.6928	10.4346	10.7114	Chr08	2306973	2310104	+	2041	protein_coding	- && sp|Q8L7R3|LPCT1_ARATH Lysophospholipid acyltransferase LPEAT1 OS=Arabidopsis thaliana OX=3702 GN=LPEAT1 PE=1 SV=1 && PF01553:Acyltransferase	MIKC_MADS	'lyso-phosphatidylethanolamine acyltransferase (LPEAT)'	'Lipid metabolism.glycerolipid metabolism.phosphatidylethanolamine biosynthesis.lyso-phosphatidylethanolamine acyltransferase (LPEAT)'
MD05G1277700	21.5214	16.7764	21.184	13.1926	10.5565	12.6532	2.50892	3.3752	3.76439	Chr05	41235359	41236903	-	1545	protein_coding	- && sp|Q941F1|PLA15_ARATH Phospholipase A1-Igamma1, chloroplastic OS=Arabidopsis thaliana OX=3702 GN=DALL4 PE=1 SV=2 && PF01764:Lipase (class 3)	Trihelix	'phospholipase A1 (PC-PLA1)'	'Lipid metabolism.glycerolipid metabolism.glycerolipid degradation.phospholipase activities.phospholipase A1 activities.phospholipase A1 (PC-PLA1)'
MD05G1229700	9.41997	7.46215	10.9701	9.13529	5.96057	6.97671	19.1558	17.4562	18.6723	Chr05	36307986	36310742	+	851	protein_coding	- && sp|Q9LTV6|DECR2_ARATH Peroxisomal 2,4-dienoyl-CoA reductase [(3E)-enoyl-CoA-producing] OS=Arabidopsis thaliana OX=3702 GN=At3g12800 PE=2 SV=1 && PF13561:Enoyl-(Acyl carrier protein) reductase	bHLH	'dienoyl-CoA reductase'	'Lipid metabolism.fatty acid metabolism.fatty acid degradation.auxiliary degradation activities.dienoyl-CoA reductase'
MD13G1029500	9.46718	9.95294	9.32267	15.3684	18.1057	26.4567	5.36578	5.73886	5.41533	Chr13	2121247	2124425	+	1237	protein_coding	- && sp|Q9CAB7|PXG4_ARATH Probable peroxygenase 4 OS=Arabidopsis thaliana OX=3702 GN=PXG4 PE=1 SV=1 && PF05042:Caleosin related protein	-	'peroxygenase (CALEOSIN)'	'Lipid metabolism.lipid droplet-associated activities.peroxygenase (CALEOSIN/CLO/PXG)'
MD10G1192500	13.5514	12.759	19.5948	11.3942	12.4018	13.2072	6.15649	5.91286	9.10888	Chr10	28885218	28888592	-	2001	protein_coding	- && sp|Q3EBR6|PLA16_ARATH Phospholipase A1-Igamma2, chloroplastic OS=Arabidopsis thaliana OX=3702 GN=DALL3 PE=1 SV=2 && PF01764:Lipase (class 3)	Trihelix	'phospholipase A1 (PC-PLA1)'	'Lipid metabolism.glycerolipid metabolism.glycerolipid degradation.phospholipase activities.phospholipase A1 activities.phospholipase A1 (PC-PLA1)'
MD11G1028900	8.41672	9.56268	7.70736	9.03412	13.3687	10.3115	16.9327	15.2853	13.2367	Chr11	2550997	2553754	+	969	protein_coding	- && - && PF04707:PRELI-like family	AP2	'component UPS2 of UPS2-Mdm35 phospholipid transfer complex'	'Lipid metabolism.glycerolipid metabolism.phosphatidylethanolamine biosynthesis.mitochondrial phosphatidylserine decarboxylation pathway.phosphatidylserine-transfer-dependent route.UPS2-Mdm35 phospholipid transfer complex.component UPS2'
MD03G1296900	12.9846	15.029	12.6535	16.4162	12.7428	12.633	7.80359	6.16168	6.24963	Chr03	37280207	37284563	-	3307	protein_coding	- && sp|F4HXL0|PLIP2_ARATH Phospholipase A1 PLIP2, chloroplastic OS=Arabidopsis thaliana OX=3702 GN=PLIP2 PE=1 SV=1 && PF01764:Lipase (class 3)	-	'phosphatidylglycerol lipase (PLIP1)'	'Lipid metabolism.glycerolipid metabolism.glycerolipid degradation.phospholipase activities.phospholipase A1 activities.phosphatidylglycerol lipase (PLIP1)'
MD14G1162300	12.4434	8.97747	15.2162	10.6754	6.86121	11.3172	11.0821	11.9476	13.9736	Chr14	25689289	25691588	+	1126	protein_coding	- && sp|P28643|FABG_CUPLA 3-oxoacyl-[acyl-carrier-protein] reductase, chloroplastic OS=Cuphea lanceolata OX=3930 GN=CLKR27 PE=2 SV=1 && PF13561:Enoyl-(Acyl carrier protein) reductase	LBD	'ketoacyl-ACP reductase'	'Lipid metabolism.fatty acid metabolism.plastidial fatty acid synthase (ptFAS) system.ketoacyl-ACP reductase (KAR)'
MD01G1223600	15.5454	14.1591	11.9641	10.2444	10.7327	9.5857	10.2377	9.4626	9.6448	Chr01	31523375	31526046	-	1556	protein_coding	- && sp|Q9STP8|ACBP2_ARATH Acyl-CoA-binding domain-containing protein 2 OS=Arabidopsis thaliana OX=3702 GN=ACBP2 PE=1 SV=1 && PF00887:Acyl CoA binding protein|PF12796:Ankyrin repeats (3 copies)	-	'acyl-CoA-binding protein (ACBP1/2/3)'	'Lipid metabolism.lipid trafficking.acyl-CoA-binding protein activities.acyl-CoA-binding protein (ACBP1/2/3)'
MD14G1209800	10.4386	10.4966	11.2479	8.8422	9.49485	7.16748	14.4696	13.9129	14.4308	Chr14	29574225	29579184	-	2778	protein_coding	- && sp|Q39017|DGK1_ARATH Diacylglycerol kinase 1 OS=Arabidopsis thaliana OX=3702 GN=DGK1 PE=1 SV=2 && PF00609:Diacylglycerol kinase accessory domain|PF00781:Diacylglycerol kinase catalytic domain|PF00130:Phorbol esters/diacylglycerol binding domain (C1 d	-	'diacylglycerol kinase'	'Lipid metabolism.glycerolipid metabolism.phosphatidate biosynthesis.diacylglycerol kinase'
MD01G1238800	9.76047	8.17225	11.452	13.9481	7.43953	9.27527	14.29	13.403	12.7372	Chr01	32519209	32526260	-	1007	protein_coding	- && - && -	-	'regulatory protein (CTI) of polymeric acetyl-CoA carboxylase'	'Lipid metabolism.fatty acid metabolism.acetyl-CoA carboxylation.polymeric acetyl-CoA carboxylase complex.regulatory protein (CTI)'
MD04G1078200	13.0982	12.5928	6.89087	7.77724	8.43649	10.5299	13.7704	12.9714	14.1015	Chr04	10724967	10728580	+	1554	protein_coding	- && sp|Q8L7W5|SMO11_ARATH Methylsterol monooxygenase 1-1 OS=Arabidopsis thaliana OX=3702 GN=SMO1-1 PE=1 SV=1 && PF04116:Fatty acid hydroxylase superfamily	-	'methylsterol monooxygenase SMO1 of phytosterol C4-demethylation complex'	'Lipid metabolism.phytosterol metabolism.phytosterol C4-demethylation complex.methylsterol monooxygenase component SMO1'
MD04G1105500	10.6312	8.22561	9.77937	10.9776	9.9774	11.1748	13.0931	13.7265	11.8084	Chr04	19354917	19357841	-	1095	protein_coding	- && sp|Q6NLA5|LPPG_ARATH Lipid phosphate phosphatase gamma OS=Arabidopsis thaliana OX=3702 GN=LPPG PE=1 SV=1 && -	-	'phosphatidate phosphatase (LPP-gamma)'	'Lipid metabolism.glycerolipid metabolism.diacylglycerol biosynthesis.phosphatidate phosphatase (LPP-gamma)'
MD17G1223600	9.7116	7.02155	10.881	5.05641	4.10724	5.82823	23.3442	21.1642	11.4146	Chr17	27234733	27235245	-	323	protein_coding	- && sp|Q9SAH5|PLMT_ARATH Phosphatidyl-N-methylethanolamine N-methyltransferase OS=Arabidopsis thaliana OX=3702 GN=PLMT PE=2 SV=1 && -	-	'phosphotidyl-base N-methyltransferase'	'Lipid metabolism.glycerolipid metabolism.phosphatidylcholine biosynthesis.phosphotidyl-base N-methyltransferase'
MD07G1228300	7.88981	10.0342	9.22079	18.323	12.4239	12.2475	11.7889	8.4753	7.94427	Chr07	30358599	30363082	+	1608	protein_coding	- && - && PF00364:Biotin-requiring enzyme	C3H	'regulatory subunit of polymeric acetyl-CoA carboxylase complex'	'Lipid metabolism.fatty acid metabolism.acetyl-CoA carboxylation.polymeric acetyl-CoA carboxylase complex.BC-BCCP-BADC subcomplex.regulatory subunit (BADC)'
MD13G1162600	15.4703	13.14	10.5162	13.3674	11.7507	10.4086	7.25734	8.10433	7.68301	Chr13	12810401	12818176	-	3812	protein_coding	- && sp|Q9LRZ5|PLDZ1_ARATH Phospholipase D zeta 1 OS=Arabidopsis thaliana OX=3702 GN=PLDZETA1 PE=1 SV=1 && PF13091:PLD-like domain|PF00614:Phospholipase D Active site motif	TALE	'phospholipase D (PLD-zeta)'	'Lipid metabolism.glycerolipid metabolism.glycerolipid degradation.phospholipase activities.phospholipase D activities.phospholipase D (PLD-zeta)'
MD16G1141900	10.4126	10.6108	9.09529	5.96126	9.21819	7.19521	18.3194	14.4883	12.0084	Chr16	10927526	10930511	-	1600	protein_coding	- && sp|Q9SAA9|CP511_ARATH Sterol 14-demethylase OS=Arabidopsis thaliana OX=3702 GN=CYP51G1 PE=1 SV=1 && PF00067:Cytochrome P450	MYB	'obtusifoliol 14-alpha demethylase'	'Lipid metabolism.phytosterol metabolism.plant sterol pathway.obtusifoliol 14-alpha demethylase'
MD11G1075900	6.20755	9.45969	7.53577	19.9007	13.9366	12.3317	6.97661	9.53183	10.2846	Chr11	6457237	6460036	-	2055	protein_coding	- && sp|Q8L7Y9|NPC1_ARATH Non-specific phospholipase C1 OS=Arabidopsis thaliana OX=3702 GN=NPC1 PE=2 SV=1 && PF04185:Phosphoesterase family	GATA	'phospholipase C (nPLC)'	'Lipid metabolism.glycerolipid metabolism.glycerolipid degradation.phospholipase activities.phospholipase C activities.phospholipase C (nPLC)'
MD01G1022300	8.72259	7.76908	9.54543	14.5707	13.4421	9.7424	9.61912	11.5173	11.2013	Chr01	8893649	8908430	+	1910	protein_coding	- && sp|B9HBA8|ACCC1_POPTR Biotin carboxylase 1, chloroplastic OS=Populus trichocarpa OX=3694 GN=POPTRDRAFT_831870 PE=2 SV=1 && PF00289:Biotin carboxylase, N-terminal domain|PF02785:Biotin carboxylase C-terminal domain|PF02786:Carbamoyl-phosphate synthase	-	'biotin carboxylase subunit of polymeric acetyl-CoA carboxylase complex'	'Lipid metabolism.fatty acid metabolism.acetyl-CoA carboxylation.polymeric acetyl-CoA carboxylase complex.BC-BCCP-BADC subcomplex.biotin carboxylase subunit (BC)'
MD13G1007700	13.6346	10.186	18.3893	6.32215	11.5878	7.78544	9.57046	10.1867	7.89695	Chr13	476773	480242	-	1953	protein_coding	- && sp|P93472|DIM_PEA Delta(24)-sterol reductase OS=Pisum sativum OX=3888 GN=DIM PE=1 SV=1 && PF01565:FAD binding domain	-	'sterol delta24 reductase'	'Lipid metabolism.phytosterol metabolism.plant sterol pathway.sterol delta24 reductase'
MD15G1228800	7.70807	9.73541	12.2767	10.1291	10.8802	6.61388	10.8497	12.1139	13.3566	Chr15	18691768	18694450	+	832	protein_coding	- && - && -	-	'regulatory protein (CTI) of polymeric acetyl-CoA carboxylase'	'Lipid metabolism.fatty acid metabolism.acetyl-CoA carboxylation.polymeric acetyl-CoA carboxylase complex.regulatory protein (CTI)'
MD02G1020400	7.10134	5.86121	5.29331	12.8031	15.1512	13.7268	8.82975	12.2714	12.478	Chr02	1450271	1453477	-	2189	protein_coding	- && sp|O82730|MGDG2_ARATH Monogalactosyldiacylglycerol synthase 2, chloroplastic OS=Arabidopsis thaliana OX=3702 GN=MGD2 PE=1 SV=1 && PF04101:Glycosyltransferase family 28 C-terminal domain|PF06925:Monogalactosyldiacylglycerol (MGDG) synthase	-	'monogalactosyldiacylglycerol synthase'	'Lipid metabolism.galactolipid and sulfolipid biosynthesis.monogalactosyldiacylglycerol synthase (MGD)'
MD17G1173300	8.91592	9.38299	11.7021	11.5755	11.0069	11.6908	8.87281	9.30717	10.4807	Chr17	17964761	17970829	-	4261	protein_coding	- && sp|Q9LNQ4|ALA4_ARATH Probable phospholipid-transporting ATPase 4 OS=Arabidopsis thaliana OX=3702 GN=ALA4 PE=3 SV=2 && PF16209:Phospholipid-translocating ATPase N-terminal|PF16212:Phospholipid-translocating P-type ATPase C-terminal|PF13246:Cation tran	MYB_related	'active component ALA of ALA-ALIS flippase complex'	'Lipid metabolism.lipid trafficking.endoplasmic reticulum-plastid lipid transfer.phospholipid transverse translocation.ALA-ALIS flippase complex.P4-type ATPase component ALA'
MD06G1006300	9.23451	8.16693	13.8929	14.9649	16.1531	11.257	6.88783	6.12766	6.21039	Chr06	679506	682991	+	1087	protein_coding	- && - && -	-	'regulatory protein (CTI) of polymeric acetyl-CoA carboxylase'	'Lipid metabolism.fatty acid metabolism.acetyl-CoA carboxylation.polymeric acetyl-CoA carboxylase complex.regulatory protein (CTI)'
MD10G1075000	7.59884	6.81145	6.65821	6.17681	7.37841	9.54388	15.0912	16.841	14.354	Chr10	10622891	10624868	-	1798	protein_coding	- && sp|Q9LN49|KCS4_ARATH 3-ketoacyl-CoA synthase 4 OS=Arabidopsis thaliana OX=3702 GN=KCS4 PE=2 SV=1 && PF08392:FAE1/Type III polyketide synthase-like protein|PF08541:3-Oxoacyl-[acyl-carrier-protein (ACP)] synthase III C terminal	-	'3-ketoacyl-CoA synthase (KCS)'	'Lipid metabolism.fatty acid metabolism.endoplasmic reticulum-localized fatty acid elongase (FAE) system.fatty acid elongation complex.condensing enzyme activities.3-ketoacyl-CoA synthase (KCS)'
MD16G1158200	10.829	12.6584	10.6254	7.29252	7.65857	6.83634	12.8921	9.96669	9.95093	Chr16	12667477	12672350	+	2150	protein_coding	- && sp|M4IS88|CCL3_HUMLU Acetate--CoA ligase CCL3 OS=Humulus lupulus OX=3486 GN=CCL3 PE=1 SV=1 && PF00501:AMP-binding enzyme|PF13193:AMP-binding enzyme C-terminal domain	C2H2	'peroxisomal acetyl-CoA synthetase (ACN/BZU)'	'Lipid metabolism.fatty acid metabolism.fatty acid degradation.glyoxylate cycle.acetate-malate shunt.peroxisomal acetyl-CoA synthetase (ACN/BZU)'
MD17G1261400	11.1367	10.7359	13.6475	8.46569	8.58875	8.01163	8.95469	10.8385	7.7739	Chr17	32220026	32224392	+	1690	protein_coding	- && - && -	-	'associated factor (LDIP)'	'Lipid metabolism.lipid droplet-associated activities.associated factor (LDIP)'
MD15G1327100	7.21883	6.78821	7.24587	8.5416	8.48709	10.7695	11.2739	13.9995	13.496	Chr15	35353895	35359436	+	2501	protein_coding	- && sp|O65201|ACOX2_ARATH Acyl-coenzyme A oxidase 2, peroxisomal OS=Arabidopsis thaliana OX=3702 GN=ACX2 PE=1 SV=2 && PF02770:Acyl-CoA dehydrogenase, middle domain|PF01756:Acyl-CoA oxidase|PF00441:Acyl-CoA dehydrogenase, C-terminal domain	-	'acyl CoA oxidase (ACX)'	'Lipid metabolism.fatty acid metabolism.fatty acid degradation.core beta-oxidation.acyl CoA oxidase (ACX)'
MD05G1205500	15.6387	15.3634	14.49	11.5752	12.683	10.4754	2.53823	1.89918	2.74701	Chr05	33468407	33470349	-	1569	protein_coding	- && sp|Q941F1|PLA15_ARATH Phospholipase A1-Igamma1, chloroplastic OS=Arabidopsis thaliana OX=3702 GN=DALL4 PE=1 SV=2 && PF01764:Lipase (class 3)	Trihelix	'phospholipase A1 (PC-PLA1)'	'Lipid metabolism.glycerolipid metabolism.glycerolipid degradation.phospholipase activities.phospholipase A1 activities.phospholipase A1 (PC-PLA1)'
MD12G1040400	9.73355	7.64957	11.6726	13.7152	9.41657	11.3177	8.17854	7.26526	7.82832	Chr12	4379708	4385568	+	3058	protein_coding	- && sp|Q6DW74|DGDG1_LOTJA Digalactosyldiacylglycerol synthase 1, chloroplastic OS=Lotus japonicus OX=34305 GN=DGD1 PE=2 SV=1 && PF00534:Glycosyl transferases group 1	-	'digalactosyldiacylglycerol synthase'	'Lipid metabolism.galactolipid and sulfolipid biosynthesis.digalactosyldiacylglycerol synthase (DGD)'
MD05G1040900	6.49594	8.46003	6.67604	9.08547	8.15814	7.60351	14.5685	12.6446	12.5768	Chr05	6919253	6923534	+	2114	protein_coding	- && sp|Q9C8P0|ODP25_ARATH Dihydrolipoyllysine-residue acetyltransferase component 5 of pyruvate dehydrogenase complex, chloroplastic OS=Arabidopsis thaliana OX=3702 GN=EMB3003 PE=2 SV=1 && PF00198:2-oxoacid dehydrogenases acyltransferase (catalytic domai	NAC	'dihydrolipoamide acetyltransferase component E2 of plastidial pyruvate dehydrogenase complex'	'Lipid metabolism.fatty acid metabolism.acetyl-CoA generation.plastidial pyruvate dehydrogenase complex.dihydrolipoamide acetyltransferase component E2'
MD13G1188800	9.68663	8.64622	9.7766	12.9068	10.6428	8.70029	9.64916	7.43	8.72811	Chr13	16116000	16125178	+	2713	protein_coding	- && sp|Q8LPS1|LACS6_ARATH Long chain acyl-CoA synthetase 6, peroxisomal OS=Arabidopsis thaliana OX=3702 GN=LACS6 PE=1 SV=1 && PF00501:AMP-binding enzyme|PF13193:AMP-binding enzyme C-terminal domain	FAR1	'peroxisomal long-chain acyl-CoA synthetase'	'Lipid metabolism.fatty acid metabolism.fatty acid degradation.peroxisomal long-chain acyl-CoA synthetase (LACS6/7)'
MD05G1278200	16.9233	18.2702	12.3091	12.0839	8.97156	10.4631	1.7734	1.91382	3.13505	Chr05	41267524	41269080	-	1557	protein_coding	- && sp|Q941F1|PLA15_ARATH Phospholipase A1-Igamma1, chloroplastic OS=Arabidopsis thaliana OX=3702 GN=DALL4 PE=1 SV=2 && PF01764:Lipase (class 3)	Trihelix	'phospholipase A1 (PC-PLA1)'	'Lipid metabolism.glycerolipid metabolism.glycerolipid degradation.phospholipase activities.phospholipase A1 activities.phospholipase A1 (PC-PLA1)'
MD02G1068600	9.3376	9.91574	6.76859	12.6404	11.5423	12.0899	7.45866	9.06989	6.93184	Chr02	5565393	5568995	+	2150	protein_coding	- && sp|Q9ZQP1|TPMT1_ARATH Phosphatidylglycerophosphate phosphatase PTPMT1 OS=Arabidopsis thaliana OX=3702 GN=PTPMT1 PE=1 SV=2 && PF00782:Dual specificity phosphatase, catalytic domain	bHLH	'phosphatidylglycerophosphate phosphatase (PTPMT)'	'Lipid metabolism.glycerolipid metabolism.phosphatidylglycerol biosynthesis.phosphatidylglycerophosphate phosphatase (PTPMT)'
MD16G1189300	11.6448	9.15365	13.993	8.32327	8.95119	7.35751	9.38137	7.77575	7.31555	Chr16	16486044	16495450	+	2598	protein_coding	- && sp|Q8LPS1|LACS6_ARATH Long chain acyl-CoA synthetase 6, peroxisomal OS=Arabidopsis thaliana OX=3702 GN=LACS6 PE=1 SV=1 && PF00501:AMP-binding enzyme	FAR1	'peroxisomal long-chain acyl-CoA synthetase'	'Lipid metabolism.fatty acid metabolism.fatty acid degradation.peroxisomal long-chain acyl-CoA synthetase (LACS6/7)'
MD09G1176700	0.190458	0.354092	0.600163	37.1268	28.1447	17.4088	0	0	0	Chr09	15110403	15111975	-	366	protein_coding	- && sp|P93092|ACP1_CASGL Acyl carrier protein 1, chloroplastic OS=Casuarina glauca OX=3522 GN=ACP1 PE=2 SV=1 && PF00550:Phosphopantetheine attachment site	CPP	'acyl carrier protein (ptACP)'	'Lipid metabolism.fatty acid metabolism.plastidial fatty acid synthase (ptFAS) system.acyl carrier protein (ptACP)'
MD11G1017400	9.01359	6.73235	3.96901	7.15629	5.94866	7.56344	16.0708	14.0543	13.136	Chr11	1397227	1401028	+	1771	protein_coding	- && sp|Q9SLA8|FABI_ARATH Enoyl-[acyl-carrier-protein] reductase [NADH], chloroplastic OS=Arabidopsis thaliana OX=3702 GN=MOD1 PE=1 SV=1 && PF13561:Enoyl-(Acyl carrier protein) reductase	C3H	'enoyl-ACP reductase'	'Lipid metabolism.fatty acid metabolism.plastidial fatty acid synthase (ptFAS) system.enoyl-ACP reductase (ER)'
MD12G1059500	7.58442	5.76845	8.58216	7.81878	9.49418	6.8036	14.4961	12.0496	10.6322	Chr12	6925201	6928074	-	1011	protein_coding	- && sp|Q6Z0I4|FABI1_ORYSJ Enoyl-[acyl-carrier-protein] reductase [NADH] 1, chloroplastic OS=Oryza sativa subsp. japonica OX=39947 GN=Os08g0327400 PE=2 SV=1 && PF13561:Enoyl-(Acyl carrier protein) reductase	C3H	'enoyl-ACP reductase'	'Lipid metabolism.fatty acid metabolism.plastidial fatty acid synthase (ptFAS) system.enoyl-ACP reductase (ER)'
MD07G1066800	8.95369	9.36525	11.2514	9.72838	9.06201	8.84643	8.33981	8.37428	8.52459	Chr07	6293610	6307839	+	4788	protein_coding	- && sp|Q94FB9|AB1D_ARATH ABC transporter D family member 1 OS=Arabidopsis thaliana OX=3702 GN=ABCD1 PE=1 SV=1 && PF06472:ABC transporter transmembrane region 2|PF00005:ABC transporter	HSF	'peroxisomal fatty acid transporter (PXA1)'	'Lipid metabolism.fatty acid metabolism.fatty acid transport.peroxisomal fatty acid transporter (PXA1)'
MD12G1059400	2.73149	4.57045	13.6857	8.70369	8.80675	7.14967	13.8992	12.2946	10.0113	Chr12	6923816	6925136	-	638	protein_coding	- && sp|P80030|FABI_BRANA Enoyl-[acyl-carrier-protein] reductase [NADH], chloroplastic OS=Brassica napus OX=3708 PE=1 SV=2 && PF13561:Enoyl-(Acyl carrier protein) reductase	C3H	'enoyl-ACP reductase'	'Lipid metabolism.fatty acid metabolism.plastidial fatty acid synthase (ptFAS) system.enoyl-ACP reductase (ER)'
MD12G1230700	3.89764	5.01669	7.55819	7.30559	5.53815	10.5882	12.9038	16.7744	12.1725	Chr12	30537502	30538687	+	465	protein_coding	- && sp|P93092|ACP1_CASGL Acyl carrier protein 1, chloroplastic OS=Casuarina glauca OX=3522 GN=ACP1 PE=2 SV=1 && -	ERF	'acyl carrier protein (ptACP)'	'Lipid metabolism.fatty acid metabolism.plastidial fatty acid synthase (ptFAS) system.acyl carrier protein (ptACP)'
MD10G1046900	6.8196	7.8071	7.59547	8.28023	8.57473	8.79323	11.4132	11.3829	10.9363	Chr10	6274788	6278780	+	2075	protein_coding	- && sp|Q9C8P0|ODP25_ARATH Dihydrolipoyllysine-residue acetyltransferase component 5 of pyruvate dehydrogenase complex, chloroplastic OS=Arabidopsis thaliana OX=3702 GN=EMB3003 PE=2 SV=1 && PF00364:Biotin-requiring enzyme|PF02817:e3 binding domain|PF00198	NAC	'dihydrolipoamide acetyltransferase component E2 of plastidial pyruvate dehydrogenase complex'	'Lipid metabolism.fatty acid metabolism.acetyl-CoA generation.plastidial pyruvate dehydrogenase complex.dihydrolipoamide acetyltransferase component E2'
MD02G1123100	11.9925	11.8926	9.55271	8.75778	8.16991	8.82814	7.88107	7.76271	6.23207	Chr02	10008280	10013911	-	3133	protein_coding	- && sp|Q9C5Y0|PLDD1_ARATH Phospholipase D delta OS=Arabidopsis thaliana OX=3702 GN=PLDDELTA PE=1 SV=2 && PF12357:Phospholipase D C terminal|PF00168:C2 domain|PF13091:PLD-like domain	NAC	'phospholipase D (PLD-delta)'	'Lipid metabolism.glycerolipid metabolism.glycerolipid degradation.phospholipase activities.phospholipase D activities.phospholipase D (PLD-delta)'
MD03G1071800	12.8708	13.7772	14.4969	6.18065	8.77228	8.76515	4.94265	4.68076	6.52407	Chr03	5842203	5846074	-	1966	protein_coding	- && sp|Q8L7Y9|NPC1_ARATH Non-specific phospholipase C1 OS=Arabidopsis thaliana OX=3702 GN=NPC1 PE=2 SV=1 && PF04185:Phosphoesterase family	NF-YC	'phospholipase C (nPLC)'	'Lipid metabolism.glycerolipid metabolism.glycerolipid degradation.phospholipase activities.phospholipase C activities.phospholipase C (nPLC)'
MD17G1286800	6.5338	5.72551	5.96688	5.26531	5.49757	6.22463	16.9285	13.2117	15.656	Chr17	34645347	34648835	-	1675	protein_coding	- && sp|Q8L8W0|ALIS5_ARATH ALA-interacting subunit 5 OS=Arabidopsis thaliana OX=3702 GN=ALIS5 PE=1 SV=1 && PF03381:LEM3 (ligand-effect modulator 3) family / CDC50 family	-	'regulatory component ALIS of ALA-ALIS flippase complex'	'Lipid metabolism.lipid trafficking.endoplasmic reticulum-plastid lipid transfer.phospholipid transverse translocation.ALA-ALIS flippase complex.regulatory component ALIS'
MD05G1286700	6.07102	6.25125	7.87302	5.86471	6.34338	7.5024	12.5931	12.6041	14.3331	Chr05	41941640	41945023	-	2239	protein_coding	- && sp|P52410|KASC1_ARATH 3-oxoacyl-[acyl-carrier-protein] synthase I, chloroplastic OS=Arabidopsis thaliana OX=3702 GN=KAS1 PE=1 SV=2 && PF02801:Beta-ketoacyl synthase, C-terminal domain|PF00109:Beta-ketoacyl synthase, N-terminal domain	ARF	'ketoacyl-ACP synthase I'	'Lipid metabolism.fatty acid metabolism.plastidial fatty acid synthase (ptFAS) system.ketoacyl-ACP synthase (ptKAS) activities.ketoacyl-ACP synthase I'
MD01G1133600	8.09183	10.7737	6.47425	6.59608	7.12435	6.52254	11.4611	11.7103	10.1408	Chr01	24346584	24349886	+	1654	protein_coding	- && sp|Q9M2U2|TECR_ARATH Very-long-chain enoyl-CoA reductase OS=Arabidopsis thaliana OX=3702 GN=ECR PE=1 SV=1 && PF02544:3-oxo-5-alpha-steroid 4-dehydrogenase	FAR1	'enoyl-CoA reductase (ECR)'	'Lipid metabolism.fatty acid metabolism.endoplasmic reticulum-localized fatty acid elongase (FAE) system.fatty acid elongation complex.enoyl-CoA reductase (ECR)'
MD00G1083900	8.76047	11.2192	10.1003	11.5929	8.08156	7.30294	6.95968	7.27984	7.36633	Chr00	16676336	16681441	-	1854	protein_coding	- && sp|Q8GWG0|GPAT9_ARATH Glycerol-3-phosphate acyltransferase 9 OS=Arabidopsis thaliana OX=3702 GN=GPAT9 PE=1 SV=1 && PF01553:Acyltransferase	bHLH	'glycerol-3-phosphate acyltransferase (GPAT9)'	'Lipid metabolism.glycerolipid metabolism.phosphatidate biosynthesis.endoplasmic reticulum phosphatidate biosynthesis.glycerol-3-phosphate acyltransferase (GPAT9)'
MD05G1274400	14.364	12.7634	13.0908	8.90848	8.82849	10.0928	4.12998	3.58534	2.62265	Chr05	40903586	40906140	-	990	protein_coding	- && sp|O64587|ACD11_ARATH Accelerated cell death 11 OS=Arabidopsis thaliana OX=3702 GN=ACD11 PE=1 SV=1 && PF08718:Glycolipid transfer protein (GLTP)	-	'sphingosine transfer protein'	'Lipid metabolism.sphingolipid metabolism.sphingolipid transport.sphingosine transfer protein (ACD11)'
MD11G1072500	8.17953	10.2225	8.09047	7.06948	7.32556	6.51358	9.83072	11.4266	9.41076	Chr11	6158960	6160070	+	767	protein_coding	- && sp|P48624|FAD3E_BRANA Acyl-lipid omega-3 desaturase (cytochrome b5), endoplasmic reticulum OS=Brassica napus OX=3708 GN=FAD3 PE=1 SV=1 && PF00487:Fatty acid desaturase	-	'delta-12/delta-15 fatty acid desaturase'	'Lipid metabolism.fatty acid metabolism.fatty acid desaturation.methyl-end desaturation.delta-12/delta-15 fatty acid desaturase (FAD2/3/6-8)'
MD02G1173000	12.208	10.1567	11.8774	12.1848	11.1385	9.19323	3.39429	3.18488	3.36489	Chr02	15165276	15168309	-	1142	protein_coding	- && sp|A0A1S3ZP85|OBL1_TOBAC Triacylglycerol lipase OBL1 OS=Nicotiana tabacum OX=4097 GN=OBL1 PE=1 SV=1 && PF01764:Lipase (class 3)	bHLH	'lipase (OBL)'	'Lipid metabolism.glycerolipid metabolism.glycerolipid degradation.triacylglycerol lipase activities.diacyl-/triacylglycerol lipase activities.lipase (OBL)'
MD00G1191600	8.82291	10.1424	5.6772	5.04957	4.75011	9.0943	12.3643	12.1089	7.97741	Chr00	46484170	46485204	+	1035	protein_coding	- && sp|Q9SJI7|PLA20_ARATH Phospholipase A1-IIdelta OS=Arabidopsis thaliana OX=3702 GN=At2g42690 PE=1 SV=1 && PF01764:Lipase (class 3)	Trihelix	'phospholipase A1 (PC-PLA1)'	'Lipid metabolism.glycerolipid metabolism.glycerolipid degradation.phospholipase activities.phospholipase A1 activities.phospholipase A1 (PC-PLA1)'
MD09G1220700	9.23978	6.25157	7.8779	8.49494	8.83815	6.9246	10.2458	10.2567	7.4059	Chr09	25235152	25239371	-	1192	protein_coding	- && - && PF00364:Biotin-requiring enzyme	C3H	'regulatory subunit of polymeric acetyl-CoA carboxylase complex'	'Lipid metabolism.fatty acid metabolism.acetyl-CoA carboxylation.polymeric acetyl-CoA carboxylase complex.BC-BCCP-BADC subcomplex.regulatory subunit (BADC)'
MD16G1157500	6.79293	7.72383	6.33899	7.92361	7.76785	8.38815	11.2373	9.91513	8.9045	Chr16	12603867	12608711	+	2391	protein_coding	- && sp|F4JLP5|PLPD2_ARATH Dihydrolipoyl dehydrogenase 2, chloroplastic OS=Arabidopsis thaliana OX=3702 GN=LPD2 PE=2 SV=2 && PF07992:Pyridine nucleotide-disulphide oxidoreductase|PF02852:Pyridine nucleotide-disulphide oxidoreductase, dimerisation domain	-	'dihydrolipoamide dehydrogenase component E3 of plastidial pyruvate dehydrogenase complex'	'Lipid metabolism.fatty acid metabolism.acetyl-CoA generation.plastidial pyruvate dehydrogenase complex.dihydrolipoamide dehydrogenase component E3'
MD09G1256800	9.29437	12.0086	9.30363	10.0291	7.15941	8.59113	7.82694	6.56642	4.00182	Chr09	32853091	32859428	+	1635	protein_coding	- && sp|Q8LFD1|LPP3_ARATH Putative lipid phosphate phosphatase 3, chloroplastic OS=Arabidopsis thaliana OX=3702 GN=LPP3 PE=2 SV=1 && PF01569:PAP2 superfamily	-	'phosphatidate phosphatase (LPP-alpha)'	'Lipid metabolism.glycerolipid metabolism.diacylglycerol biosynthesis.phosphatidate phosphatase (LPP-alpha)'
MD03G1214200	8.48251	9.36851	12.7694	6.06063	5.54725	8.1128	7.74105	7.07469	9.44722	Chr03	29388108	29388937	-	830	protein_coding	- && sp|Q9SQR4|ADRC3_ARATH NADPH-dependent aldehyde reductase-like protein, chloroplastic OS=Arabidopsis thaliana OX=3702 GN=At3g03980 PE=3 SV=1 && PF13561:Enoyl-(Acyl carrier protein) reductase	MIKC_MADS	'sterone ketoreductase of phytosterol C4-demethylation complex'	'Lipid metabolism.phytosterol metabolism.phytosterol C4-demethylation complex.sterone ketoreductase component SKR'
MD04G1045100	7.66356	7.00991	7.19642	7.06724	8.64796	7.1322	10.1576	10.4638	9.13429	Chr04	5256287	5262934	-	2274	protein_coding	- && sp|A9X4U2|HSDD3_ARATH 3beta-hydroxysteroid-dehydrogenase/decarboxylase isoform 3 OS=Arabidopsis thaliana OX=3702 GN=3BETAHSD/D3 PE=2 SV=2 && PF02453:Reticulon|PF01073:3-beta hydroxysteroid dehydrogenase/isomerase family	G2-like	'3-beta hydroxysteroid dehydrogenase of phytosterol C4-demethylation complex'	'Lipid metabolism.phytosterol metabolism.phytosterol C4-demethylation complex.3-beta hydroxysteroid dehydrogenase component CSD'
MD07G1197900	8.71347	10.3315	6.79432	7.33283	7.5151	7.66528	7.07771	9.08276	9.7697	Chr07	27637280	27641708	+	1568	protein_coding	- && sp|Q9M2U2|TECR_ARATH Very-long-chain enoyl-CoA reductase OS=Arabidopsis thaliana OX=3702 GN=ECR PE=1 SV=1 && PF02544:3-oxo-5-alpha-steroid 4-dehydrogenase	FAR1	'enoyl-CoA reductase (ECR)'	'Lipid metabolism.fatty acid metabolism.endoplasmic reticulum-localized fatty acid elongase (FAE) system.fatty acid elongation complex.enoyl-CoA reductase (ECR)'
MD16G1005800	6.45978	7.30444	11.3931	7.40936	7.87931	8.36208	8.66635	8.00048	8.36744	Chr16	458715	460436	+	1446	protein_coding	- && sp|Q9LRB0|LCBK1_ARATH Sphingoid long-chain bases kinase 1 OS=Arabidopsis thaliana OX=3702 GN=LCBK1 PE=1 SV=1 && -	-	'sphingoid long-chain base kinase (LCBK1)'	'Lipid metabolism.sphingolipid metabolism.sphingolipid phosphorylation.long-chain base phosphate metabolism.sphingoid long-chain base kinase (LCBK1)'
MD13G1203100	7.46302	6.67916	7.31782	4.24117	5.99947	6.51476	9.43458	13.0015	12.8342	Chr13	18259785	18262807	-	1756	protein_coding	- && sp|Q9FG87|KCS20_ARATH 3-ketoacyl-CoA synthase 20 OS=Arabidopsis thaliana OX=3702 GN=KCS20 PE=2 SV=1 && PF08392:FAE1/Type III polyketide synthase-like protein|PF08541:3-Oxoacyl-[acyl-carrier-protein (ACP)] synthase III C terminal	-	'3-ketoacyl-CoA synthase (KCS)'	'Lipid metabolism.fatty acid metabolism.endoplasmic reticulum-localized fatty acid elongase (FAE) system.fatty acid elongation complex.condensing enzyme activities.3-ketoacyl-CoA synthase (KCS)'
MD13G1059800	5.49917	3.02395	5.1254	5.95218	5.54934	4.82697	15.1039	13.2436	14.4823	Chr13	4196201	4198214	+	900	protein_coding	- && sp|Q9FDW8|CYB5A_ARATH Cytochrome b5 isoform A OS=Arabidopsis thaliana OX=3702 GN=CB5-A PE=1 SV=1 && PF00173:Cytochrome b5-like Heme/Steroid binding domain	-	'cytochrome electron shuttle hemoprotein (Cyt-b5)'	'Lipid metabolism.fatty acid metabolism.fatty acid desaturation.electron supply.cytochrome electron shuttle hemoprotein (Cyt-b5)'
MD12G1216500	5.22329	4.85547	4.13639	5.07458	5.66377	5.36856	14.6863	16.1943	11.5713	Chr12	29411743	29417583	-	2549	protein_coding	- && sp|Q9MA55|ACBP4_ARATH Acyl-CoA-binding domain-containing protein 4 OS=Arabidopsis thaliana OX=3702 GN=ACBP4 PE=1 SV=1 && PF13418:Galactose oxidase, central domain|PF00887:Acyl CoA binding protein|PF01344:Kelch motif|PF13415:Galactose oxidase, central	NF-YA	'acyl-CoA-binding protein (ACBP4/5)'	'Lipid metabolism.lipid trafficking.acyl-CoA-binding protein activities.acyl-CoA-binding protein (ACBP4/5)'
MD02G1127500	7.59713	7.2124	7.513	7.15777	6.243	6.63184	10.6507	11.6347	8.00751	Chr02	10320629	10323181	-	1725	protein_coding	- && sp|Q42561|FATA1_ARATH Oleoyl-acyl carrier protein thioesterase 1, chloroplastic OS=Arabidopsis thaliana OX=3702 GN=FATA PE=1 SV=1 && PF01643:Acyl-ACP thioesterase	-	'oleoyl-ACP thioesterase (FATA)'	'Lipid metabolism.fatty acid metabolism.plastidial fatty acid synthase (ptFAS) system.termination of fatty acid chains.oleoyl-ACP thioesterase (FATA)'
MD08G1105100	7.43549	12.045	10.2939	14.9616	8.44642	10.2218	3.04022	2.30274	3.33971	Chr08	8932148	8934369	+	1275	protein_coding	- && sp|O48723|PLP2_ARATH Patatin-like protein 2 OS=Arabidopsis thaliana OX=3702 GN=PLP2 PE=1 SV=1 && PF01734:Patatin-like phospholipase	-	'phospholipase A2 (pPLA2-II)'	'Lipid metabolism.glycerolipid metabolism.glycerolipid degradation.phospholipase activities.phospholipase A2 activities.phospholipase A2 (pPLA2-II)'
MD06G1017000	6.46961	11.7739	8.03984	5.63621	4.89647	7.09849	6.80232	10.3108	10.9287	Chr06	2080562	2083589	+	765	protein_coding	- && sp|O04066|ACBP_RICCO Acyl-CoA-binding protein OS=Ricinus communis OX=3988 PE=3 SV=1 && -	MYB_related	'acyl-CoA-binding protein (ACBP6)'	'Lipid metabolism.lipid trafficking.acyl-CoA-binding protein activities.acyl-CoA-binding protein (ACBP6)'
MD02G1086400	7.35963	7.35083	8.82011	6.45706	6.92434	6.74981	10.278	8.59682	9.07921	Chr02	6769184	6773675	-	2671	protein_coding	- && sp|Q9FNA9|PDAT1_ARATH Phospholipid:diacylglycerol acyltransferase 1 OS=Arabidopsis thaliana OX=3702 GN=PDAT1 PE=2 SV=1 && PF02450:Lecithin:cholesterol acyltransferase	NF-YA	'phospholipid:diacylglycerol acyltransferase (PDAT)'	'Lipid metabolism.glycerolipid metabolism.triacylglycerol biosynthesis.phospholipid:diacylglycerol acyltransferase activities.phospholipid:diacylglycerol acyltransferase (PDAT)'
MD15G1085900	9.53713	9.24163	3.18743	17.7677	11.3239	15.1894	1.14477	2.43449	0.947285	Chr15	5949327	5951544	-	1206	protein_coding	- && sp|O48723|PLP2_ARATH Patatin-like protein 2 OS=Arabidopsis thaliana OX=3702 GN=PLP2 PE=1 SV=1 && PF01734:Patatin-like phospholipase	-	'phospholipase A2 (pPLA2-II)'	'Lipid metabolism.glycerolipid metabolism.glycerolipid degradation.phospholipase activities.phospholipase A2 activities.phospholipase A2 (pPLA2-II)'
MD07G1234300	9.80846	10.6269	10.0184	8.14629	8.86016	10.5744	4.81788	4.1886	3.72897	Chr07	30768029	30771317	+	2061	protein_coding	- && sp|Q949Q0|GPDA2_ARATH Glycerol-3-phosphate dehydrogenase [NAD(+)] 2, chloroplastic OS=Arabidopsis thaliana OX=3702 GN=GLY1 PE=1 SV=1 && PF07479:NAD-dependent glycerol-3-phosphate dehydrogenase C-terminus|PF01210:NAD-dependent glycerol-3-phosphate deh	-	'dihydroxyacetone phosphate reductase (SFD1)'	'Lipid metabolism.glycerolipid metabolism.phosphatidate biosynthesis.plastidial phosphatidate biosynthesis.dihydroxyacetone phosphate reductase (SFD1)'
MD11G1072300	6.27998	9.92415	3.85889	8.00425	9.28014	9.39303	8.70645	7.50086	7.48518	Chr11	6157432	6158405	+	555	protein_coding	- && sp|P48624|FAD3E_BRANA Acyl-lipid omega-3 desaturase (cytochrome b5), endoplasmic reticulum OS=Brassica napus OX=3708 GN=FAD3 PE=1 SV=1 && PF00487:Fatty acid desaturase|PF11960:Domain of unknown function (DUF3474)	HSF	'delta-12/delta-15 fatty acid desaturase'	'Lipid metabolism.fatty acid metabolism.fatty acid desaturation.methyl-end desaturation.delta-12/delta-15 fatty acid desaturase (FAD2/3/6-8)'
MD03G1024000	9.15653	6.26023	5.81726	8.19379	8.13442	7.91542	7.60497	8.68989	8.18533	Chr03	1970958	1973956	+	1180	protein_coding	- && - && PF04707:PRELI-like family	AP2	'component UPS2 of UPS2-Mdm35 phospholipid transfer complex'	'Lipid metabolism.glycerolipid metabolism.phosphatidylethanolamine biosynthesis.mitochondrial phosphatidylserine decarboxylation pathway.phosphatidylserine-transfer-dependent route.UPS2-Mdm35 phospholipid transfer complex.component UPS2'
MD13G1140500	8.51359	8.67735	7.21759	6.48023	6.09593	9.38162	7.11069	8.50336	7.95184	Chr13	10838444	10840936	-	1613	protein_coding	- && sp|Q9M903|TGD4_ARATH Protein TRIGALACTOSYLDIACYLGLYCEROL 4, chloroplastic OS=Arabidopsis thaliana OX=3702 GN=TGD4 PE=1 SV=1 && -	-	'lipid trafficking cofactor (TGD4)'	'Lipid metabolism.lipid trafficking.endoplasmic reticulum-plastid lipid transfer.lipid trafficking cofactor (TGD4)'
MD05G1179300	9.05983	6.71431	9.83515	5.19363	6.09941	7.98747	8.41912	8.84637	7.76955	Chr05	30699285	30704850	+	2239	protein_coding	- && sp|Q9M8Z7|U80A2_ARATH Sterol 3-beta-glucosyltransferase UGT80A2 OS=Arabidopsis thaliana OX=3702 GN=UGT80A2 PE=1 SV=1 && PF03033:Glycosyltransferase family 28 N-terminal domain	bHLH	'UDP-glucose:sterol glucosyltransferase'	'Lipid metabolism.phytosterol metabolism.phytosterol glycosylation.UDP-glucose:sterol glucosyltransferase'
MD15G1227200	5.79412	7.37481	5.75834	6.26555	6.4366	7.08306	9.57425	9.86249	11.7204	Chr15	18459271	18462848	+	1564	protein_coding	- && sp|K7K424|DAT2D_SOYBN Diacylglycerol O-acyltransferase 2D OS=Glycine max OX=3847 GN=DGAT2D PE=1 SV=1 && PF03982:Diacylglycerol acyltransferase	-	'acyl-CoA:diacylglycerol acyltransferase (DGAT2)'	'Lipid metabolism.glycerolipid metabolism.triacylglycerol biosynthesis.acyl-CoA:diacylglycerol acyltransferase activities.acyl-CoA:diacylglycerol acyltransferase (DGAT2)'
MD13G1043400	7.51395	6.05912	3.97004	8.00349	7.26324	7.58524	11.0797	9.10563	9.03689	Chr13	3037251	3040591	-	2310	protein_coding	- && sp|Q9SQI8|ODP24_ARATH Dihydrolipoyllysine-residue acetyltransferase component 4 of pyruvate dehydrogenase complex, chloroplastic OS=Arabidopsis thaliana OX=3702 GN=LTA2 PE=2 SV=1 && PF00198:2-oxoacid dehydrogenases acyltransferase (catalytic domain)|	MYB_related	'dihydrolipoamide acetyltransferase component E2 of plastidial pyruvate dehydrogenase complex'	'Lipid metabolism.fatty acid metabolism.acetyl-CoA generation.plastidial pyruvate dehydrogenase complex.dihydrolipoamide acetyltransferase component E2'
MD04G1018900	6.83954	7.41363	8.15175	8.04193	10.2279	7.70708	6.49809	6.28278	7.48281	Chr04	2173388	2182982	-	2762	protein_coding	- && sp|Q9LK39|AAE16_ARATH Probable acyl-activating enzyme 16, chloroplastic OS=Arabidopsis thaliana OX=3702 GN=AAE16 PE=2 SV=1 && PF00501:AMP-binding enzyme	C2H2	'medium-chain acyl-ACP synthetase'	'Lipid metabolism.fatty acid metabolism.plastidial fatty acid synthase (ptFAS) system.elongation of exogenous fatty acid chains.medium-chain acyl-ACP synthetase'
MD15G1284700	6.65296	7.20863	5.74187	11.1992	11.5277	9.37518	3.19567	6.57978	6.6923	Chr15	25858508	25862475	-	1645	protein_coding	- && sp|A0A1S3ZP85|OBL1_TOBAC Triacylglycerol lipase OBL1 OS=Nicotiana tabacum OX=4097 GN=OBL1 PE=1 SV=1 && PF01764:Lipase (class 3)	C2H2	'lipase (OBL)'	'Lipid metabolism.glycerolipid metabolism.glycerolipid degradation.triacylglycerol lipase activities.diacyl-/triacylglycerol lipase activities.lipase (OBL)'
MD07G1224900	10.9848	10.9771	6.90493	8.57897	9.22309	7.27374	4.89857	5.00645	4.24497	Chr07	30156830	30163128	-	3046	protein_coding	- && sp|F4IY62|UGPA3_ARATH UTP--glucose-1-phosphate uridylyltransferase 3, chloroplastic OS=Arabidopsis thaliana OX=3702 GN=UGP3 PE=1 SV=1 && -	-	'plastidial UDP-glucose pyrophosphorylase (UGP)'	'Lipid metabolism.galactolipid and sulfolipid biosynthesis.plastidial UDP-glucose pyrophosphorylase (UGP)'
MD16G1035000	7.30532	8.34579	7.31482	12.6051	7.94898	8.2971	5.33078	4.97866	5.87437	Chr16	2491021	2497554	-	2042	protein_coding	- && sp|F4HXY7|PSS1_ARATH CDP-diacylglycerol--serine O-phosphatidyltransferase 1 OS=Arabidopsis thaliana OX=3702 GN=PSS1 PE=1 SV=1 && PF03034:Phosphatidyl serine synthase	-	'base-exchange-type phosphatidylserine synthase'	'Lipid metabolism.glycerolipid metabolism.phosphatidylserine biosynthesis.base-exchange pathway.base-exchange-type phosphatidylserine synthase'
MD02G1172900	7.02785	7.46149	6.26716	7.15474	7.02897	7.59618	7.66332	9.88996	7.41455	Chr02	15139775	15144103	-	1954	protein_coding	- && sp|F4JFU8|OBL1_ARATH Triacylglycerol lipase OBL1 OS=Arabidopsis thaliana OX=3702 GN=OBL1 PE=1 SV=1 && PF01764:Lipase (class 3)	ERF	'lipase (OBL)'	'Lipid metabolism.glycerolipid metabolism.glycerolipid degradation.triacylglycerol lipase activities.diacyl-/triacylglycerol lipase activities.lipase (OBL)'
MD15G1280200	8.79301	6.2379	3.23565	9.05387	9.97326	8.35207	5.7286	7.56409	8.53264	Chr15	24924455	24926358	-	1205	protein_coding	- && sp|O48723|PLP2_ARATH Patatin-like protein 2 OS=Arabidopsis thaliana OX=3702 GN=PLP2 PE=1 SV=1 && PF01734:Patatin-like phospholipase	-	'phospholipase A2 (pPLA2-II)'	'Lipid metabolism.glycerolipid metabolism.glycerolipid degradation.phospholipase activities.phospholipase A2 activities.phospholipase A2 (pPLA2-II)'
MD11G1056800	7.29584	7.05066	4.66635	7.58221	8.04636	6.71524	8.33639	10.1492	7.37222	Chr11	4826465	4837251	-	1930	protein_coding	- && sp|P71019|FABD_BACSU Malonyl CoA-acyl carrier protein transacylase OS=Bacillus subtilis (strain 168) OX=224308 GN=fabD PE=3 SV=2 && PF00698:Acyl transferase domain	bHLH	'malonyl-CoA:ACP transacylase (MCAT)'	'Lipid metabolism.fatty acid metabolism.mitochondrial fatty acid synthase (mtFAS) system.malonyl-CoA:ACP transacylase (MCAT)'
MD02G1065600	7.90344	8.33209	9.32743	8.45699	7.83088	7.17126	6.6663	5.84405	5.05298	Chr02	5311087	5316340	-	2302	protein_coding	- && - && PF13506:Glycosyl transferase family 21	B3	'ceramide glucosyltransferase'	'Lipid metabolism.sphingolipid metabolism.complex sphingolipid biosynthesis.ceramide glucosyltransferase (GCS)'
MD16G1044200	6.12135	5.1788	4.36177	7.73504	6.54484	6.71537	9.11629	8.92847	10.9134	Chr16	3134142	3137265	-	2027	protein_coding	- && sp|Q9SQI8|ODP24_ARATH Dihydrolipoyllysine-residue acetyltransferase component 4 of pyruvate dehydrogenase complex, chloroplastic OS=Arabidopsis thaliana OX=3702 GN=LTA2 PE=2 SV=1 && PF00198:2-oxoacid dehydrogenases acyltransferase (catalytic domain)|	MYB_related	'dihydrolipoamide acetyltransferase component E2 of plastidial pyruvate dehydrogenase complex'	'Lipid metabolism.fatty acid metabolism.acetyl-CoA generation.plastidial pyruvate dehydrogenase complex.dihydrolipoamide acetyltransferase component E2'
MD02G1043300	8.12057	6.46373	10.3687	4.49179	6.25524	6.21643	9.47737	6.68162	7.15935	Chr02	3546721	3552883	-	2807	protein_coding	- && sp|Q9ZPI6|AIM1_ARATH Peroxisomal fatty acid beta-oxidation multifunctional protein AIM1 OS=Arabidopsis thaliana OX=3702 GN=AIM1 PE=1 SV=1 && PF02737:3-hydroxyacyl-CoA dehydrogenase, NAD binding domain|PF00378:Enoyl-CoA hydratase/isomerase|PF00725:3-h	MYB_related	'multifunctional enzyme (MFP)'	'Lipid metabolism.fatty acid metabolism.fatty acid degradation.core beta-oxidation.multifunctional enzyme (MFP)'
MD02G1255200	8.68724	7.86741	7.85759	7.31557	6.90639	6.23351	6.36174	6.41967	6.70078	Chr02	30709065	30723126	-	4983	protein_coding	- && sp|Q94FB9|AB1D_ARATH ABC transporter D family member 1 OS=Arabidopsis thaliana OX=3702 GN=ABCD1 PE=1 SV=1 && PF00005:ABC transporter|PF06472:ABC transporter transmembrane region 2	C3H	'peroxisomal fatty acid transporter (PXA1)'	'Lipid metabolism.fatty acid metabolism.fatty acid transport.peroxisomal fatty acid transporter (PXA1)'
MD14G1217800	7.87493	5.784	6.31867	5.55796	6.63918	5.09963	6.59118	10.6649	9.59626	Chr14	30124969	30127704	+	1434	protein_coding	- && sp|Q6NQI8|LOH3_ARATH Ceramide synthase 1 LOH3 OS=Arabidopsis thaliana OX=3702 GN=LOH3 PE=1 SV=2 && PF03798:TLC domain	ERF	'ceramide synthase'	'Lipid metabolism.sphingolipid metabolism.ceramide biosynthesis.ceramide synthase (LOH)'
MD02G1097200	7.26067	6.89771	9.26074	7.40277	5.24022	5.02771	8.73178	7.38985	6.79567	Chr02	7675438	7681328	+	2621	protein_coding	- && sp|Q9C9P4|KASC2_ARATH 3-oxoacyl-[acyl-carrier-protein] synthase II, chloroplastic OS=Arabidopsis thaliana OX=3702 GN=KAS2 PE=1 SV=1 && -	ARF	'ketoacyl-ACP synthase II'	'Lipid metabolism.fatty acid metabolism.plastidial fatty acid synthase (ptFAS) system.ketoacyl-ACP synthase (ptKAS) activities.ketoacyl-ACP synthase II'
MD07G1125900	9.32314	8.86722	7.58268	10.6387	9.76073	8.51819	2.69609	2.46916	3.53692	Chr07	17751113	17753595	+	1615	protein_coding	- && sp|Q6DW73|DGDG2_LOTJA Digalactosyldiacylglycerol synthase 2, chloroplastic OS=Lotus japonicus OX=34305 GN=DGD2 PE=2 SV=1 && PF00534:Glycosyl transferases group 1	-	'digalactosyldiacylglycerol synthase'	'Lipid metabolism.galactolipid and sulfolipid biosynthesis.digalactosyldiacylglycerol synthase (DGD)'
MD10G1318100	5.82454	6.69855	3.52962	9.34269	5.93537	9.26872	8.44704	6.90055	6.98127	Chr10	40099041	40101890	+	1867	protein_coding	- && sp|Q93YW7|CLS_ARATH Cardiolipin synthase (CMP-forming), mitochondrial OS=Arabidopsis thaliana OX=3702 GN=CLS PE=1 SV=1 && PF01066:CDP-alcohol phosphatidyltransferase	-	cardiolipin synthase'	'Lipid metabolism.glycerolipid metabolism.cardiolipin biosynthesis.cardiolipin synthase'
MD01G1124100	4.37496	4.6995	1.60839	13.576	9.57783	6.86682	5.11002	7.88408	8.98065	Chr01	23719050	23719766	-	717	protein_coding	- && sp|O04469|ECI1_ARATH Enoyl-CoA delta isomerase 1, peroxisomal OS=Arabidopsis thaliana OX=3702 GN=ECI1 PE=1 SV=1 && PF00378:Enoyl-CoA hydratase/isomerase	WRKY	'dodecenoyl-CoA isomerase'	'Lipid metabolism.fatty acid metabolism.fatty acid degradation.auxiliary degradation activities.dodecenoyl-CoA isomerase'
MD03G1107400	4.85187	6.272	8.03269	5.57729	6.74713	6.41759	9.58625	7.7443	6.77696	Chr03	9257248	9261006	+	1839	protein_coding	- && sp|Q8LCU7|MECR_ARATH Enoyl-[acyl-carrier-protein] reductase, mitochondrial OS=Arabidopsis thaliana OX=3702 GN=At3g45770 PE=1 SV=1 && PF08240:Alcohol dehydrogenase GroES-like domain|PF00107:Zinc-binding dehydrogenase	HB-other	'enoyl-ACP reductase (mtER)'	'Lipid metabolism.fatty acid metabolism.mitochondrial fatty acid synthase (mtFAS) system.enoyl-ACP reductase (mtER)'
MD01G1083300	7.92307	8.14412	9.78266	5.35482	6.5671	9.33742	5.22293	3.78344	5.27797	Chr01	18969034	18970045	+	915	protein_coding	- && sp|P34105|MAOX_POPTR NADP-dependent malic enzyme OS=Populus trichocarpa OX=3694 PE=2 SV=3 && PF03949:Malic enzyme, NAD binding domain	MYB_related	'cytosolic NADP-dependent malic enzyme'	'Lipid metabolism.fatty acid metabolism.citrate shuttle.cytosolic NADP-dependent malic enzyme'
MD15G1440400	9.51448	8.20883	8.52659	7.69005	8.11433	8.46208	3.55685	3.67221	3.58027	Chr15	54027016	54035374	+	3568	protein_coding	- && sp|Q5M868|GBA2_RAT Non-lysosomal glucosylceramidase OS=Rattus norvegicus OX=10116 GN=Gba2 PE=2 SV=2 && -	MYB	'glucosylceramidase (GCD)'	'Lipid metabolism.sphingolipid metabolism.sphingolipid homeostasis.glucosylceramidase (GCD)'
MD00G1035400	7.14256	5.71508	3.31199	6.31258	6.22479	6.62065	7.26592	8.72438	9.9681	Chr00	6184376	6191521	-	1542	protein_coding	- && sp|Q9LJK3|LOH2_ARATH Ceramide synthase LOH2 OS=Arabidopsis thaliana OX=3702 GN=LOH2 PE=1 SV=1 && PF03798:TLC domain	ERF	'ceramide synthase'	'Lipid metabolism.sphingolipid metabolism.ceramide biosynthesis.ceramide synthase (LOH)'
MD00G1162000	13.7161	15.603	4.39122	5.22396	8.41375	6.96073	2.7671	1.92922	2.2395	Chr00	36194703	36197962	-	1113	protein_coding	- && sp|Q0J0A4|LPAAT_ORYSJ Probable 1-acylglycerol-3-phosphate O-acyltransferase OS=Oryza sativa subsp. japonica OX=39947 GN=Os09g0520200 PE=3 SV=3 && PF12697:Alpha/beta hydrolase family	-	'cardiolipin deacylase'	'Lipid metabolism.glycerolipid metabolism.cardiolipin biosynthesis.cardiolipin deacylase'
MD02G1030700	8.55161	7.54817	7.41692	7.15482	10.5399	9.75108	1.50011	3.35779	4.60202	Chr02	2397005	2400284	-	2584	protein_coding	- && sp|Q41142|PLDA1_RICCO Phospholipase D alpha 1 OS=Ricinus communis OX=3988 GN=PLD1 PE=1 SV=1 && PF12357:Phospholipase D C terminal|PF00614:Phospholipase D Active site motif|PF00168:C2 domain	TCP	'phospholipase D (PLD-alpha)'	'Lipid metabolism.glycerolipid metabolism.glycerolipid degradation.phospholipase activities.phospholipase D activities.phospholipase D (PLD-alpha)'
MD00G1007100	8.81938	9.20073	4.733	8.44583	9.05408	8.68055	3.93114	4.11577	3.38539	Chr00	997734	1000324	+	1810	protein_coding	- && sp|F4I340|SEI2_ARATH Seipin-2 OS=Arabidopsis thaliana OX=3702 GN=SEI2 PE=2 SV=1 && PF06775:Putative adipose-regulatory protein (Seipin)	NAC	'lipid droplet biogenesis factor (SEIPIN)'	'Lipid metabolism.lipid droplet-associated activities.lipid droplet biogenesis factor (SEIPIN)'
MD15G1088500	6.72772	7.3023	9.14483	6.72422	5.0719	4.96835	6.13202	6.23393	6.54718	Chr15	6171404	6180995	-	3585	protein_coding	- && sp|Q8W5R2|SHGR2_ARATH Phospholipase SGR2 OS=Arabidopsis thaliana OX=3702 GN=SGR2 PE=1 SV=1 && PF02862:DDHD domain	-	'phospholipase A1 (PA-PLA1)'	'Lipid metabolism.glycerolipid metabolism.glycerolipid degradation.phospholipase activities.phospholipase A1 activities.phospholipase A1 (PA-PLA1)'
MD05G1108500	3.82599	6.76615	5.88112	5.50966	3.96978	4.07094	12.1554	10.2073	6.46498	Chr05	22281406	22283722	+	747	protein_coding	- && sp|O80594|ERG28_ARATH Ergosterol biosynthetic protein 28 OS=Arabidopsis thaliana OX=3702 GN=At1g10030 PE=2 SV=2 && PF03694:Erg28 like protein	-	'scaffold protein of phytosterol C4-demethylation complex'	'Lipid metabolism.phytosterol metabolism.phytosterol C4-demethylation complex.scaffold protein component ERG28'
MD12G1033000	4.62324	4.96527	10.7142	8.74977	5.72845	4.47575	7.41961	5.50229	5.98531	Chr12	3624845	3630094	-	1553	protein_coding	- && sp|P49243|FABH_ARATH 3-oxoacyl-[acyl-carrier-protein] synthase III, chloroplastic OS=Arabidopsis thaliana OX=3702 GN=At1g62640 PE=2 SV=2 && PF08541:3-Oxoacyl-[acyl-carrier-protein (ACP)] synthase III C terminal|PF08545:3-Oxoacyl-[acyl-carrier-protein	-	'ketoacyl-ACP synthase III'	'Lipid metabolism.fatty acid metabolism.plastidial fatty acid synthase (ptFAS) system.ketoacyl-ACP synthase (ptKAS) activities.ketoacyl-ACP synthase III'
MD06G1073000	7.51463	7.17572	3.47825	6.46712	5.53202	6.9246	7.14976	6.89296	6.94848	Chr06	18158209	18163618	-	2384	protein_coding	- && sp|F4IDU4|MBOA1_ARATH Lysophospholipid acyltransferase 1 OS=Arabidopsis thaliana OX=3702 GN=LPCAT1 PE=1 SV=1 && PF03062:MBOAT, membrane-bound O-acyltransferase family	ERF	'acyl-CoA:lysophosphatidylcholine acyltransferase'	'Lipid metabolism.glycerolipid metabolism.phosphatidylcholine biosynthesis.acyl-CoA:lysophosphatidylcholine acyltransferase'
MD12G1007000	3.21728	6.65791	4.88803	5.0253	6.47454	5.92763	9.89056	8.49932	7.19009	Chr12	788962	794551	+	1820	protein_coding	- && sp|O82567|AAPT1_ARATH Choline/ethanolaminephosphotransferase 1 OS=Arabidopsis thaliana OX=3702 GN=AAPT1 PE=1 SV=1 && PF01066:CDP-alcohol phosphatidyltransferase	G2-like	'aminoalcohol phosphotransferase'	'Lipid metabolism.glycerolipid metabolism.phosphatidylethanolamine biosynthesis.CDP-ethanolamine pathway.aminoalcohol phosphotransferase'
MD04G1175700	5.36819	5.18538	5.43876	7.17129	6.71496	7.37543	6.42876	5.95719	7.73402	Chr04	26678754	26686540	-	5311	protein_coding	- && sp|P98204|ALA1_ARATH Phospholipid-transporting ATPase 1 OS=Arabidopsis thaliana OX=3702 GN=ALA1 PE=2 SV=1 && PF16212:Phospholipid-translocating P-type ATPase C-terminal|PF13246:Cation transport ATPase (P-type)|PF16209:Phospholipid-translocating ATPas	MYB_related	'active component ALA of ALA-ALIS flippase complex'	'Lipid metabolism.lipid trafficking.endoplasmic reticulum-plastid lipid transfer.phospholipid transverse translocation.ALA-ALIS flippase complex.P4-type ATPase component ALA'
MD03G1065900	8.18351	5.95747	11.0296	6.65301	5.29817	3.37956	6.30888	4.83455	5.58212	Chr03	5257639	5260501	-	707	protein_coding	- && - && PF11779:Small subunit of serine palmitoyltransferase-like	-	'small regulatory subunit of serine C-palmitoyltransferase complex'	'Lipid metabolism.sphingolipid metabolism.ceramide biosynthesis.serine C-palmitoyltransferase activity.serine C-palmitoyltransferase complex.small regulatory subunit ssSPT'
MD01G1038800	4.64718	5.54172	6.2126	4.97115	6.41117	6.14342	7.9739	8.08546	7.1336	Chr01	13454231	13457464	-	1485	protein_coding	- && sp|Q7XSZ4|HACDA_ORYSJ Very-long-chain (3R)-3-hydroxyacyl-CoA dehydratase PASTICCINO 2A OS=Oryza sativa subsp. japonica OX=39947 GN=PAS2A PE=2 SV=2 && PF04387:Protein tyrosine phosphatase-like protein, PTPLA	bHLH	'3-hydroxyacyl-CoA dehydratase (HCD)'	'Lipid metabolism.fatty acid metabolism.endoplasmic reticulum-localized fatty acid elongase (FAE) system.fatty acid elongation complex.3-hydroxyacyl-CoA dehydratase (HCD)'
MD09G1265200	7.80078	6.20723	5.7029	5.61465	5.51922	6.80616	7.22575	7.21847	4.92785	Chr09	33940808	33943580	+	1117	protein_coding	- && - && -	-	'associated factor (LDIP)'	'Lipid metabolism.lipid droplet-associated activities.associated factor (LDIP)'
MD12G1190000	6.34332	6.45942	6.02699	4.74556	4.96014	5.75978	8.1442	7.68984	6.40649	Chr12	27232404	27239751	-	5066	protein_coding	- && sp|P98204|ALA1_ARATH Phospholipid-transporting ATPase 1 OS=Arabidopsis thaliana OX=3702 GN=ALA1 PE=2 SV=1 && PF00122:E1-E2 ATPase|PF16212:Phospholipid-translocating P-type ATPase C-terminal|PF16209:Phospholipid-translocating ATPase N-terminal|PF13246	ERF	'active component ALA of ALA-ALIS flippase complex'	'Lipid metabolism.lipid trafficking.endoplasmic reticulum-plastid lipid transfer.phospholipid transverse translocation.ALA-ALIS flippase complex.P4-type ATPase component ALA'
MD12G1250100	2.83229	4.39839	4.90875	5.90208	5.55812	5.3992	7.53854	9.76124	10.0034	Chr12	32029868	32034100	+	2092	protein_coding	- && sp|Q8GWB7|GUX6_ARATH Inositol phosphorylceramide glucuronosyltransferase 1 OS=Arabidopsis thaliana OX=3702 GN=IPUT1 PE=1 SV=1 && PF01501:Glycosyl transferase family 8	-	'inositol phosphorylceramide glucuronosyltransferase (IPUT1)'	'Lipid metabolism.sphingolipid metabolism.complex sphingolipid biosynthesis.glycosylinositol phosphorylceramide (GIPC) biosynthesis.inositol phosphorylceramide glucuronosyltransferase (IPUT1)'
MD11G1316500	6.76269	7.17725	5.00403	8.92947	8.52099	8.84439	2.73216	3.85541	4.32397	Chr11	42815375	42819011	-	2546	protein_coding	- && sp|F4HXL0|PLIP2_ARATH Phospholipase A1 PLIP2, chloroplastic OS=Arabidopsis thaliana OX=3702 GN=PLIP2 PE=1 SV=1 && PF01764:Lipase (class 3)	-	'phosphatidylglycerol lipase (PLIP1)'	'Lipid metabolism.glycerolipid metabolism.glycerolipid degradation.phospholipase activities.phospholipase A1 activities.phosphatidylglycerol lipase (PLIP1)'
MD11G1305000	4.121	6.16823	13.316	3.73121	3.9097	2.90199	6.38474	7.02538	8.42926	Chr11	41978296	41979639	+	998	protein_coding	- && sp|Q9SW70|SRP_VITRI Stress-related protein OS=Vitis riparia OX=96939 GN=SRP PE=2 SV=1 && PF05755:Rubber elongation factor protein (REF)	-	'associated factor (LDAP)'	'Lipid metabolism.lipid droplet-associated activities.associated factor (LDAP)'
MD16G1052200	3.37164	5.39991	7.87242	5.0253	4.95693	3.67086	7.82881	9.11657	8.62448	Chr16	3724520	3728151	-	1716	protein_coding	- && sp|Q6NQI8|LOH3_ARATH Ceramide synthase 1 LOH3 OS=Arabidopsis thaliana OX=3702 GN=LOH3 PE=1 SV=2 && PF03798:TLC domain	ERF	'ceramide synthase'	'Lipid metabolism.sphingolipid metabolism.ceramide biosynthesis.ceramide synthase (LOH)'
MD10G1041400	4.48841	4.34263	3.93281	4.16353	5.28112	2.99704	11.6875	11.056	7.43784	Chr10	5382980	5386477	-	1522	protein_coding	- && sp|B8B4W4|GLO19_ORYSI Very-long-chain aldehyde decarbonylase GL1-9 OS=Oryza sativa subsp. indica OX=39946 GN=GL1-9 PE=3 SV=1 && PF04116:Fatty acid hydroxylase superfamily	MYB	'sphingobase hydroxylase'	'Lipid metabolism.sphingolipid metabolism.ceramide biosynthesis.sphingobase hydroxylase (SBH/SUR2)'
MD08G1178000	5.35994	4.78849	6.50938	1.93817	2.16653	2.78858	11.9959	10.8896	8.92564	Chr08	21797770	21810908	-	7348	protein_coding	- && sp|Q38970|ACC1_ARATH Acetyl-CoA carboxylase 1 OS=Arabidopsis thaliana OX=3702 GN=ACC1 PE=1 SV=1 && PF02786:Carbamoyl-phosphate synthase L chain, ATP binding domain|PF02785:Biotin carboxylase C-terminal domain|PF01039:Carboxyl transferase domain|PF002	-	'monomeric acetyl-CoA carboxylase (ACC)'	'Lipid metabolism.fatty acid metabolism.acetyl-CoA carboxylation.monomeric acetyl-CoA carboxylase (ACC)'
MD11G1284700	11.7723	8.11523	14.7968	1.52888	1.62887	1.92346	5.40738	6.40266	3.28453	Chr11	40311288	40312941	+	1581	protein_coding	- && sp|Q93ZQ3|PLP9_ARATH Probable inactive patatin-like protein 9 OS=Arabidopsis thaliana OX=3702 GN=PLP9 PE=2 SV=1 && PF01734:Patatin-like phospholipase	bHLH	'phospholipase A2 (pPLA2-III)'	'Lipid metabolism.glycerolipid metabolism.glycerolipid degradation.phospholipase activities.phospholipase A2 activities.phospholipase A2 (pPLA2-III)'
MD01G1178000	5.16109	6.12007	4.56104	6.0461	6.96301	7.56004	5.56955	6.19773	6.45716	Chr01	27838697	27843414	-	2107	protein_coding	- && sp|Q6USK2|CERK_ARATH Ceramide kinase OS=Arabidopsis thaliana OX=3702 GN=CERK PE=1 SV=1 && PF00781:Diacylglycerol kinase catalytic domain	B3	'ceramide kinase'	'Lipid metabolism.sphingolipid metabolism.sphingolipid phosphorylation.ceramide kinase'
MD15G1086000	5.42004	9.23699	4.1117	4.37407	15.2817	15.3775	0	0	0	Chr15	5963082	5965502	-	1389	protein_coding	- && sp|O48723|PLP2_ARATH Patatin-like protein 2 OS=Arabidopsis thaliana OX=3702 GN=PLP2 PE=1 SV=1 && PF01734:Patatin-like phospholipase	-	'phospholipase A2 (pPLA2-II)'	'Lipid metabolism.glycerolipid metabolism.glycerolipid degradation.phospholipase activities.phospholipase A2 activities.phospholipase A2 (pPLA2-II)'
MD12G1082400	4.31627	6.21909	6.48487	5.37424	6.93744	8.93449	5.49551	4.86467	5.09868	Chr12	10015353	10019456	-	2261	protein_coding	- && sp|O22216|GPDHC_ARATH Glycerol-3-phosphate dehydrogenase [NAD(+)] GPDHC1, cytosolic OS=Arabidopsis thaliana OX=3702 GN=GPDHC1 PE=2 SV=1 && PF01210:NAD-dependent glycerol-3-phosphate dehydrogenase N-terminus|PF07479:NAD-dependent glycerol-3-phosphate	M-type_MADS	'NAD-dependent glycerol-3-phosphate dehydrogenase'	'Lipid metabolism.glycerolipid metabolism.phosphatidate biosynthesis.endoplasmic reticulum phosphatidate biosynthesis.NAD-dependent glycerol-3-phosphate dehydrogenase'
MD10G1228600	5.63406	5.54539	8.65933	6.98843	5.87446	4.8767	4.16551	5.31267	6.54249	Chr10	32525426	32528883	-	1262	protein_coding	- && sp|F4JJE0|CCT2_ARATH Choline-phosphate cytidylyltransferase 2 OS=Arabidopsis thaliana OX=3702 GN=CCT2 PE=1 SV=1 && PF01467:Cytidylyltransferase-like	FAR1	'CTP:phosphorylcholine cytidylyltransferase'	'Lipid metabolism.glycerolipid metabolism.phosphatidylcholine biosynthesis.CTP:phosphorylcholine cytidylyltransferase'
MD06G1207300	6.90224	5.18755	6.59442	5.32173	5.09655	6.15236	6.48831	5.66224	6.01699	Chr06	34182024	34184706	+	1424	protein_coding	- && sp|Q6NQI8|LOH3_ARATH Ceramide synthase 1 LOH3 OS=Arabidopsis thaliana OX=3702 GN=LOH3 PE=1 SV=2 && PF03798:TLC domain	ERF	'ceramide synthase'	'Lipid metabolism.sphingolipid metabolism.ceramide biosynthesis.ceramide synthase (LOH)'
MD05G1209200	4.55011	5.24482	4.41614	5.0148	6.84611	5.14205	7.54211	8.0548	6.508	Chr05	34088917	34091448	+	1915	protein_coding	- && sp|Q8L4R0|TGD1_ARATH Protein TRIGALACTOSYLDIACYLGLYCEROL 1, chloroplastic OS=Arabidopsis thaliana OX=3702 GN=TGD1 PE=1 SV=1 && PF02405:Permease MlaE	-	'permease component TGD1 of TGD lipid importer complex'	'Lipid metabolism.lipid trafficking.endoplasmic reticulum-plastid lipid transfer.TGD lipid importer complex.permease component TGD1'
[truncated: 382 more rows]
