# Supplementary material for: ABA promotes fatty acid biosynthesis and transport to boost arbuscular mycorrhizal symbiosis in apple roots
Source: Plant Commun. 2025 Jun 24;6(8):101426. doi: 10.1016/j.xplc.2025.101426 (PMC12365809; doi:10.1016/j.xplc.2025.101426)
Supplement: Supplemental Data 3. Primer sequences used in this study [file mmc4.xlsx]

## Sheet: Sheet2
Supplementary Data 3: Primer sequences used in this study.
Primer name	Sequence (5’-3’)	Vector	Purpose
MdActin-F-2	CTTCAATGTGCCTGCCATGTAT	N/A	Quantitative expression
MdActin-R-2	AATTTCCCGTTCAGCAGTAGTG	N/A
dl-MdNCED3.1-F	CCTTCCTATCAACAACCTTCAACTC	N/A
dl-MdNCED3.1-R	TGGATTGAGTCAGGAATCTTTCC	N/A
dl-MdNCED3.2-F	GCAACAGTGGCAGCTACAGGTA	N/A
dl-MdNCED3.2-R	ACAAGTTCCATTGTTGTGGCACT	N/A
dl-MdABF2-F	ATCAGGGTATGAATGGCACTTTG	N/A
dl-MdABF2-R	CTGCTTCCAATTCCATTGTGTAA	N/A
dl-MdAREB3.1-F	CGATCTATACGCTGACGTTTGAG	N/A
dl-MdAREB3.1-R	CCAAAGTCGGCTGCCTCTG	N/A
dl-MdABF2-1-F	GATAGCGAGGCAGTCGTCGAT	N/A
dl-MdABF2-1-R	CACAGTTTTCTGGCTCAGGGTC	N/A
dl-MdAREB3.2-F	CCTTGGACGAGGTACAGAATCAG	N/A
dl-MdAREB3.2-R	CTTTCCAAACCTCATCAACTGTCTT	N/A
dl-MdABF4-F	TTGAAAAATATAGGGACCGCTGA	N/A
dl-MdABF4-R	CCTCCAAAGTCATCTCTCCCAA	N/A
dl-MdABF3.1-F	GGGATGTATCAGAACGGCAAC	N/A
dl-MdABF3.1-R	ATCACCACCATTCACCACTCTC	N/A
dl-MdABF3.2-F	TCGGAATTACCAAACTATACCACAA	N/A
dl-MdABF3.2-R	CTTCCTCTTAGTCCACCCATTTC	N/A
dl-MdSTR2-F	ATAATAATTCAAGGTCATGGACTCC	N/A
dl-MdSTR2-R	CTGATGTTGATGAAGTTACGCCTCA	N/A
dl-MdSTR-1-F	GGGTTTGGATCGAAAAAGAAGCG	N/A
dl-MdSTR-1-R	AAACATGAACGTCTCGAAAACAGTC	N/A
dl-MdSTR-2-F	CTTTTCCCTATGCTGACTGTTTTCG	N/A
dl-MdSTR-2-R	AAGGTTTGTGGATGATGTCAATTCC	N/A
dl-MdWRI3-F	AAGGAGAAGAGACCCACCTGC	N/A
dl-MdWRI3-R	CGATGCTCCCCAATACTTAAGG	N/A
dl-MdKASIII-F	TCTTTGGCTGTGCCCCTAAG	N/A
dl-MdKASIII-R	CCATCATCCTCACCATCGCA	N/A
MdNCED3.1-F	ATGCCTTCCACTGCAGCAG	N/A	Gene cloning
MdNCED3.1-R	CCTGCATCTCCAAGTCCTTG	N/A
MdNCED3.2-F	ATCCATTCCAAAAGCAAACCATA	N/A
MdNCED3.3-R	CCAAAACTGCATACACAAAAAATAT	N/A
MdABF2-1800-F	ATGGGGACCAATATGAACTTCAAG	N/A
MdABF2-1800-R	AGACGAATGTCCCCTTGGAATAT	N/A
MdKASIII-F	TTCTCCATTCATCGCATGCTTC	N/A
MdKASIII-R	AGGAGGCAAGGTTTCGAGTT	N/A
MdWRI3-F	GCATAAATCCAAAACAAGCACAC	N/A
MdWRI3-R	CGTGTGATTAGGCATAATTCAAACC	N/A
MdSTR2-F	TAGACCAGAGTGGGTTCATCAAG	N/A
MdSTR2-R	CTGTGATTTCTCTCTACGTCCTCTG	N/A
PK7-F	ccctgaagttcatctgcaccac	N/A	Transgene in apple plant
PK7-R	tcctccttgaagtcgatgccct	N/A
RNAi-MdNCED3.1-F	ggggacaagtttgtacaaaaaagcaggctccCCTTCCTATCAACAACCTTCAACTC	pDONR222 pK7GWIWG2
RNAi-MdNCED3.1-R	ggggaccactttgtacaagaaagctgggtcTGGATTGAGTCAGGAATCTTTCC
RNAi-MdNCED3.2-F	ggggacaagtttgtacaaaaaagcaggctccGCAACAGTGGCAGCTACAGGTA
RNAi-MdNCED3.2-R	ggggaccactttgtacaagaaagctgggtcACAAGTTCCATTGTTGTGGCACT
RNAi-MdABF2-F	ggggacaagtttgtacaaaaaagcaggctccTTTCAGCAACTGAATCGCGG			ATAATAATTCAAGGTCATGGACTCC
RNAi-MdABF2-R	ggggaccactttgtacaagaaagctgggtcTGGCCCAATAGGCAACTGAG			AGAAGAGGCAGACAGTGAAGATGA
RNAi-MdKASIII-F	ggggacaagtttgtacaaaaaagcaggctccTTGGTCGCGAAAAACATACC
RNAi-MdKASIII-R	ggggaccactttgtacaagaaagctgggtcTCCACGTCTCGGAGTGCAAG
RNAi-MdSTR2-F	ggggacaagtttgtacaaaaaagcaggctccATAATAATTCAAGGTCATGGACTCC
RNAi-MdSTR2-R	ggggaccactttgtacaagaaagctgggtcCTGATGTTGATGAAGTTACGCCTCA
pBI121-35S-MdSTR2-F	gagaacacgggggactctagaATGGTCCATGGAATGGCCA	pBI121-GFP
pBI121-35S-MdSTR2-R	gcccttgctcaccatggtaccCGTCCTCTGGTTCTTGGACG
pBI121-35S-MdKASIII-F	gagaacacgggggactctagaATGGCCACCAATGCATCTGG
pBI121-35S-MdKASIII-R	gcccttgctcaccatggtaccACCCCATCTGAAAATGGTAGAAGC
pBI121-35S-MdABF2-1800-F	gagaacacgggggactctagaATGAACTTCAAGGGATTTGGGA
pBI121-35S-MdABF2-1800-R	gcccttgctcaccatggtaccCCACGGACCCGTCATCGT
pBI121-35S-MdNCED3.1-F	CGAGCTCGGTACCCGGGGATCCATGCCTTCCACTGCAGCAGCCA
pBI121-35S-MdNCED3.1-R	CTTGCTCACCATGGTGTCGACGGCCTGCATCTCCAAGTCCTTG
pBI121-35S-MdNCED3.2-F	gagaacacgggggactctagaATGCCTTCCACGGCAACA
pBI121-35S-MdNCED3.2-R	gcccttgctcaccatggtaccGGCCTGCTTCTTCAAGTCCTT
AD-MdWRI3-F	gccatggaggccagtgaattcATGATGGTGAAGAATGAAGAAAACC	pGADT7	YIH
AD-MdWRI3-R	cagctcgagctcgatggatccCTAAGAAAAGAAAAATATAGAGTCTGAAGCA
AD-MdABF2-F	gccatggaggccagtgaattcATGAACTTCAAGGGATTTGGGA
AD-MdABF2-R	cagctcgagctcgatggatccTCACCACGGACCCGTCATC
QDZ-MdKASI-F	CGAGGAATGAAGGAGAAGAAGAATA	pAbAi
QDZ-MdKASI-R	AGGACCAGCAATACCAGCCAT
QDZ-MdKASI-F(-1529bp)	AGACTGtgctgACGTGATAACCAGCTACACCACG
QDZ-MdKASI-R(-1529bp)	TCACGTcagcaCAGTCTAACACACTGAAGGTCTCCG
QDZ-MdKASI-F(-1242bp)	GTGTCTtgctgCAATCTCACCTGGGATCATTTTATAA
QDZ-MdKASI-R(-1242bp)	AGATTGcagcaAGACACAAATTCTACATGTATATGAAATGTG
QDZ-MdKASI-F(-1017bp)	GTTCTATTCCtgctTGACAAAGTATCATTACCAAGGGG
QDZ-MdKASI-R(-1017bp)	GTCAagcaGGAATAGAACACATTTTCAACATGAGA
QDZ-MdKASI-F(-897bp)	ACACCAtgctgGTGTCAAGGGCTCTCTGATGTCTG
QDZ-MdKASI-R(-897bp)	TGACACcagcaTGGTGTGGCAAGGTCAAACAT
QDZ-MdKASI-1-F	CGATGATTAATAATTCAAAACATGC
QDZ MdKASI-1 -R	TGTTCCAGCAATTCCAGCCA
QDZ-MdKASI-1-F(-390bp)	CCTTCATTGAATtgctgAATTCTTCTTGTAGAATATTTGAATTCTTCA
QDZ MdKASI-1 -R(-390bp)	cagcaATTCAATGAAGGAAGGACATTATTATTG
QDZ-MdKASIII-F	AGCTCACTGGTTTCGGGTTC
QDZ-MdKASIII-R	GCCAATATATGAGAACCAGAAGCA
QDZ-MdKASIII-F(-1937bp)	CAGGatgctggTAATTCTCAACTAGTCTCTTATGAGCTGAG
QDZ MdKASIII -R(-1937bp)	GAATTAccagcatCCTGTAATCACGATTCACAAGTTACA
QDZ-MdRAM2-F	AAATAGAGAAACAAGAAGGAGAGCA
QDZ-MdRAM2-R	CTCTAAGCAAAGTGCCATCCAT
QDZ-MdRAM2-F(-948bp)	TCCAatgctgggTCATCAATGACAGTCTTAAAAGCCA
QDZ-MdRAM2-R(-948bp)	TGATGAcccagcatTGGAGGGGGTGAGGGGGAG
QDZ-MdRAM2-F(-619bp)	GTTATAACtgctTAATATTTATTATAATATGACTTTACAAACTCGG
QDZ-MdRAM2-R(-619bp)	ATATTAagcaGTTATAACATAATTAAACTGATTATATTGTATCGT
QDZ-MdRAM2-F(-499bp)	GTTATAACtgctTAATATTTATTATAATATGACTTTACAAACTCGG
QDZ-MdRAM2-R(-499bp)	ATATTAagcaGTTATAACATAATTAAACTGATTATATTGTATCGT
QDZ-MdRAM2-1-F	GTACCTCTGTTTCTTCTCTGTTGCT
QDZ-MdRAM2-1-R	AAGGTCGTCGTAGTCATATTGTAAC
QDZ-MdRAM2-1-F(-712bp)	TAGGactgctgTCATTCATCTGTCATGTTATTAATCCA
QDZ-MdRAM2-1-R(-712bp)	GAATGAcagcagtCCTATTACTAATATATCAGCTCTAAGCCATC
QDZ-MdSTR2-F	GCTGTGACAGTTTTGTTTATCAATT
QDZ-MdSTR2-R	GGCCACTCCAATTTTGAAACTC
QDZ-MdSTR2-F(-290bp)	TCCAGTtgctgCAATTCGGCAGTGCCTCAACC
QDZ-MdSTR2-R(-290bp)	GAATTGcagcaACTGGAAAACCCCGTGTTGTT
QDZ-MdSTR2-F(-677bp)	caaaaaaattactAGCGTAATGCGACACTATAAGTGC
QDZ-MdSTR2-R(-677bp)	CGCTagtaatttttttgAGTAATTTCAATGCGGTTAATTTTTC
QDZ-MdWRI3-F	ACTCATTTATTGAAAGGAAGTGTGT
QDZ-MdWRI3-R	CAACTCCATCTCGATCAGAATCTTT
QDZ-MdWRI3-F(-1456bp)	AACTActgctaTATAACCAACAACATCATCTTAAATAATTTT
QDZ-MdWRI3-R(-1456bp)	GGTTATAtagcagTAGTTTCGTATTTAACCGATTACGGA
QDZ-MdWRI3-F(-533bp)	CATAAAAGtgctgCATGTATATGTAGATTAAATCAATTGATCACA
QDZ-MdWRI3-R(-533bp)	CATGcagcaCTTTTATGAACTGACTTTATTCACAGCT
AbAi-QDZ-MdKASI-F	cttgaattcgagctcggtaccCAGATTCCAGAGCCCTCTGGC
AbAi-QDZ-MdKASI-R	atacagagcacatgcctcgagGATTTCTTCTCTCTCTCTCTCCTCTCTC
AbAi-QDZ MdKASI-1 -F	cttgaattcgagctcggtaccATGCATACATAATATCATAAGCAAAATGA
AbAi-QDZ MdKASI-1-R	atacagagcacatgcctcgagGATTTCTTCTCTCTCCCTCTCTCTCC
AbAi-QDZ-MdKASIII-F	cttgaattcgagctcggtaccATGAAGGCCCAGCCCGGG
AbAi-QDZ-MdKASIII-R	atacagagcacatgcctcgagGCCAATATATGAGAACCAGAAGCA
AbAi-QDZ-MdRAM2-F	cttgaattcgagctcggtaccAAATAGAGAAACAAGAAGGAGAGCA
AbAi-QDZ-MdRAM2-R	atacagagcacatgcctcgagGGAGGGGAATGAATTTTTTGC
AbAi-QDZ-MdRAM2-1-F	cttgaattcgagctcggtaccGTACCTCTGTTTCTTCTCTGTTGCTT
AbAi-QDZ-MdRAM2-1-R	atacagagcacatgcctcgagATTGTAACAACTTTTGTTGTTGTTACAAA
AbAi-QDZ-MdSTR2-F	cttgaattcgagctcggtaccTTATCAATTTTCATAATATATTGATGATAATTTC
AbAi-QDZ-MdSTR2-R	atacagagcacatgcctcgagCGATCCTCTCCTTGATGAACCC
AbAi-QDZ-MdWRI3-F	cttgaattcgagctcggtaccACTCATTTATTGAAAGGAAGTGTGTAACT
AbAi-QDZ-MdWRI3-R	atacagagcacatgcctcgagCAACTCCATCTCGATCAGAATCTTT
pBI121-35S-MdABF2-1800-F	gagaacacgggggactctagaATGAACTTCAAGGGATTTGGGA	pBI121-GFP	LUC GUS
pBI121-35S-MdABF2-R	gcccttgctcaccatggtaccCCACGGACCCGTCATCGT
pBI121-35S-MdWRI3-F	gagaacacgggggactctagaATGATGGTGAAGAATGAAGAAAACC
pBI121-35S-MdWRI3-R	gcccttgctcaccatggtaccAGAAAAGAAAAATATAGAGTCTGAAGCATT
0390-QDZ-MdKASIII-F	caagcttggctgcaggtcgacATGAAGGCCCAGCCCGGG	pCAMBIA0390
0390-QDZ-MdKASIII-2600-R	ggtggactcctcttagaattcGCCAATATATGAGAACCAGAAGCA
0390-QDZ-MdSTR2-F	caagcttggctgcaggtcgacTTATCAATTTTCATAATATATTGATGATAATTTC
0390-QDZ-MdSTR2-R	ggtggactcctcttagaattcCGATCCTCTCCTTGATGAACCC
0390-QDZ-MdWRI3-F	caagcttggctgcaggtcgacACTCATTTATTGAAAGGAAGTGTGT
0390-QDZ-MdWRI3-R	ggtggactcctcttagaattcCAACTCCATCTCGATCAGAATCTTT
62SK-MdABF2-F	cgctctagaactagtggatccATGAACTTCAAGGGATTTGGGA	pGreenII 62-SK
62SK-MdABF2-R	gataagcttgatatcgaattcTCACCACGGACCCGTCATC
62SK-MdWRI3-F	cgctctagaactagtggatccATGATGGTGAAGAATGAAGAAAACC
62SK-MdWRI3-R	gataagcttgatatcgaattcCTAAGAAAAGAAAAATATAGAGTCTGAAGCA
LUC-QDZ-MdKASIII-F	ctatagggcgaattgggtaccATGAAGGCCCAGCCCGGG	pGreenII 0800-LUC
LUC-QDZ-MdKASIII-R	agaactagtggatcccccgggGCCAATATATGAGAACCAGAAGCA
LUC-QDZ-MdSTR2-F	ctatagggcgaattgggtaccTTATCAATTTTCATAATATATTGATGATAATTTC
LUC-QDZ-STR-R	agaactagtggatcccccgggCGATCCTCTCCTTGATGAACCC
LUC-QDZ-MdWRI3-F	ctatagggcgaattgggtaccACTCATTTATTGAAAGGAAGTGTGT
LUC-QDZ-MdWRI3-R	agaactagtggatcccccgggCAACTCCATCTCGATCAGAATCTTT
28A-MdABF2-F	cagcaaatgggtcgcggatccATGAACTTCAAGGGATTTGGGA	pET-28a	EMSA
28A-MdABF2-R	tgcggccgcaagcttgtcgacCCACGGACCCGTCATCGT
28A-WRI1-7600-F	cagcaaatgggtcgcggatccATGATGGTGAAGAATGAAGAAAACC
28A-WRI1-7600-R	tgcggccgcaagcttgtcgacAGAAAAGAAAAATATAGAGTCTGAAGCATT
MdSTR2-EMSA-2FB(MdWRI3)	CATTGAAATTACTCGACCCAAAAAGCGTAATGCGAC	N/A
MdSTR2-EMSA-2F	CATTGAAATTACTCGACCCAAAAAGCGTAATGCGAC	N/A
MdSTR2-EMSA-2R	GTCGCATTACGCTTTTTGGGTCGAGTAATTTCAATG	N/A
MdSTR2-EMSA-3FB(MdABF2)	ACGGGGTTTTCCAGTACGTGCAATTCGGCAGTGCCT	N/A
MdSTR2-EMSA-3F	ACGGGGTTTTCCAGTACGTGCAATTCGGCAGTGCCT	N/A
MdSTR2-EMSA-3R	AGGCACTGCCGAATTGCACGTACTGGAAAACCCCGT	N/A
MdWRI3-EMSA-1FB	AGTCAGTTCATAAAAGACGTGCATGTATATGTAGATT	N/A
MdWRI3-EMSA-1F	AGTCAGTTCATAAAAGACGTGCATGTATATGTAGATT	N/A
MdWRI3-EMSA-1R	AATCTACATATACATGCACGTCTTTTATGAACTGACT	N/A
MdWRI3-EMSA-2FB	TTAAATACGAAACTACACGTATATAACCAACAACAT	N/A
MdWRI3-EMSA-2F	TTAAATACGAAACTACACGTATATAACCAACAACAT	N/A
MdWRI3-EMSA-2R	ATGTTGTTGGTTATATACGTGTAGTTTCGTATTTAA	N/A
MdKASIII-EMSA-1FB	AATCGTGATTACAGGTACGGTCTAATTCTCAACTAGT	N/A
MdKASIII-EMSA-1F	AATCGTGATTACAGGTACGGTCTAATTCTCAACTAGT	N/A
MdKASIII-EMSA-1R	ACTAGTTGAGAATTAGACCGTACCTGTAATCACGATT	N/A
QDZ-DL-MdKASIII-F(-1937bp)	TAACATTCGATACTTTTGTAACTTG	N/A	Chip-qpcr
QDZ-DL-MdKASIII-R(-1937bp)	TTTTCGATATTTAAATCCATGGTCA	N/A
QDZ-DL-MdWRI3-F(-1456bp)	AGTTGAATTTTTCGTTTATTTAGGC	N/A
QDZ-DL-MdWRI3-R(-1456bp)	GCAGCTGATAATGAACTTCTTAATT	N/A
QDZ-DL-MdWRI3-F(-533bp)	AAGAGCAAAATGAGGTTTATGAGTT	N/A
QDZ-DL-MdWRI3-R(-533bp)	CGGGCGTAATGAAATCAGCTGAC	N/A
QDZ-DL-MdSTR2-F(-290bp)	TGTGTACTAGTTGTAAGTGCGGCGT	N/A
QDZ-DL-MdSTR2-R(-290bp)	ACAGTCGCTCGGGTTGAGGCAC	N/A
QDZ-DL-MdSTR2-F(-677bp)	TCAATTTTCATTAGCATAAACGAGG	N/A
QDZ-DL-MdSTR2-R(-677bp)	ATTGTTGGATATTTACGTTGGTCTC	N/A
Ce-MdSTR2-F	ctagtcgactctagcctcgagATGGTCCATGGAATGGCCA	C-EYFP	BiFC
Ce-MdSTR2-R	atcgtatgggtacatcctaggCGTCCTCTGGTTCTTGGACG
Ne-MdSTR2-F	tctgaggaggatcttcctaggATGGTCCATGGAATGGCCA	N-EYFP
Ne-MdSTR2-R	gggaggcctggatcgactagtCTACGTCCTCTGGTTCTTGGACG
