# Supplementary material for: ABA promotes fatty acid biosynthesis and transport to boost arbuscular mycorrhizal symbiosis in apple roots
Source: Plant Commun. 2025 Jun 24;6(8):101426. doi: 10.1016/j.xplc.2025.101426 (PMC12365809; doi:10.1016/j.xplc.2025.101426)
Supplement: Supplemental Data 4. Gene IDs used in this study [file mmc5.xlsx]

## Sheet: Sheet1
Supplementary Data 4: All gene IDs used in this study.
ID	Gene name
MD06G1110900.gene	MdKASI
MD14G1131500.gene	MdKASI-1
MD09G1022600.gene	MdKASIII
MD17G1044600.gene	MdRAM2
MD16G1081700.gene	MdRAM2-1
MD01G1044600.gene	MdSTR2
MD06G1228700.gene	MdSTR-1
MD14G1237900.gene	MdSTR-2
MD09G1047600.gene	MdWRI3
MD15G1081800.gene	MdABF2
MD07G1052500.gene	MdAREB3.1
MD08G1099600.gene	MdABF2-1
MD02G1266800.gene	MdAREB3.2
MD05G1082000.gene	MdABF4
MD12G1024300.gene	MdABF3.1
MD12G1034900.gene	MdABF3.2
MD05G1207300.gene	MdNCED3.1
MD10G1194200.gene	MdNCED3.2
MD05G1282700.gene	MdNCED3.3
MD10G1261000.gene	MdNCED3.4
MD16G1235500.gene	MdNCED6
MD02G1172400.gene	MdZEP1
MD02G1318300.gene	MdZEP2
MD07G1003000.gene	MdZEP3
MD15G1284500.gene	MdZEP4
MD00G1162900.gene	MdAAO1
MD03G1162200.gene	MdAAO2
MD11G1178400.gene	MdAAO3
MD11G1178500.gene	MdAAO4
